# Supplementary material for: Social interactions of juvenile rabbits (Oryctolagus cuniculus) and their potential role in lagovirus transmission
Source: PLoS One. 2022 Jul 28;17(7):e0271272. doi: 10.1371/journal.pone.0271272 (PMC9333329; doi:10.1371/journal.pone.0271272)
Supplement: S1 Table — (XLSX) [file pone.0271272.s001.xlsx]

## Sheet: Data
Record	Logger	Age	Deploy.date	Retrieve.date	Encounter	start.date	end.date	length
680	1	K	2017-11-07 11:00:00	2017-11-19 11:00:00	3	2017-11-17 03:04:56	2017-11-17 03:05:27	31
703	1	K	2017-11-07 11:00:00	2017-11-19 11:00:00	3	2017-11-17 07:12:25	2017-11-17 07:12:26	1
704	1	K	2017-11-07 11:00:00	2017-11-19 11:00:00	3	2017-11-17 07:59:51	2017-11-17 08:00:24	33
705	1	K	2017-11-07 11:00:00	2017-11-19 11:00:00	3	2017-11-17 08:01:25	2017-11-17 08:02:57	92
706	1	K	2017-11-07 11:00:00	2017-11-19 11:00:00	3	2017-11-17 08:03:54	2017-11-17 08:03:55	1
707	1	K	2017-11-07 11:00:00	2017-11-19 11:00:00	3	2017-11-17 08:04:47	2017-11-17 08:04:48	1
708	1	K	2017-11-07 11:00:00	2017-11-19 11:00:00	3	2017-11-17 08:05:41	2017-11-17 08:06:08	27
709	1	K	2017-11-07 11:00:00	2017-11-19 11:00:00	3	2017-11-17 08:07:34	2017-11-17 08:07:40	6
710	1	K	2017-11-07 11:00:00	2017-11-19 11:00:00	3	2017-11-17 08:13:00	2017-11-17 08:13:01	1
711	1	K	2017-11-07 11:00:00	2017-11-19 11:00:00	3	2017-11-17 08:16:44	2017-11-17 08:16:45	1
712	1	K	2017-11-07 11:00:00	2017-11-19 11:00:00	3	2017-11-17 08:17:24	2017-11-17 08:17:25	1
713	1	K	2017-11-07 11:00:00	2017-11-19 11:00:00	3	2017-11-17 08:18:09	2017-11-17 08:18:10	1
714	1	K	2017-11-07 11:00:00	2017-11-19 11:00:00	3	2017-11-17 08:37:08	2017-11-17 08:37:25	17
715	1	K	2017-11-07 11:00:00	2017-11-19 11:00:00	3	2017-11-17 08:38:11	2017-11-17 08:45:57	466
716	1	K	2017-11-07 11:00:00	2017-11-19 11:00:00	3	2017-11-17 08:47:12	2017-11-17 08:47:13	1
717	1	K	2017-11-07 11:00:00	2017-11-19 11:00:00	3	2017-11-17 08:49:36	2017-11-17 08:49:37	1
718	1	K	2017-11-07 11:00:00	2017-11-19 11:00:00	3	2017-11-17 10:14:37	2017-11-17 10:14:38	1
719	1	K	2017-11-07 11:00:00	2017-11-19 11:00:00	3	2017-11-17 10:15:25	2017-11-17 10:15:26	1
720	1	K	2017-11-07 11:00:00	2017-11-19 11:00:00	3	2017-11-17 10:16:06	2017-11-17 10:16:07	1
721	1	K	2017-11-07 11:00:00	2017-11-19 11:00:00	3	2017-11-17 10:16:46	2017-11-17 10:16:47	1
722	1	K	2017-11-07 11:00:00	2017-11-19 11:00:00	3	2017-11-17 10:19:34	2017-11-17 10:19:35	1
723	1	K	2017-11-07 11:00:00	2017-11-19 11:00:00	3	2017-11-17 10:20:12	2017-11-17 10:20:13	1
724	1	K	2017-11-07 11:00:00	2017-11-19 11:00:00	3	2017-11-17 10:21:14	2017-11-17 10:21:15	1
725	1	K	2017-11-07 11:00:00	2017-11-19 11:00:00	3	2017-11-17 10:25:11	2017-11-17 10:25:12	1
726	1	K	2017-11-07 11:00:00	2017-11-19 11:00:00	3	2017-11-17 10:25:56	2017-11-17 10:25:57	1
727	1	K	2017-11-07 11:00:00	2017-11-19 11:00:00	3	2017-11-17 10:26:46	2017-11-17 10:26:47	1
728	1	K	2017-11-07 11:00:00	2017-11-19 11:00:00	3	2017-11-17 10:35:24	2017-11-17 10:35:26	2
729	1	K	2017-11-07 11:00:00	2017-11-19 11:00:00	3	2017-11-17 10:36:05	2017-11-17 10:37:25	80
730	1	K	2017-11-07 11:00:00	2017-11-19 11:00:00	3	2017-11-17 10:52:42	2017-11-17 10:52:43	1
731	1	K	2017-11-07 11:00:00	2017-11-19 11:00:00	3	2017-11-17 10:53:46	2017-11-17 10:59:07	321
737	1	K	2017-11-07 11:00:00	2017-11-19 11:00:00	3	2017-11-17 11:34:57	2017-11-17 11:36:04	67
738	1	K	2017-11-07 11:00:00	2017-11-19 11:00:00	3	2017-11-17 11:36:43	2017-11-17 11:36:44	1
739	1	K	2017-11-07 11:00:00	2017-11-19 11:00:00	3	2017-11-17 11:37:44	2017-11-17 11:37:45	1
741	1	K	2017-11-07 11:00:00	2017-11-19 11:00:00	3	2017-11-17 11:40:43	2017-11-17 11:40:44	1
742	1	K	2017-11-07 11:00:00	2017-11-19 11:00:00	3	2017-11-17 11:41:35	2017-11-17 11:41:37	2
744	1	K	2017-11-07 11:00:00	2017-11-19 11:00:00	3	2017-11-17 11:42:19	2017-11-17 11:42:20	1
745	1	K	2017-11-07 11:00:00	2017-11-19 11:00:00	3	2017-11-17 11:43:40	2017-11-17 11:43:41	1
746	1	K	2017-11-07 11:00:00	2017-11-19 11:00:00	3	2017-11-17 11:44:19	2017-11-17 11:44:20	1
747	1	K	2017-11-07 11:00:00	2017-11-19 11:00:00	3	2017-11-17 11:45:01	2017-11-17 11:45:02	1
748	1	K	2017-11-07 11:00:00	2017-11-19 11:00:00	3	2017-11-17 11:45:44	2017-11-17 11:46:13	29
749	1	K	2017-11-07 11:00:00	2017-11-19 11:00:00	3	2017-11-17 11:47:36	2017-11-17 11:47:37	1
750	1	K	2017-11-07 11:00:00	2017-11-19 11:00:00	3	2017-11-17 11:48:52	2017-11-17 11:49:38	46
751	1	K	2017-11-07 11:00:00	2017-11-19 11:00:00	3	2017-11-17 11:51:44	2017-11-17 11:52:00	16
755	1	K	2017-11-07 11:00:00	2017-11-19 11:00:00	3	2017-11-17 11:53:02	2017-11-17 11:57:53	291
756	1	K	2017-11-07 11:00:00	2017-11-19 11:00:00	3	2017-11-17 11:58:32	2017-11-17 11:58:36	4
757	1	K	2017-11-07 11:00:00	2017-11-19 11:00:00	3	2017-11-17 11:59:11	2017-11-17 11:59:13	2
759	1	K	2017-11-07 11:00:00	2017-11-19 11:00:00	3	2017-11-17 12:00:49	2017-11-17 12:00:50	1
760	1	K	2017-11-07 11:00:00	2017-11-19 11:00:00	3	2017-11-17 12:05:10	2017-11-17 12:05:11	1
761	1	K	2017-11-07 11:00:00	2017-11-19 11:00:00	3	2017-11-17 12:06:51	2017-11-17 12:06:52	1
762	1	K	2017-11-07 11:00:00	2017-11-19 11:00:00	3	2017-11-17 12:07:39	2017-11-17 12:07:40	1
763	1	K	2017-11-07 11:00:00	2017-11-19 11:00:00	3	2017-11-17 12:08:26	2017-11-17 12:08:27	1
764	1	K	2017-11-07 11:00:00	2017-11-19 11:00:00	3	2017-11-17 12:09:04	2017-11-17 12:09:30	26
765	1	K	2017-11-07 11:00:00	2017-11-19 11:00:00	3	2017-11-17 12:10:09	2017-11-17 12:10:30	21
766	1	K	2017-11-07 11:00:00	2017-11-19 11:00:00	3	2017-11-17 12:11:15	2017-11-17 12:11:16	1
767	1	K	2017-11-07 11:00:00	2017-11-19 11:00:00	3	2017-11-17 12:12:09	2017-11-17 12:12:10	1
769	1	K	2017-11-07 11:00:00	2017-11-19 11:00:00	3	2017-11-17 12:13:07	2017-11-17 12:14:09	62
770	1	K	2017-11-07 11:00:00	2017-11-19 11:00:00	3	2017-11-17 12:15:04	2017-11-17 12:15:11	7
771	1	K	2017-11-07 11:00:00	2017-11-19 11:00:00	3	2017-11-17 12:16:15	2017-11-17 12:16:16	1
772	1	K	2017-11-07 11:00:00	2017-11-19 11:00:00	3	2017-11-17 12:17:00	2017-11-17 12:17:01	1
775	1	K	2017-11-07 11:00:00	2017-11-19 11:00:00	3	2017-11-17 12:19:42	2017-11-17 12:19:43	1
778	1	K	2017-11-07 11:00:00	2017-11-19 11:00:00	3	2017-11-17 12:23:32	2017-11-17 12:23:40	8
779	1	K	2017-11-07 11:00:00	2017-11-19 11:00:00	3	2017-11-17 12:24:14	2017-11-17 12:26:34	140
780	1	K	2017-11-07 11:00:00	2017-11-19 11:00:00	3	2017-11-17 12:27:20	2017-11-17 12:27:32	12
781	1	K	2017-11-07 11:00:00	2017-11-19 11:00:00	3	2017-11-17 12:28:34	2017-11-17 12:29:22	48
782	1	K	2017-11-07 11:00:00	2017-11-19 11:00:00	3	2017-11-17 12:30:49	2017-11-17 12:30:50	1
783	1	K	2017-11-07 11:00:00	2017-11-19 11:00:00	3	2017-11-17 12:32:43	2017-11-17 12:32:44	1
784	1	K	2017-11-07 11:00:00	2017-11-19 11:00:00	3	2017-11-17 12:33:39	2017-11-17 12:33:40	1
785	1	K	2017-11-07 11:00:00	2017-11-19 11:00:00	3	2017-11-17 12:34:49	2017-11-17 12:34:50	1
786	1	K	2017-11-07 11:00:00	2017-11-19 11:00:00	3	2017-11-17 12:39:17	2017-11-17 12:39:18	1
789	1	K	2017-11-07 11:00:00	2017-11-19 11:00:00	3	2017-11-17 12:41:48	2017-11-17 12:46:04	256
790	1	K	2017-11-07 11:00:00	2017-11-19 11:00:00	3	2017-11-17 12:47:13	2017-11-17 12:52:19	306
791	1	K	2017-11-07 11:00:00	2017-11-19 11:00:00	3	2017-11-17 12:53:00	2017-11-17 12:53:01	1
792	1	K	2017-11-07 11:00:00	2017-11-19 11:00:00	3	2017-11-17 12:53:53	2017-11-17 12:56:17	144
793	1	K	2017-11-07 11:00:00	2017-11-19 11:00:00	3	2017-11-17 12:57:40	2017-11-17 12:58:44	64
794	1	K	2017-11-07 11:00:00	2017-11-19 11:00:00	3	2017-11-17 14:16:51	2017-11-17 14:16:55	4
795	1	K	2017-11-07 11:00:00	2017-11-19 11:00:00	3	2017-11-17 14:18:04	2017-11-17 14:18:05	1
796	1	K	2017-11-07 11:00:00	2017-11-19 11:00:00	3	2017-11-17 14:18:45	2017-11-17 14:18:46	1
798	1	K	2017-11-07 11:00:00	2017-11-19 11:00:00	3	2017-11-17 14:40:19	2017-11-17 14:40:51	32
799	1	K	2017-11-07 11:00:00	2017-11-19 11:00:00	3	2017-11-17 14:41:34	2017-11-17 14:41:35	1
805	1	K	2017-11-07 11:00:00	2017-11-19 11:00:00	3	2017-11-17 14:47:34	2017-11-17 14:48:02	28
807	1	K	2017-11-07 11:00:00	2017-11-19 11:00:00	3	2017-11-17 14:49:53	2017-11-17 14:49:54	1
812	1	K	2017-11-07 11:00:00	2017-11-19 11:00:00	3	2017-11-17 14:53:16	2017-11-17 14:53:17	1
815	1	K	2017-11-07 11:00:00	2017-11-19 11:00:00	3	2017-11-17 14:56:22	2017-11-17 14:56:32	10
817	1	K	2017-11-07 11:00:00	2017-11-19 11:00:00	3	2017-11-17 14:57:29	2017-11-17 14:57:42	13
846	1	K	2017-11-07 11:00:00	2017-11-19 11:00:00	3	2017-11-18 12:24:11	2017-11-18 12:24:19	8
847	1	K	2017-11-07 11:00:00	2017-11-19 11:00:00	3	2017-11-18 12:24:57	2017-11-18 12:24:58	1
878	1	K	2017-11-07 11:00:00	2017-11-19 11:00:00	3	2017-11-18 20:58:59	2017-11-18 20:59:03	4
884	1	K	2017-11-07 11:00:00	2017-11-19 11:00:00	3	2017-11-18 21:49:38	2017-11-18 21:49:39	1
885	1	K	2017-11-07 11:00:00	2017-11-19 11:00:00	3	2017-11-18 21:50:22	2017-11-18 21:50:23	1
886	1	K	2017-11-07 11:00:00	2017-11-19 11:00:00	3	2017-11-18 21:51:03	2017-11-18 21:51:04	1
887	1	K	2017-11-07 11:00:00	2017-11-19 11:00:00	3	2017-11-18 21:51:51	2017-11-18 21:51:52	1
888	1	K	2017-11-07 11:00:00	2017-11-19 11:00:00	3	2017-11-18 21:52:32	2017-11-18 21:52:33	1
889	1	K	2017-11-07 11:00:00	2017-11-19 11:00:00	3	2017-11-18 21:53:24	2017-11-18 21:53:25	1
890	1	K	2017-11-07 11:00:00	2017-11-19 11:00:00	3	2017-11-18 21:54:15	2017-11-18 21:54:16	1
891	1	K	2017-11-07 11:00:00	2017-11-19 11:00:00	3	2017-11-18 21:55:05	2017-11-18 21:55:06	1
892	1	K	2017-11-07 11:00:00	2017-11-19 11:00:00	3	2017-11-18 21:55:46	2017-11-18 21:55:47	1
893	1	K	2017-11-07 11:00:00	2017-11-19 11:00:00	3	2017-11-18 21:56:30	2017-11-18 21:56:31	1
894	1	K	2017-11-07 11:00:00	2017-11-19 11:00:00	3	2017-11-18 23:53:48	2017-11-18 23:53:49	1
895	1	K	2017-11-07 11:00:00	2017-11-19 11:00:00	3	2017-11-18 23:54:58	2017-11-18 23:54:59	1
896	1	K	2017-11-07 11:00:00	2017-11-19 11:00:00	3	2017-11-18 23:57:48	2017-11-18 23:58:08	20
897	1	K	2017-11-07 11:00:00	2017-11-19 11:00:00	3	2017-11-19 00:11:49	2017-11-19 00:12:05	16
898	1	K	2017-11-07 11:00:00	2017-11-19 11:00:00	3	2017-11-19 00:12:50	2017-11-19 00:12:54	4
899	1	K	2017-11-07 11:00:00	2017-11-19 11:00:00	3	2017-11-19 00:13:43	2017-11-19 00:13:44	1
900	1	K	2017-11-07 11:00:00	2017-11-19 11:00:00	3	2017-11-19 00:17:33	2017-11-19 00:17:34	1
901	1	K	2017-11-07 11:00:00	2017-11-19 11:00:00	3	2017-11-19 00:18:23	2017-11-19 00:18:24	1
902	1	K	2017-11-07 11:00:00	2017-11-19 11:00:00	3	2017-11-19 00:19:09	2017-11-19 00:32:54	825
903	1	K	2017-11-07 11:00:00	2017-11-19 11:00:00	3	2017-11-19 00:35:35	2017-11-19 00:40:26	291
904	1	K	2017-11-07 11:00:00	2017-11-19 11:00:00	3	2017-11-19 00:41:17	2017-11-19 00:41:18	1
905	1	K	2017-11-07 11:00:00	2017-11-19 11:00:00	3	2017-11-19 00:42:02	2017-11-19 00:42:14	12
906	1	K	2017-11-07 11:00:00	2017-11-19 11:00:00	3	2017-11-19 00:43:30	2017-11-19 00:43:31	1
907	1	K	2017-11-07 11:00:00	2017-11-19 11:00:00	3	2017-11-19 00:44:34	2017-11-19 00:44:35	1
908	1	K	2017-11-07 11:00:00	2017-11-19 11:00:00	3	2017-11-19 00:45:44	2017-11-19 00:45:45	1
909	1	K	2017-11-07 11:00:00	2017-11-19 11:00:00	3	2017-11-19 00:46:27	2017-11-19 00:46:28	1
910	1	K	2017-11-07 11:00:00	2017-11-19 11:00:00	3	2017-11-19 00:47:09	2017-11-19 00:47:10	1
911	1	K	2017-11-07 11:00:00	2017-11-19 11:00:00	3	2017-11-19 01:04:26	2017-11-19 01:04:27	1
913	1	K	2017-11-07 11:00:00	2017-11-19 11:00:00	3	2017-11-19 07:11:07	2017-11-19 07:11:14	7
915	1	K	2017-11-07 11:00:00	2017-11-19 11:00:00	3	2017-11-19 07:12:05	2017-11-19 07:12:30	25
917	1	K	2017-11-07 11:00:00	2017-11-19 11:00:00	3	2017-11-19 07:13:18	2017-11-19 07:13:47	29
919	1	K	2017-11-07 11:00:00	2017-11-19 11:00:00	3	2017-11-19 07:15:12	2017-11-19 07:15:53	41
922	1	K	2017-11-07 11:00:00	2017-11-19 11:00:00	3	2017-11-19 07:18:11	2017-11-19 07:18:12	1
925	1	K	2017-11-07 11:00:00	2017-11-19 11:00:00	3	2017-11-19 07:23:59	2017-11-19 07:25:00	61
926	1	K	2017-11-07 11:00:00	2017-11-19 11:00:00	3	2017-11-19 07:25:33	2017-11-19 07:25:34	1
927	1	K	2017-11-07 11:00:00	2017-11-19 11:00:00	3	2017-11-19 07:26:10	2017-11-19 07:26:34	24
929	1	K	2017-11-07 11:00:00	2017-11-19 11:00:00	3	2017-11-19 07:27:16	2017-11-19 07:27:42	26
930	1	K	2017-11-07 11:00:00	2017-11-19 11:00:00	3	2017-11-19 07:29:36	2017-11-19 07:29:37	1
932	1	K	2017-11-07 11:00:00	2017-11-19 11:00:00	3	2017-11-19 07:36:50	2017-11-19 07:36:51	1
933	1	K	2017-11-07 11:00:00	2017-11-19 11:00:00	3	2017-11-19 07:37:28	2017-11-19 07:37:29	1
934	1	K	2017-11-07 11:00:00	2017-11-19 11:00:00	3	2017-11-19 07:40:32	2017-11-19 07:40:48	16
940	1	K	2017-11-07 11:00:00	2017-11-19 11:00:00	3	2017-11-19 07:51:58	2017-11-19 07:51:59	1
942	1	K	2017-11-07 11:00:00	2017-11-19 11:00:00	3	2017-11-19 07:52:57	2017-11-19 07:52:58	1
945	1	K	2017-11-07 11:00:00	2017-11-19 11:00:00	3	2017-11-19 08:00:20	2017-11-19 08:00:21	1
947	1	K	2017-11-07 11:00:00	2017-11-19 11:00:00	3	2017-11-19 08:01:02	2017-11-19 08:01:03	1
949	1	K	2017-11-07 11:00:00	2017-11-19 11:00:00	3	2017-11-19 08:01:58	2017-11-19 08:02:31	33
951	1	K	2017-11-07 11:00:00	2017-11-19 11:00:00	3	2017-11-19 08:03:41	2017-11-19 08:03:42	1
953	1	K	2017-11-07 11:00:00	2017-11-19 11:00:00	3	2017-11-19 08:06:56	2017-11-19 08:07:36	40
971	1	K	2017-11-07 11:00:00	2017-11-19 11:00:00	3	2017-11-19 10:03:48	2017-11-19 10:04:14	26
973	1	K	2017-11-07 11:00:00	2017-11-19 11:00:00	3	2017-11-19 10:06:29	2017-11-19 10:06:30	1
975	1	K	2017-11-07 11:00:00	2017-11-19 11:00:00	3	2017-11-19 10:08:15	2017-11-19 10:08:16	1
978	1	K	2017-11-07 11:00:00	2017-11-19 11:00:00	3	2017-11-19 10:16:22	2017-11-19 10:16:45	23
979	1	K	2017-11-07 11:00:00	2017-11-19 11:00:00	3	2017-11-19 10:17:53	2017-11-19 10:17:54	1
982	1	K	2017-11-07 11:00:00	2017-11-19 11:00:00	3	2017-11-19 10:19:47	2017-11-19 10:21:38	111
991	1	K	2017-11-07 11:00:00	2017-11-19 11:00:00	3	2017-11-19 10:24:23	2017-11-19 10:34:48	625
992	1	K	2017-11-07 11:00:00	2017-11-19 11:00:00	3	2017-11-19 10:35:44	2017-11-19 10:35:45	1
993	1	K	2017-11-07 11:00:00	2017-11-19 11:00:00	3	2017-11-19 10:36:30	2017-11-19 10:36:31	1
994	1	K	2017-11-07 11:00:00	2017-11-19 11:00:00	3	2017-11-19 10:37:30	2017-11-19 10:38:34	64
997	1	K	2017-11-07 11:00:00	2017-11-19 11:00:00	3	2017-11-19 10:39:42	2017-11-19 10:40:18	36
998	1	K	2017-11-07 11:00:00	2017-11-19 11:00:00	3	2017-11-19 10:41:02	2017-11-19 10:41:03	1
999	1	K	2017-11-07 11:00:00	2017-11-19 11:00:00	3	2017-11-19 10:41:47	2017-11-19 10:42:19	32
1000	1	K	2017-11-07 11:00:00	2017-11-19 11:00:00	3	2017-11-19 10:43:23	2017-11-19 10:43:25	2
1001	1	K	2017-11-07 11:00:00	2017-11-19 11:00:00	3	2017-11-19 10:44:15	2017-11-19 10:44:33	18
1002	1	K	2017-11-07 11:00:00	2017-11-19 11:00:00	3	2017-11-19 10:51:05	2017-11-19 10:51:06	1
1003	1	K	2017-11-07 11:00:00	2017-11-19 11:00:00	3	2017-11-19 10:51:53	2017-11-19 10:52:29	36
1004	1	K	2017-11-07 11:00:00	2017-11-19 11:00:00	3	2017-11-19 10:53:14	2017-11-19 10:53:42	28
1005	1	K	2017-11-07 11:00:00	2017-11-19 11:00:00	3	2017-11-19 10:54:59	2017-11-19 10:55:00	1
1006	1	K	2017-11-07 11:00:00	2017-11-19 11:00:00	3	2017-11-19 10:55:52	2017-11-19 10:56:01	9
1008	1	K	2017-11-07 11:00:00	2017-11-19 11:00:00	3	2017-11-19 10:57:04	2017-11-19 10:57:43	39
6	1	K	2017-11-07 11:00:00	2017-11-19 11:00:00	11	2017-11-07 17:30:58	2017-11-07 17:31:15	17
20	1	K	2017-11-07 11:00:00	2017-11-19 11:00:00	11	2017-11-08 00:16:34	2017-11-08 00:16:58	24
21	1	K	2017-11-07 11:00:00	2017-11-19 11:00:00	11	2017-11-08 00:21:27	2017-11-08 00:21:28	1
22	1	K	2017-11-07 11:00:00	2017-11-19 11:00:00	11	2017-11-08 00:22:31	2017-11-08 00:22:35	4
23	1	K	2017-11-07 11:00:00	2017-11-19 11:00:00	11	2017-11-08 00:23:13	2017-11-08 00:23:36	23
24	1	K	2017-11-07 11:00:00	2017-11-19 11:00:00	11	2017-11-08 00:29:14	2017-11-08 00:30:27	73
25	1	K	2017-11-07 11:00:00	2017-11-19 11:00:00	11	2017-11-08 00:35:28	2017-11-08 00:35:29	1
26	1	K	2017-11-07 11:00:00	2017-11-19 11:00:00	11	2017-11-08 00:41:21	2017-11-08 00:41:29	8
27	1	K	2017-11-07 11:00:00	2017-11-19 11:00:00	11	2017-11-08 00:43:23	2017-11-08 00:50:02	399
28	1	K	2017-11-07 11:00:00	2017-11-19 11:00:00	11	2017-11-08 00:54:24	2017-11-08 00:54:25	1
29	1	K	2017-11-07 11:00:00	2017-11-19 11:00:00	11	2017-11-08 01:31:48	2017-11-08 01:31:49	1
30	1	K	2017-11-07 11:00:00	2017-11-19 11:00:00	11	2017-11-08 01:43:35	2017-11-08 01:43:36	1
42	1	K	2017-11-07 11:00:00	2017-11-19 11:00:00	11	2017-11-08 06:07:55	2017-11-08 06:08:22	27
43	1	K	2017-11-07 11:00:00	2017-11-19 11:00:00	11	2017-11-08 06:09:24	2017-11-08 06:09:25	1
44	1	K	2017-11-07 11:00:00	2017-11-19 11:00:00	11	2017-11-08 06:36:53	2017-11-08 06:37:17	24
45	1	K	2017-11-07 11:00:00	2017-11-19 11:00:00	11	2017-11-08 06:38:13	2017-11-08 06:39:44	91
46	1	K	2017-11-07 11:00:00	2017-11-19 11:00:00	11	2017-11-08 06:40:17	2017-11-08 06:40:33	16
47	1	K	2017-11-07 11:00:00	2017-11-19 11:00:00	11	2017-11-08 06:45:17	2017-11-08 06:45:18	1
48	1	K	2017-11-07 11:00:00	2017-11-19 11:00:00	11	2017-11-08 06:46:17	2017-11-08 06:46:18	1
49	1	K	2017-11-07 11:00:00	2017-11-19 11:00:00	11	2017-11-08 06:47:38	2017-11-08 06:47:39	1
50	1	K	2017-11-07 11:00:00	2017-11-19 11:00:00	11	2017-11-08 06:48:48	2017-11-08 06:48:49	1
51	1	K	2017-11-07 11:00:00	2017-11-19 11:00:00	11	2017-11-08 06:49:40	2017-11-08 06:49:41	1
52	1	K	2017-11-07 11:00:00	2017-11-19 11:00:00	11	2017-11-08 06:52:32	2017-11-08 06:52:33	1
53	1	K	2017-11-07 11:00:00	2017-11-19 11:00:00	11	2017-11-08 06:55:44	2017-11-08 06:55:45	1
54	1	K	2017-11-07 11:00:00	2017-11-19 11:00:00	11	2017-11-08 06:56:29	2017-11-08 06:56:30	1
55	1	K	2017-11-07 11:00:00	2017-11-19 11:00:00	11	2017-11-08 06:57:43	2017-11-08 06:57:44	1
56	1	K	2017-11-07 11:00:00	2017-11-19 11:00:00	11	2017-11-08 06:59:01	2017-11-08 07:00:52	111
57	1	K	2017-11-07 11:00:00	2017-11-19 11:00:00	11	2017-11-08 07:29:16	2017-11-08 07:29:17	1
58	1	K	2017-11-07 11:00:00	2017-11-19 11:00:00	11	2017-11-08 07:44:19	2017-11-08 07:44:20	1
59	1	K	2017-11-07 11:00:00	2017-11-19 11:00:00	11	2017-11-08 07:59:50	2017-11-08 07:59:51	1
60	1	K	2017-11-07 11:00:00	2017-11-19 11:00:00	11	2017-11-08 08:00:32	2017-11-08 08:00:33	1
61	1	K	2017-11-07 11:00:00	2017-11-19 11:00:00	11	2017-11-08 08:02:25	2017-11-08 08:02:48	23
62	1	K	2017-11-07 11:00:00	2017-11-19 11:00:00	11	2017-11-08 08:03:51	2017-11-08 08:04:02	11
63	1	K	2017-11-07 11:00:00	2017-11-19 11:00:00	11	2017-11-08 08:15:17	2017-11-08 08:15:18	1
64	1	K	2017-11-07 11:00:00	2017-11-19 11:00:00	11	2017-11-08 08:32:00	2017-11-08 08:32:06	6
66	1	K	2017-11-07 11:00:00	2017-11-19 11:00:00	11	2017-11-08 16:35:40	2017-11-08 16:36:06	26
72	1	K	2017-11-07 11:00:00	2017-11-19 11:00:00	11	2017-11-08 23:10:19	2017-11-08 23:11:10	51
73	1	K	2017-11-07 11:00:00	2017-11-19 11:00:00	11	2017-11-08 23:12:30	2017-11-08 23:12:31	1
74	1	K	2017-11-07 11:00:00	2017-11-19 11:00:00	11	2017-11-08 23:16:22	2017-11-08 23:16:23	1
77	1	K	2017-11-07 11:00:00	2017-11-19 11:00:00	11	2017-11-09 06:38:29	2017-11-09 06:38:30	1
78	1	K	2017-11-07 11:00:00	2017-11-19 11:00:00	11	2017-11-09 11:32:22	2017-11-09 11:32:23	1
99	1	K	2017-11-07 11:00:00	2017-11-19 11:00:00	11	2017-11-09 14:38:14	2017-11-09 14:38:18	4
100	1	K	2017-11-07 11:00:00	2017-11-19 11:00:00	11	2017-11-09 14:40:51	2017-11-09 14:41:06	15
101	1	K	2017-11-07 11:00:00	2017-11-19 11:00:00	11	2017-11-09 14:44:28	2017-11-09 14:44:29	1
102	1	K	2017-11-07 11:00:00	2017-11-19 11:00:00	11	2017-11-09 14:45:06	2017-11-09 14:45:07	1
103	1	K	2017-11-07 11:00:00	2017-11-19 11:00:00	11	2017-11-09 14:46:43	2017-11-09 14:46:44	1
104	1	K	2017-11-07 11:00:00	2017-11-19 11:00:00	11	2017-11-09 14:47:24	2017-11-09 14:47:25	1
105	1	K	2017-11-07 11:00:00	2017-11-19 11:00:00	11	2017-11-09 15:01:46	2017-11-09 15:01:47	1
106	1	K	2017-11-07 11:00:00	2017-11-19 11:00:00	11	2017-11-09 15:02:45	2017-11-09 15:02:46	1
107	1	K	2017-11-07 11:00:00	2017-11-19 11:00:00	11	2017-11-09 15:36:15	2017-11-09 15:36:16	1
108	1	K	2017-11-07 11:00:00	2017-11-19 11:00:00	11	2017-11-09 15:39:05	2017-11-09 15:39:06	1
109	1	K	2017-11-07 11:00:00	2017-11-19 11:00:00	11	2017-11-09 15:39:44	2017-11-09 15:40:47	63
110	1	K	2017-11-07 11:00:00	2017-11-19 11:00:00	11	2017-11-09 15:49:32	2017-11-09 15:49:33	1
111	1	K	2017-11-07 11:00:00	2017-11-19 11:00:00	11	2017-11-09 15:52:51	2017-11-09 15:52:54	3
112	1	K	2017-11-07 11:00:00	2017-11-19 11:00:00	11	2017-11-09 16:03:45	2017-11-09 16:03:50	5
113	1	K	2017-11-07 11:00:00	2017-11-19 11:00:00	11	2017-11-09 16:10:07	2017-11-09 16:10:38	31
114	1	K	2017-11-07 11:00:00	2017-11-19 11:00:00	11	2017-11-09 16:11:52	2017-11-09 16:11:53	1
115	1	K	2017-11-07 11:00:00	2017-11-19 11:00:00	11	2017-11-09 16:15:34	2017-11-09 16:15:35	1
116	1	K	2017-11-07 11:00:00	2017-11-19 11:00:00	11	2017-11-09 16:18:59	2017-11-09 16:21:02	123
117	1	K	2017-11-07 11:00:00	2017-11-19 11:00:00	11	2017-11-09 16:23:59	2017-11-09 16:24:00	1
118	1	K	2017-11-07 11:00:00	2017-11-19 11:00:00	11	2017-11-09 16:37:53	2017-11-09 16:37:54	1
119	1	K	2017-11-07 11:00:00	2017-11-19 11:00:00	11	2017-11-09 16:44:00	2017-11-09 16:44:01	1
120	1	K	2017-11-07 11:00:00	2017-11-19 11:00:00	11	2017-11-09 16:44:56	2017-11-09 16:44:57	1
121	1	K	2017-11-07 11:00:00	2017-11-19 11:00:00	11	2017-11-09 16:46:33	2017-11-09 16:46:34	1
122	1	K	2017-11-07 11:00:00	2017-11-19 11:00:00	11	2017-11-09 16:49:09	2017-11-09 16:49:10	1
123	1	K	2017-11-07 11:00:00	2017-11-19 11:00:00	11	2017-11-09 17:01:15	2017-11-09 17:04:48	213
124	1	K	2017-11-07 11:00:00	2017-11-19 11:00:00	11	2017-11-09 17:10:11	2017-11-09 17:10:12	1
125	1	K	2017-11-07 11:00:00	2017-11-19 11:00:00	11	2017-11-09 17:21:00	2017-11-09 17:21:03	3
126	1	K	2017-11-07 11:00:00	2017-11-19 11:00:00	11	2017-11-09 17:34:47	2017-11-09 17:34:50	3
127	1	K	2017-11-07 11:00:00	2017-11-19 11:00:00	11	2017-11-09 17:36:24	2017-11-09 17:36:25	1
128	1	K	2017-11-07 11:00:00	2017-11-19 11:00:00	11	2017-11-09 18:12:37	2017-11-09 18:12:38	1
129	1	K	2017-11-07 11:00:00	2017-11-19 11:00:00	11	2017-11-09 18:53:53	2017-11-09 18:53:54	1
130	1	K	2017-11-07 11:00:00	2017-11-19 11:00:00	11	2017-11-09 18:59:21	2017-11-09 18:59:22	1
131	1	K	2017-11-07 11:00:00	2017-11-19 11:00:00	11	2017-11-09 19:02:43	2017-11-09 19:02:48	5
132	1	K	2017-11-07 11:00:00	2017-11-19 11:00:00	11	2017-11-09 19:06:32	2017-11-09 19:06:33	1
133	1	K	2017-11-07 11:00:00	2017-11-19 11:00:00	11	2017-11-09 19:18:10	2017-11-09 19:18:11	1
134	1	K	2017-11-07 11:00:00	2017-11-19 11:00:00	11	2017-11-09 19:20:29	2017-11-09 19:20:30	1
135	1	K	2017-11-07 11:00:00	2017-11-19 11:00:00	11	2017-11-09 19:23:17	2017-11-09 19:23:18	1
136	1	K	2017-11-07 11:00:00	2017-11-19 11:00:00	11	2017-11-09 19:28:17	2017-11-09 19:28:18	1
137	1	K	2017-11-07 11:00:00	2017-11-19 11:00:00	11	2017-11-09 19:39:57	2017-11-09 19:40:04	7
138	1	K	2017-11-07 11:00:00	2017-11-19 11:00:00	11	2017-11-09 19:55:19	2017-11-09 19:55:37	18
139	1	K	2017-11-07 11:00:00	2017-11-19 11:00:00	11	2017-11-09 19:56:12	2017-11-09 19:56:52	40
140	1	K	2017-11-07 11:00:00	2017-11-19 11:00:00	11	2017-11-09 19:57:57	2017-11-09 20:11:01	784
141	1	K	2017-11-07 11:00:00	2017-11-19 11:00:00	11	2017-11-09 20:16:49	2017-11-09 20:16:52	3
142	1	K	2017-11-07 11:00:00	2017-11-19 11:00:00	11	2017-11-09 20:18:03	2017-11-09 20:18:04	1
143	1	K	2017-11-07 11:00:00	2017-11-19 11:00:00	11	2017-11-09 20:19:45	2017-11-09 20:19:46	1
144	1	K	2017-11-07 11:00:00	2017-11-19 11:00:00	11	2017-11-09 20:27:31	2017-11-09 20:29:15	104
145	1	K	2017-11-07 11:00:00	2017-11-19 11:00:00	11	2017-11-09 20:34:48	2017-11-09 20:34:49	1
146	1	K	2017-11-07 11:00:00	2017-11-19 11:00:00	11	2017-11-09 20:41:43	2017-11-09 20:42:18	35
147	1	K	2017-11-07 11:00:00	2017-11-19 11:00:00	11	2017-11-09 21:01:53	2017-11-09 21:02:23	30
148	1	K	2017-11-07 11:00:00	2017-11-19 11:00:00	11	2017-11-09 22:15:41	2017-11-09 22:15:42	1
149	1	K	2017-11-07 11:00:00	2017-11-19 11:00:00	11	2017-11-09 22:26:05	2017-11-09 22:26:06	1
150	1	K	2017-11-07 11:00:00	2017-11-19 11:00:00	11	2017-11-09 22:57:15	2017-11-09 22:57:56	41
151	1	K	2017-11-07 11:00:00	2017-11-19 11:00:00	11	2017-11-09 23:39:35	2017-11-09 23:39:42	7
152	1	K	2017-11-07 11:00:00	2017-11-19 11:00:00	11	2017-11-09 23:40:24	2017-11-09 23:40:39	15
154	1	K	2017-11-07 11:00:00	2017-11-19 11:00:00	11	2017-11-10 06:38:59	2017-11-10 06:39:00	1
155	1	K	2017-11-07 11:00:00	2017-11-19 11:00:00	11	2017-11-10 06:39:47	2017-11-10 06:39:48	1
211	1	K	2017-11-07 11:00:00	2017-11-19 11:00:00	11	2017-11-10 11:27:16	2017-11-10 11:27:26	10
212	1	K	2017-11-07 11:00:00	2017-11-19 11:00:00	11	2017-11-10 16:54:56	2017-11-10 16:54:57	1
213	1	K	2017-11-07 11:00:00	2017-11-19 11:00:00	11	2017-11-10 17:07:19	2017-11-10 17:07:20	1
214	1	K	2017-11-07 11:00:00	2017-11-19 11:00:00	11	2017-11-10 17:09:37	2017-11-10 17:09:38	1
215	1	K	2017-11-07 11:00:00	2017-11-19 11:00:00	11	2017-11-10 17:19:02	2017-11-10 17:19:07	5
216	1	K	2017-11-07 11:00:00	2017-11-19 11:00:00	11	2017-11-10 17:22:59	2017-11-10 17:23:52	53
217	1	K	2017-11-07 11:00:00	2017-11-19 11:00:00	11	2017-11-10 17:24:38	2017-11-10 17:24:45	7
218	1	K	2017-11-07 11:00:00	2017-11-19 11:00:00	11	2017-11-10 17:51:40	2017-11-10 17:58:03	383
220	1	K	2017-11-07 11:00:00	2017-11-19 11:00:00	11	2017-11-10 17:58:36	2017-11-10 18:01:05	149
221	1	K	2017-11-07 11:00:00	2017-11-19 11:00:00	11	2017-11-10 18:02:44	2017-11-10 18:02:45	1
222	1	K	2017-11-07 11:00:00	2017-11-19 11:00:00	11	2017-11-10 18:03:39	2017-11-10 18:03:40	1
223	1	K	2017-11-07 11:00:00	2017-11-19 11:00:00	11	2017-11-10 18:04:36	2017-11-10 18:04:41	5
224	1	K	2017-11-07 11:00:00	2017-11-19 11:00:00	11	2017-11-10 18:06:14	2017-11-10 18:06:15	1
227	1	K	2017-11-07 11:00:00	2017-11-19 11:00:00	11	2017-11-10 21:38:53	2017-11-10 21:38:54	1
228	1	K	2017-11-07 11:00:00	2017-11-19 11:00:00	11	2017-11-10 22:08:06	2017-11-10 22:08:07	1
229	1	K	2017-11-07 11:00:00	2017-11-19 11:00:00	11	2017-11-10 22:18:32	2017-11-10 22:18:33	1
230	1	K	2017-11-07 11:00:00	2017-11-19 11:00:00	11	2017-11-10 22:21:16	2017-11-10 22:21:17	1
231	1	K	2017-11-07 11:00:00	2017-11-19 11:00:00	11	2017-11-10 22:35:36	2017-11-10 22:35:42	6
232	1	K	2017-11-07 11:00:00	2017-11-19 11:00:00	11	2017-11-10 22:36:55	2017-11-10 22:36:58	3
233	1	K	2017-11-07 11:00:00	2017-11-19 11:00:00	11	2017-11-10 22:38:34	2017-11-10 22:38:51	17
234	1	K	2017-11-07 11:00:00	2017-11-19 11:00:00	11	2017-11-10 22:43:31	2017-11-10 22:46:59	208
235	1	K	2017-11-07 11:00:00	2017-11-19 11:00:00	11	2017-11-10 22:54:53	2017-11-10 22:54:57	4
236	1	K	2017-11-07 11:00:00	2017-11-19 11:00:00	11	2017-11-10 23:01:34	2017-11-10 23:01:35	1
237	1	K	2017-11-07 11:00:00	2017-11-19 11:00:00	11	2017-11-10 23:14:02	2017-11-10 23:14:03	1
238	1	K	2017-11-07 11:00:00	2017-11-19 11:00:00	11	2017-11-10 23:23:45	2017-11-10 23:23:46	1
239	1	K	2017-11-07 11:00:00	2017-11-19 11:00:00	11	2017-11-10 23:24:41	2017-11-10 23:24:42	1
240	1	K	2017-11-07 11:00:00	2017-11-19 11:00:00	11	2017-11-10 23:26:30	2017-11-10 23:26:31	1
241	1	K	2017-11-07 11:00:00	2017-11-19 11:00:00	11	2017-11-10 23:33:49	2017-11-10 23:33:55	6
244	1	K	2017-11-07 11:00:00	2017-11-19 11:00:00	11	2017-11-10 23:36:13	2017-11-10 23:36:14	1
245	1	K	2017-11-07 11:00:00	2017-11-19 11:00:00	11	2017-11-10 23:57:41	2017-11-10 23:57:42	1
246	1	K	2017-11-07 11:00:00	2017-11-19 11:00:00	11	2017-11-11 00:00:08	2017-11-11 00:00:09	1
247	1	K	2017-11-07 11:00:00	2017-11-19 11:00:00	11	2017-11-11 00:08:17	2017-11-11 00:08:26	9
248	1	K	2017-11-07 11:00:00	2017-11-19 11:00:00	11	2017-11-11 00:09:08	2017-11-11 00:10:15	67
249	1	K	2017-11-07 11:00:00	2017-11-19 11:00:00	11	2017-11-11 00:10:51	2017-11-11 00:14:17	206
250	1	K	2017-11-07 11:00:00	2017-11-19 11:00:00	11	2017-11-11 00:15:38	2017-11-11 00:16:00	22
251	1	K	2017-11-07 11:00:00	2017-11-19 11:00:00	11	2017-11-11 00:16:36	2017-11-11 00:19:22	166
252	1	K	2017-11-07 11:00:00	2017-11-19 11:00:00	11	2017-11-11 00:33:18	2017-11-11 00:33:19	1
253	1	K	2017-11-07 11:00:00	2017-11-19 11:00:00	11	2017-11-11 00:47:38	2017-11-11 00:47:48	10
254	1	K	2017-11-07 11:00:00	2017-11-19 11:00:00	11	2017-11-11 00:57:06	2017-11-11 00:57:08	2
256	1	K	2017-11-07 11:00:00	2017-11-19 11:00:00	11	2017-11-11 06:41:14	2017-11-11 06:41:59	45
257	1	K	2017-11-07 11:00:00	2017-11-19 11:00:00	11	2017-11-11 06:57:29	2017-11-11 06:57:30	1
258	1	K	2017-11-07 11:00:00	2017-11-19 11:00:00	11	2017-11-11 07:25:33	2017-11-11 07:25:34	1
259	1	K	2017-11-07 11:00:00	2017-11-19 11:00:00	11	2017-11-11 07:32:47	2017-11-11 07:32:48	1
260	1	K	2017-11-07 11:00:00	2017-11-19 11:00:00	11	2017-11-11 07:37:18	2017-11-11 07:37:19	1
261	1	K	2017-11-07 11:00:00	2017-11-19 11:00:00	11	2017-11-11 07:46:17	2017-11-11 07:48:42	145
262	1	K	2017-11-07 11:00:00	2017-11-19 11:00:00	11	2017-11-11 07:49:58	2017-11-11 07:50:10	12
263	1	K	2017-11-07 11:00:00	2017-11-19 11:00:00	11	2017-11-11 07:51:24	2017-11-11 07:51:25	1
264	1	K	2017-11-07 11:00:00	2017-11-19 11:00:00	11	2017-11-11 07:52:33	2017-11-11 07:52:34	1
265	1	K	2017-11-07 11:00:00	2017-11-19 11:00:00	11	2017-11-11 07:54:49	2017-11-11 07:54:50	1
266	1	K	2017-11-07 11:00:00	2017-11-19 11:00:00	11	2017-11-11 08:07:55	2017-11-11 08:07:56	1
267	1	K	2017-11-07 11:00:00	2017-11-19 11:00:00	11	2017-11-11 08:09:07	2017-11-11 08:09:08	1
268	1	K	2017-11-07 11:00:00	2017-11-19 11:00:00	11	2017-11-11 08:09:49	2017-11-11 08:10:48	59
269	1	K	2017-11-07 11:00:00	2017-11-19 11:00:00	11	2017-11-11 08:12:50	2017-11-11 08:13:16	26
270	1	K	2017-11-07 11:00:00	2017-11-19 11:00:00	11	2017-11-11 08:14:35	2017-11-11 08:14:37	2
271	1	K	2017-11-07 11:00:00	2017-11-19 11:00:00	11	2017-11-11 08:23:44	2017-11-11 08:24:04	20
272	1	K	2017-11-07 11:00:00	2017-11-19 11:00:00	11	2017-11-11 08:38:27	2017-11-11 08:38:28	1
273	1	K	2017-11-07 11:00:00	2017-11-19 11:00:00	11	2017-11-11 08:39:38	2017-11-11 08:39:39	1
274	1	K	2017-11-07 11:00:00	2017-11-19 11:00:00	11	2017-11-11 08:45:38	2017-11-11 08:45:48	10
275	1	K	2017-11-07 11:00:00	2017-11-19 11:00:00	11	2017-11-11 08:49:55	2017-11-11 08:49:56	1
276	1	K	2017-11-07 11:00:00	2017-11-19 11:00:00	11	2017-11-11 08:56:17	2017-11-11 08:56:18	1
277	1	K	2017-11-07 11:00:00	2017-11-19 11:00:00	11	2017-11-11 08:57:17	2017-11-11 08:57:18	1
278	1	K	2017-11-07 11:00:00	2017-11-19 11:00:00	11	2017-11-11 08:58:17	2017-11-11 08:58:18	1
279	1	K	2017-11-07 11:00:00	2017-11-19 11:00:00	11	2017-11-11 12:47:01	2017-11-11 12:47:10	9
283	1	K	2017-11-07 11:00:00	2017-11-19 11:00:00	11	2017-11-11 16:02:17	2017-11-11 16:02:18	1
285	1	K	2017-11-07 11:00:00	2017-11-19 11:00:00	11	2017-11-11 16:03:18	2017-11-11 16:03:31	13
286	1	K	2017-11-07 11:00:00	2017-11-19 11:00:00	11	2017-11-11 16:06:22	2017-11-11 16:06:23	1
288	1	K	2017-11-07 11:00:00	2017-11-19 11:00:00	11	2017-11-11 16:08:39	2017-11-11 16:08:40	1
289	1	K	2017-11-07 11:00:00	2017-11-19 11:00:00	11	2017-11-11 16:10:06	2017-11-11 16:10:36	30
290	1	K	2017-11-07 11:00:00	2017-11-19 11:00:00	11	2017-11-11 16:14:54	2017-11-11 16:14:55	1
291	1	K	2017-11-07 11:00:00	2017-11-19 11:00:00	11	2017-11-11 16:16:47	2017-11-11 16:16:48	1
293	1	K	2017-11-07 11:00:00	2017-11-19 11:00:00	11	2017-11-11 16:19:41	2017-11-11 16:19:42	1
294	1	K	2017-11-07 11:00:00	2017-11-19 11:00:00	11	2017-11-11 16:21:52	2017-11-11 16:21:53	1
295	1	K	2017-11-07 11:00:00	2017-11-19 11:00:00	11	2017-11-11 16:23:52	2017-11-11 16:23:53	1
296	1	K	2017-11-07 11:00:00	2017-11-19 11:00:00	11	2017-11-11 16:25:20	2017-11-11 16:25:21	1
299	1	K	2017-11-07 11:00:00	2017-11-19 11:00:00	11	2017-11-11 16:26:00	2017-11-11 16:28:12	132
300	1	K	2017-11-07 11:00:00	2017-11-19 11:00:00	11	2017-11-11 16:28:57	2017-11-11 16:29:15	18
302	1	K	2017-11-07 11:00:00	2017-11-19 11:00:00	11	2017-11-11 16:30:04	2017-11-11 16:30:05	1
304	1	K	2017-11-07 11:00:00	2017-11-19 11:00:00	11	2017-11-11 16:31:32	2017-11-11 16:31:51	19
309	1	K	2017-11-07 11:00:00	2017-11-19 11:00:00	11	2017-11-11 16:36:51	2017-11-11 16:36:52	1
311	1	K	2017-11-07 11:00:00	2017-11-19 11:00:00	11	2017-11-11 16:38:18	2017-11-11 16:38:44	26
314	1	K	2017-11-07 11:00:00	2017-11-19 11:00:00	11	2017-11-11 16:40:01	2017-11-11 16:40:13	12
315	1	K	2017-11-07 11:00:00	2017-11-19 11:00:00	11	2017-11-11 16:40:48	2017-11-11 16:40:49	1
316	1	K	2017-11-07 11:00:00	2017-11-19 11:00:00	11	2017-11-11 16:41:24	2017-11-11 16:41:26	2
320	1	K	2017-11-07 11:00:00	2017-11-19 11:00:00	11	2017-11-11 16:44:05	2017-11-11 16:44:07	2
321	1	K	2017-11-07 11:00:00	2017-11-19 11:00:00	11	2017-11-11 16:45:03	2017-11-11 16:45:04	1
322	1	K	2017-11-07 11:00:00	2017-11-19 11:00:00	11	2017-11-11 16:45:38	2017-11-11 16:46:39	61
324	1	K	2017-11-07 11:00:00	2017-11-19 11:00:00	11	2017-11-11 16:48:13	2017-11-11 16:49:17	64
326	1	K	2017-11-07 11:00:00	2017-11-19 11:00:00	11	2017-11-11 16:51:42	2017-11-11 16:52:08	26
327	1	K	2017-11-07 11:00:00	2017-11-19 11:00:00	11	2017-11-11 16:52:44	2017-11-11 16:52:45	1
328	1	K	2017-11-07 11:00:00	2017-11-19 11:00:00	11	2017-11-11 16:53:25	2017-11-11 16:53:54	29
329	1	K	2017-11-07 11:00:00	2017-11-19 11:00:00	11	2017-11-11 16:54:29	2017-11-11 16:54:55	26
331	1	K	2017-11-07 11:00:00	2017-11-19 11:00:00	11	2017-11-11 16:57:10	2017-11-11 16:57:49	39
332	1	K	2017-11-07 11:00:00	2017-11-19 11:00:00	11	2017-11-11 16:59:23	2017-11-11 16:59:24	1
334	1	K	2017-11-07 11:00:00	2017-11-19 11:00:00	11	2017-11-11 17:00:04	2017-11-11 17:00:05	1
347	1	K	2017-11-07 11:00:00	2017-11-19 11:00:00	11	2017-11-11 17:38:59	2017-11-11 17:39:00	1
348	1	K	2017-11-07 11:00:00	2017-11-19 11:00:00	11	2017-11-11 17:42:27	2017-11-11 17:42:47	20
354	1	K	2017-11-07 11:00:00	2017-11-19 11:00:00	11	2017-11-11 17:51:55	2017-11-11 17:51:56	1
357	1	K	2017-11-07 11:00:00	2017-11-19 11:00:00	11	2017-11-11 17:57:09	2017-11-11 17:57:10	1
360	1	K	2017-11-07 11:00:00	2017-11-19 11:00:00	11	2017-11-11 18:03:22	2017-11-11 18:03:23	1
361	1	K	2017-11-07 11:00:00	2017-11-19 11:00:00	11	2017-11-11 18:04:32	2017-11-11 18:04:33	1
363	1	K	2017-11-07 11:00:00	2017-11-19 11:00:00	11	2017-11-11 18:09:16	2017-11-11 18:09:17	1
373	1	K	2017-11-07 11:00:00	2017-11-19 11:00:00	11	2017-11-11 18:21:45	2017-11-11 18:21:46	1
374	1	K	2017-11-07 11:00:00	2017-11-19 11:00:00	11	2017-11-11 19:17:17	2017-11-11 19:17:18	1
375	1	K	2017-11-07 11:00:00	2017-11-19 11:00:00	11	2017-11-11 19:24:46	2017-11-11 19:24:47	1
376	1	K	2017-11-07 11:00:00	2017-11-19 11:00:00	11	2017-11-11 22:25:12	2017-11-11 22:25:16	4
377	1	K	2017-11-07 11:00:00	2017-11-19 11:00:00	11	2017-11-11 22:37:38	2017-11-11 22:38:37	59
378	1	K	2017-11-07 11:00:00	2017-11-19 11:00:00	11	2017-11-11 22:42:01	2017-11-11 22:42:35	34
379	1	K	2017-11-07 11:00:00	2017-11-19 11:00:00	11	2017-11-11 23:00:56	2017-11-11 23:00:57	1
380	1	K	2017-11-07 11:00:00	2017-11-19 11:00:00	11	2017-11-11 23:01:34	2017-11-11 23:01:35	1
381	1	K	2017-11-07 11:00:00	2017-11-19 11:00:00	11	2017-11-11 23:04:40	2017-11-11 23:04:41	1
382	1	K	2017-11-07 11:00:00	2017-11-19 11:00:00	11	2017-11-11 23:17:05	2017-11-11 23:17:06	1
383	1	K	2017-11-07 11:00:00	2017-11-19 11:00:00	11	2017-11-11 23:19:33	2017-11-11 23:19:34	1
384	1	K	2017-11-07 11:00:00	2017-11-19 11:00:00	11	2017-11-12 00:02:19	2017-11-12 00:02:20	1
385	1	K	2017-11-07 11:00:00	2017-11-19 11:00:00	11	2017-11-12 00:25:12	2017-11-12 00:25:17	5
386	1	K	2017-11-07 11:00:00	2017-11-19 11:00:00	11	2017-11-12 00:26:10	2017-11-12 00:26:29	19
388	1	K	2017-11-07 11:00:00	2017-11-19 11:00:00	11	2017-11-12 06:25:45	2017-11-12 06:26:51	66
389	1	K	2017-11-07 11:00:00	2017-11-19 11:00:00	11	2017-11-12 06:27:45	2017-11-12 06:27:46	1
390	1	K	2017-11-07 11:00:00	2017-11-19 11:00:00	11	2017-11-12 06:28:35	2017-11-12 06:28:36	1
391	1	K	2017-11-07 11:00:00	2017-11-19 11:00:00	11	2017-11-12 06:31:06	2017-11-12 06:31:07	1
392	1	K	2017-11-07 11:00:00	2017-11-19 11:00:00	11	2017-11-12 06:32:06	2017-11-12 06:32:07	1
393	1	K	2017-11-07 11:00:00	2017-11-19 11:00:00	11	2017-11-12 06:34:40	2017-11-12 06:34:41	1
394	1	K	2017-11-07 11:00:00	2017-11-19 11:00:00	11	2017-11-12 06:41:35	2017-11-12 06:41:36	1
395	1	K	2017-11-07 11:00:00	2017-11-19 11:00:00	11	2017-11-12 06:45:28	2017-11-12 06:48:25	177
396	1	K	2017-11-07 11:00:00	2017-11-19 11:00:00	11	2017-11-12 06:52:52	2017-11-12 06:52:53	1
397	1	K	2017-11-07 11:00:00	2017-11-19 11:00:00	11	2017-11-12 06:53:45	2017-11-12 06:53:46	1
398	1	K	2017-11-07 11:00:00	2017-11-19 11:00:00	11	2017-11-12 06:54:28	2017-11-12 06:54:29	1
399	1	K	2017-11-07 11:00:00	2017-11-19 11:00:00	11	2017-11-12 06:55:32	2017-11-12 06:55:33	1
400	1	K	2017-11-07 11:00:00	2017-11-19 11:00:00	11	2017-11-12 06:57:11	2017-11-12 06:57:12	1
401	1	K	2017-11-07 11:00:00	2017-11-19 11:00:00	11	2017-11-12 06:58:07	2017-11-12 06:58:08	1
402	1	K	2017-11-07 11:00:00	2017-11-19 11:00:00	11	2017-11-12 07:14:54	2017-11-12 07:14:55	1
403	1	K	2017-11-07 11:00:00	2017-11-19 11:00:00	11	2017-11-12 07:20:41	2017-11-12 07:20:42	1
404	1	K	2017-11-07 11:00:00	2017-11-19 11:00:00	11	2017-11-12 07:21:37	2017-11-12 07:21:38	1
405	1	K	2017-11-07 11:00:00	2017-11-19 11:00:00	11	2017-11-12 07:22:41	2017-11-12 07:22:42	1
406	1	K	2017-11-07 11:00:00	2017-11-19 11:00:00	11	2017-11-12 07:25:31	2017-11-12 07:25:34	3
407	1	K	2017-11-07 11:00:00	2017-11-19 11:00:00	11	2017-11-12 07:48:31	2017-11-12 07:48:40	9
408	1	K	2017-11-07 11:00:00	2017-11-19 11:00:00	11	2017-11-12 07:49:28	2017-11-12 07:49:29	1
409	1	K	2017-11-07 11:00:00	2017-11-19 11:00:00	11	2017-11-12 07:50:13	2017-11-12 07:50:14	1
410	1	K	2017-11-07 11:00:00	2017-11-19 11:00:00	11	2017-11-12 07:50:59	2017-11-12 07:51:00	1
411	1	K	2017-11-07 11:00:00	2017-11-19 11:00:00	11	2017-11-12 07:51:50	2017-11-12 07:51:51	1
412	1	K	2017-11-07 11:00:00	2017-11-19 11:00:00	11	2017-11-12 07:52:44	2017-11-12 07:52:45	1
413	1	K	2017-11-07 11:00:00	2017-11-19 11:00:00	11	2017-11-12 07:53:36	2017-11-12 07:53:37	1
414	1	K	2017-11-07 11:00:00	2017-11-19 11:00:00	11	2017-11-12 07:54:21	2017-11-12 07:54:41	20
415	1	K	2017-11-07 11:00:00	2017-11-19 11:00:00	11	2017-11-12 07:55:24	2017-11-12 07:55:35	11
416	1	K	2017-11-07 11:00:00	2017-11-19 11:00:00	11	2017-11-12 07:56:35	2017-11-12 07:56:36	1
417	1	K	2017-11-07 11:00:00	2017-11-19 11:00:00	11	2017-11-12 07:57:40	2017-11-12 07:57:41	1
418	1	K	2017-11-07 11:00:00	2017-11-19 11:00:00	11	2017-11-12 07:58:42	2017-11-12 07:58:43	1
419	1	K	2017-11-07 11:00:00	2017-11-19 11:00:00	11	2017-11-12 07:59:25	2017-11-12 08:04:57	332
420	1	K	2017-11-07 11:00:00	2017-11-19 11:00:00	11	2017-11-12 08:05:45	2017-11-12 08:05:46	1
421	1	K	2017-11-07 11:00:00	2017-11-19 11:00:00	11	2017-11-12 08:07:52	2017-11-12 08:09:01	69
422	1	K	2017-11-07 11:00:00	2017-11-19 11:00:00	11	2017-11-12 08:10:35	2017-11-12 08:19:11	516
423	1	K	2017-11-07 11:00:00	2017-11-19 11:00:00	11	2017-11-12 08:21:50	2017-11-12 08:30:40	530
424	1	K	2017-11-07 11:00:00	2017-11-19 11:00:00	11	2017-11-12 08:31:47	2017-11-12 08:32:00	13
425	1	K	2017-11-07 11:00:00	2017-11-19 11:00:00	11	2017-11-12 08:38:07	2017-11-12 08:40:12	125
426	1	K	2017-11-07 11:00:00	2017-11-19 11:00:00	11	2017-11-12 08:41:23	2017-11-12 08:41:24	1
428	1	K	2017-11-07 11:00:00	2017-11-19 11:00:00	11	2017-11-12 12:06:42	2017-11-12 12:06:43	1
429	1	K	2017-11-07 11:00:00	2017-11-19 11:00:00	11	2017-11-12 15:09:34	2017-11-12 15:09:35	1
430	1	K	2017-11-07 11:00:00	2017-11-19 11:00:00	11	2017-11-12 15:43:36	2017-11-12 15:43:37	1
431	1	K	2017-11-07 11:00:00	2017-11-19 11:00:00	11	2017-11-12 16:35:53	2017-11-12 16:38:52	179
432	1	K	2017-11-07 11:00:00	2017-11-19 11:00:00	11	2017-11-12 17:16:37	2017-11-12 17:16:50	13
433	1	K	2017-11-07 11:00:00	2017-11-19 11:00:00	11	2017-11-12 17:19:23	2017-11-12 17:19:28	5
434	1	K	2017-11-07 11:00:00	2017-11-19 11:00:00	11	2017-11-12 17:21:29	2017-11-12 17:21:30	1
435	1	K	2017-11-07 11:00:00	2017-11-19 11:00:00	11	2017-11-12 17:22:04	2017-11-12 17:22:05	1
436	1	K	2017-11-07 11:00:00	2017-11-19 11:00:00	11	2017-11-12 17:26:33	2017-11-12 17:26:34	1
438	1	K	2017-11-07 11:00:00	2017-11-19 11:00:00	11	2017-11-12 17:27:37	2017-11-12 17:27:38	1
439	1	K	2017-11-07 11:00:00	2017-11-19 11:00:00	11	2017-11-12 17:29:04	2017-11-12 17:30:23	79
443	1	K	2017-11-07 11:00:00	2017-11-19 11:00:00	11	2017-11-12 17:34:47	2017-11-12 17:34:48	1
444	1	K	2017-11-07 11:00:00	2017-11-19 11:00:00	11	2017-11-12 17:35:22	2017-11-12 17:35:47	25
445	1	K	2017-11-07 11:00:00	2017-11-19 11:00:00	11	2017-11-12 17:36:32	2017-11-12 17:36:33	1
449	1	K	2017-11-07 11:00:00	2017-11-19 11:00:00	11	2017-11-12 17:50:03	2017-11-12 17:50:12	9
450	1	K	2017-11-07 11:00:00	2017-11-19 11:00:00	11	2017-11-12 17:54:08	2017-11-12 17:54:09	1
451	1	K	2017-11-07 11:00:00	2017-11-19 11:00:00	11	2017-11-12 20:25:24	2017-11-12 20:25:25	1
452	1	K	2017-11-07 11:00:00	2017-11-19 11:00:00	11	2017-11-12 20:26:25	2017-11-12 20:26:26	1
453	1	K	2017-11-07 11:00:00	2017-11-19 11:00:00	11	2017-11-12 20:27:20	2017-11-12 20:27:21	1
454	1	K	2017-11-07 11:00:00	2017-11-19 11:00:00	11	2017-11-12 20:28:34	2017-11-12 20:29:37	63
455	1	K	2017-11-07 11:00:00	2017-11-19 11:00:00	11	2017-11-12 20:32:28	2017-11-12 20:32:47	19
456	1	K	2017-11-07 11:00:00	2017-11-19 11:00:00	11	2017-11-12 20:33:23	2017-11-12 20:34:38	75
457	1	K	2017-11-07 11:00:00	2017-11-19 11:00:00	11	2017-11-12 20:37:29	2017-11-12 20:37:30	1
458	1	K	2017-11-07 11:00:00	2017-11-19 11:00:00	11	2017-11-12 20:42:32	2017-11-12 20:42:39	7
459	1	K	2017-11-07 11:00:00	2017-11-19 11:00:00	11	2017-11-12 20:43:47	2017-11-12 20:43:48	1
460	1	K	2017-11-07 11:00:00	2017-11-19 11:00:00	11	2017-11-12 20:47:23	2017-11-12 20:47:55	32
461	1	K	2017-11-07 11:00:00	2017-11-19 11:00:00	11	2017-11-12 22:17:29	2017-11-12 22:17:30	1
462	1	K	2017-11-07 11:00:00	2017-11-19 11:00:00	11	2017-11-12 22:24:09	2017-11-12 22:24:10	1
463	1	K	2017-11-07 11:00:00	2017-11-19 11:00:00	11	2017-11-12 22:33:03	2017-11-12 22:33:04	1
464	1	K	2017-11-07 11:00:00	2017-11-19 11:00:00	11	2017-11-12 22:34:01	2017-11-12 22:34:02	1
465	1	K	2017-11-07 11:00:00	2017-11-19 11:00:00	11	2017-11-12 22:37:28	2017-11-12 22:37:35	7
466	1	K	2017-11-07 11:00:00	2017-11-19 11:00:00	11	2017-11-12 22:38:25	2017-11-12 22:38:26	1
467	1	K	2017-11-07 11:00:00	2017-11-19 11:00:00	11	2017-11-12 22:39:35	2017-11-12 22:39:36	1
468	1	K	2017-11-07 11:00:00	2017-11-19 11:00:00	11	2017-11-12 23:01:02	2017-11-12 23:01:06	4
469	1	K	2017-11-07 11:00:00	2017-11-19 11:00:00	11	2017-11-12 23:13:57	2017-11-12 23:18:28	271
470	1	K	2017-11-07 11:00:00	2017-11-19 11:00:00	11	2017-11-12 23:26:01	2017-11-12 23:26:12	11
471	1	K	2017-11-07 11:00:00	2017-11-19 11:00:00	11	2017-11-12 23:28:52	2017-11-12 23:30:33	101
472	1	K	2017-11-07 11:00:00	2017-11-19 11:00:00	11	2017-11-12 23:52:20	2017-11-12 23:52:21	1
473	1	K	2017-11-07 11:00:00	2017-11-19 11:00:00	11	2017-11-13 00:52:38	2017-11-13 00:52:44	6
474	1	K	2017-11-07 11:00:00	2017-11-19 11:00:00	11	2017-11-13 00:53:52	2017-11-13 00:53:53	1
475	1	K	2017-11-07 11:00:00	2017-11-19 11:00:00	11	2017-11-13 00:54:53	2017-11-13 00:54:54	1
476	1	K	2017-11-07 11:00:00	2017-11-19 11:00:00	11	2017-11-13 00:55:56	2017-11-13 00:55:57	1
477	1	K	2017-11-07 11:00:00	2017-11-19 11:00:00	11	2017-11-13 03:04:00	2017-11-13 03:04:01	1
479	1	K	2017-11-07 11:00:00	2017-11-19 11:00:00	11	2017-11-13 11:08:35	2017-11-13 11:08:36	1
503	1	K	2017-11-07 11:00:00	2017-11-19 11:00:00	11	2017-11-13 17:45:17	2017-11-13 17:45:37	20
509	1	K	2017-11-07 11:00:00	2017-11-19 11:00:00	11	2017-11-13 17:55:29	2017-11-13 17:55:30	1
511	1	K	2017-11-07 11:00:00	2017-11-19 11:00:00	11	2017-11-13 17:57:54	2017-11-13 17:57:55	1
513	1	K	2017-11-07 11:00:00	2017-11-19 11:00:00	11	2017-11-13 17:59:13	2017-11-13 17:59:14	1
515	1	K	2017-11-07 11:00:00	2017-11-19 11:00:00	11	2017-11-13 18:00:00	2017-11-13 18:00:11	11
516	1	K	2017-11-07 11:00:00	2017-11-19 11:00:00	11	2017-11-13 18:01:29	2017-11-13 18:01:37	8
518	1	K	2017-11-07 11:00:00	2017-11-19 11:00:00	11	2017-11-13 18:02:33	2017-11-13 18:02:34	1
520	1	K	2017-11-07 11:00:00	2017-11-19 11:00:00	11	2017-11-13 18:04:02	2017-11-13 18:04:03	1
523	1	K	2017-11-07 11:00:00	2017-11-19 11:00:00	11	2017-11-13 18:06:13	2017-11-13 18:06:14	1
524	1	K	2017-11-07 11:00:00	2017-11-19 11:00:00	11	2017-11-13 18:07:12	2017-11-13 18:08:32	80
526	1	K	2017-11-07 11:00:00	2017-11-19 11:00:00	11	2017-11-13 18:11:57	2017-11-13 18:11:58	1
530	1	K	2017-11-07 11:00:00	2017-11-19 11:00:00	11	2017-11-14 14:24:23	2017-11-14 14:24:34	11
531	1	K	2017-11-07 11:00:00	2017-11-19 11:00:00	11	2017-11-14 14:29:03	2017-11-14 14:29:04	1
532	1	K	2017-11-07 11:00:00	2017-11-19 11:00:00	11	2017-11-14 14:30:00	2017-11-14 14:32:34	154
535	1	K	2017-11-07 11:00:00	2017-11-19 11:00:00	11	2017-11-14 14:44:54	2017-11-14 14:44:55	1
536	1	K	2017-11-07 11:00:00	2017-11-19 11:00:00	11	2017-11-14 14:48:48	2017-11-14 14:54:56	368
538	1	K	2017-11-07 11:00:00	2017-11-19 11:00:00	11	2017-11-14 17:31:07	2017-11-14 17:31:10	3
539	1	K	2017-11-07 11:00:00	2017-11-19 11:00:00	11	2017-11-14 17:35:27	2017-11-14 17:36:59	92
574	1	K	2017-11-07 11:00:00	2017-11-19 11:00:00	11	2017-11-14 19:45:51	2017-11-14 19:45:52	1
575	1	K	2017-11-07 11:00:00	2017-11-19 11:00:00	11	2017-11-14 19:46:49	2017-11-14 19:46:50	1
576	1	K	2017-11-07 11:00:00	2017-11-19 11:00:00	11	2017-11-14 19:47:29	2017-11-14 19:47:30	1
583	1	K	2017-11-07 11:00:00	2017-11-19 11:00:00	11	2017-11-15 06:59:53	2017-11-15 06:59:59	6
584	1	K	2017-11-07 11:00:00	2017-11-19 11:00:00	11	2017-11-15 07:03:25	2017-11-15 07:03:26	1
585	1	K	2017-11-07 11:00:00	2017-11-19 11:00:00	11	2017-11-15 07:04:47	2017-11-15 07:04:48	1
586	1	K	2017-11-07 11:00:00	2017-11-19 11:00:00	11	2017-11-15 07:05:42	2017-11-15 07:05:43	1
587	1	K	2017-11-07 11:00:00	2017-11-19 11:00:00	11	2017-11-15 07:08:22	2017-11-15 07:08:23	1
588	1	K	2017-11-07 11:00:00	2017-11-19 11:00:00	11	2017-11-15 07:11:40	2017-11-15 07:11:41	1
589	1	K	2017-11-07 11:00:00	2017-11-19 11:00:00	11	2017-11-15 07:19:38	2017-11-15 07:19:39	1
590	1	K	2017-11-07 11:00:00	2017-11-19 11:00:00	11	2017-11-15 07:25:27	2017-11-15 07:25:28	1
591	1	K	2017-11-07 11:00:00	2017-11-19 11:00:00	11	2017-11-15 07:26:11	2017-11-15 07:26:12	1
592	1	K	2017-11-07 11:00:00	2017-11-19 11:00:00	11	2017-11-15 07:27:08	2017-11-15 07:27:09	1
593	1	K	2017-11-07 11:00:00	2017-11-19 11:00:00	11	2017-11-15 07:31:45	2017-11-15 07:31:46	1
594	1	K	2017-11-07 11:00:00	2017-11-19 11:00:00	11	2017-11-15 07:38:19	2017-11-15 07:38:20	1
595	1	K	2017-11-07 11:00:00	2017-11-19 11:00:00	11	2017-11-15 07:41:15	2017-11-15 07:41:16	1
596	1	K	2017-11-07 11:00:00	2017-11-19 11:00:00	11	2017-11-15 07:46:03	2017-11-15 07:46:04	1
597	1	K	2017-11-07 11:00:00	2017-11-19 11:00:00	11	2017-11-15 07:47:06	2017-11-15 07:49:23	137
598	1	K	2017-11-07 11:00:00	2017-11-19 11:00:00	11	2017-11-15 07:50:11	2017-11-15 07:50:23	12
599	1	K	2017-11-07 11:00:00	2017-11-19 11:00:00	11	2017-11-15 07:50:58	2017-11-15 07:50:59	1
600	1	K	2017-11-07 11:00:00	2017-11-19 11:00:00	11	2017-11-15 07:52:14	2017-11-15 07:52:21	7
601	1	K	2017-11-07 11:00:00	2017-11-19 11:00:00	11	2017-11-15 08:11:02	2017-11-15 08:11:03	1
602	1	K	2017-11-07 11:00:00	2017-11-19 11:00:00	11	2017-11-15 08:18:45	2017-11-15 08:18:46	1
603	1	K	2017-11-07 11:00:00	2017-11-19 11:00:00	11	2017-11-15 08:38:03	2017-11-15 08:38:04	1
604	1	K	2017-11-07 11:00:00	2017-11-19 11:00:00	11	2017-11-15 08:43:23	2017-11-15 08:43:24	1
605	1	K	2017-11-07 11:00:00	2017-11-19 11:00:00	11	2017-11-15 08:52:56	2017-11-15 08:52:57	1
606	1	K	2017-11-07 11:00:00	2017-11-19 11:00:00	11	2017-11-15 08:54:16	2017-11-15 08:54:17	1
607	1	K	2017-11-07 11:00:00	2017-11-19 11:00:00	11	2017-11-15 09:40:08	2017-11-15 09:40:09	1
608	1	K	2017-11-07 11:00:00	2017-11-19 11:00:00	11	2017-11-15 09:41:07	2017-11-15 09:41:08	1
609	1	K	2017-11-07 11:00:00	2017-11-19 11:00:00	11	2017-11-15 10:01:42	2017-11-15 10:01:43	1
610	1	K	2017-11-07 11:00:00	2017-11-19 11:00:00	11	2017-11-15 10:04:03	2017-11-15 10:04:04	1
611	1	K	2017-11-07 11:00:00	2017-11-19 11:00:00	11	2017-11-15 10:20:51	2017-11-15 10:20:53	2
612	1	K	2017-11-07 11:00:00	2017-11-19 11:00:00	11	2017-11-15 10:21:46	2017-11-15 10:21:47	1
613	1	K	2017-11-07 11:00:00	2017-11-19 11:00:00	11	2017-11-15 10:53:13	2017-11-15 10:53:16	3
614	1	K	2017-11-07 11:00:00	2017-11-19 11:00:00	11	2017-11-15 11:23:46	2017-11-15 11:23:51	5
615	1	K	2017-11-07 11:00:00	2017-11-19 11:00:00	11	2017-11-15 16:07:31	2017-11-15 16:07:32	1
618	1	K	2017-11-07 11:00:00	2017-11-19 11:00:00	11	2017-11-15 17:35:01	2017-11-15 17:35:02	1
652	1	K	2017-11-07 11:00:00	2017-11-19 11:00:00	11	2017-11-16 05:26:35	2017-11-16 05:26:42	7
655	1	K	2017-11-07 11:00:00	2017-11-19 11:00:00	11	2017-11-16 09:17:31	2017-11-16 09:17:38	7
656	1	K	2017-11-07 11:00:00	2017-11-19 11:00:00	11	2017-11-16 09:21:39	2017-11-16 09:21:40	1
657	1	K	2017-11-07 11:00:00	2017-11-19 11:00:00	11	2017-11-16 09:23:48	2017-11-16 09:24:15	27
658	1	K	2017-11-07 11:00:00	2017-11-19 11:00:00	11	2017-11-16 09:25:19	2017-11-16 09:25:20	1
659	1	K	2017-11-07 11:00:00	2017-11-19 11:00:00	11	2017-11-16 09:26:29	2017-11-16 09:28:32	123
660	1	K	2017-11-07 11:00:00	2017-11-19 11:00:00	11	2017-11-16 09:50:31	2017-11-16 09:50:32	1
661	1	K	2017-11-07 11:00:00	2017-11-19 11:00:00	11	2017-11-16 10:01:39	2017-11-16 10:01:40	1
662	1	K	2017-11-07 11:00:00	2017-11-19 11:00:00	11	2017-11-16 10:07:49	2017-11-16 10:07:50	1
663	1	K	2017-11-07 11:00:00	2017-11-19 11:00:00	11	2017-11-16 13:26:47	2017-11-16 13:26:48	1
665	1	K	2017-11-07 11:00:00	2017-11-19 11:00:00	11	2017-11-16 14:14:14	2017-11-16 14:14:56	42
667	1	K	2017-11-07 11:00:00	2017-11-19 11:00:00	11	2017-11-16 21:16:41	2017-11-16 21:16:44	3
668	1	K	2017-11-07 11:00:00	2017-11-19 11:00:00	11	2017-11-16 21:24:30	2017-11-16 21:24:36	6
670	1	K	2017-11-07 11:00:00	2017-11-19 11:00:00	11	2017-11-16 22:45:44	2017-11-16 22:45:45	1
671	1	K	2017-11-07 11:00:00	2017-11-19 11:00:00	11	2017-11-16 22:46:34	2017-11-16 22:46:35	1
676	1	K	2017-11-07 11:00:00	2017-11-19 11:00:00	11	2017-11-17 02:07:08	2017-11-17 02:07:09	1
677	1	K	2017-11-07 11:00:00	2017-11-19 11:00:00	11	2017-11-17 02:07:52	2017-11-17 02:07:53	1
678	1	K	2017-11-07 11:00:00	2017-11-19 11:00:00	11	2017-11-17 02:49:01	2017-11-17 02:49:02	1
679	1	K	2017-11-07 11:00:00	2017-11-19 11:00:00	11	2017-11-17 02:55:53	2017-11-17 02:55:54	1
681	1	K	2017-11-07 11:00:00	2017-11-19 11:00:00	11	2017-11-17 03:05:38	2017-11-17 03:05:42	4
682	1	K	2017-11-07 11:00:00	2017-11-19 11:00:00	11	2017-11-17 03:25:50	2017-11-17 03:26:18	28
683	1	K	2017-11-07 11:00:00	2017-11-19 11:00:00	11	2017-11-17 03:27:32	2017-11-17 03:27:36	4
684	1	K	2017-11-07 11:00:00	2017-11-19 11:00:00	11	2017-11-17 03:29:37	2017-11-17 03:29:38	1
685	1	K	2017-11-07 11:00:00	2017-11-19 11:00:00	11	2017-11-17 03:30:15	2017-11-17 03:30:19	4
686	1	K	2017-11-07 11:00:00	2017-11-19 11:00:00	11	2017-11-17 03:31:56	2017-11-17 03:31:57	1
687	1	K	2017-11-07 11:00:00	2017-11-19 11:00:00	11	2017-11-17 03:34:25	2017-11-17 03:34:26	1
688	1	K	2017-11-07 11:00:00	2017-11-19 11:00:00	11	2017-11-17 03:35:06	2017-11-17 03:35:11	5
689	1	K	2017-11-07 11:00:00	2017-11-19 11:00:00	11	2017-11-17 03:36:18	2017-11-17 03:36:19	1
694	1	K	2017-11-07 11:00:00	2017-11-19 11:00:00	11	2017-11-17 03:41:33	2017-11-17 03:42:02	29
697	1	K	2017-11-07 11:00:00	2017-11-19 11:00:00	11	2017-11-17 03:43:26	2017-11-17 03:43:27	1
672	1	K	2017-11-07 11:00:00	2017-11-19 11:00:00	14	2017-11-16 23:06:37	2017-11-16 23:06:38	1
673	1	K	2017-11-07 11:00:00	2017-11-19 11:00:00	14	2017-11-16 23:07:28	2017-11-16 23:07:29	1
674	1	K	2017-11-07 11:00:00	2017-11-19 11:00:00	14	2017-11-16 23:08:02	2017-11-16 23:08:07	5
675	1	K	2017-11-07 11:00:00	2017-11-19 11:00:00	14	2017-11-16 23:09:38	2017-11-16 23:09:39	1
690	1	K	2017-11-07 11:00:00	2017-11-19 11:00:00	14	2017-11-17 03:37:34	2017-11-17 03:37:41	7
691	1	K	2017-11-07 11:00:00	2017-11-19 11:00:00	14	2017-11-17 03:39:30	2017-11-17 03:39:31	1
696	1	K	2017-11-07 11:00:00	2017-11-19 11:00:00	14	2017-11-17 03:42:54	2017-11-17 03:43:09	15
698	1	K	2017-11-07 11:00:00	2017-11-19 11:00:00	14	2017-11-17 03:44:44	2017-11-17 03:44:46	2
700	1	K	2017-11-07 11:00:00	2017-11-19 11:00:00	14	2017-11-17 03:46:17	2017-11-17 03:46:18	1
701	1	K	2017-11-07 11:00:00	2017-11-19 11:00:00	14	2017-11-17 03:47:46	2017-11-17 03:48:08	22
797	1	K	2017-11-07 11:00:00	2017-11-19 11:00:00	14	2017-11-17 14:40:21	2017-11-17 14:40:22	1
800	1	K	2017-11-07 11:00:00	2017-11-19 11:00:00	14	2017-11-17 14:41:38	2017-11-17 14:41:48	10
801	1	K	2017-11-07 11:00:00	2017-11-19 11:00:00	14	2017-11-17 14:43:04	2017-11-17 14:43:05	1
802	1	K	2017-11-07 11:00:00	2017-11-19 11:00:00	14	2017-11-17 14:44:29	2017-11-17 14:44:30	1
803	1	K	2017-11-07 11:00:00	2017-11-19 11:00:00	14	2017-11-17 14:45:19	2017-11-17 14:45:20	1
804	1	K	2017-11-07 11:00:00	2017-11-19 11:00:00	14	2017-11-17 14:46:00	2017-11-17 14:46:01	1
806	1	K	2017-11-07 11:00:00	2017-11-19 11:00:00	14	2017-11-17 14:48:42	2017-11-17 14:48:43	1
808	1	K	2017-11-07 11:00:00	2017-11-19 11:00:00	14	2017-11-17 14:49:42	2017-11-17 14:49:58	16
809	1	K	2017-11-07 11:00:00	2017-11-19 11:00:00	14	2017-11-17 14:50:51	2017-11-17 14:50:52	1
810	1	K	2017-11-07 11:00:00	2017-11-19 11:00:00	14	2017-11-17 14:51:46	2017-11-17 14:51:47	1
811	1	K	2017-11-07 11:00:00	2017-11-19 11:00:00	14	2017-11-17 14:52:28	2017-11-17 14:52:29	1
813	1	K	2017-11-07 11:00:00	2017-11-19 11:00:00	14	2017-11-17 14:53:38	2017-11-17 14:53:57	19
814	1	K	2017-11-07 11:00:00	2017-11-19 11:00:00	14	2017-11-17 14:55:15	2017-11-17 14:55:16	1
816	1	K	2017-11-07 11:00:00	2017-11-19 11:00:00	14	2017-11-17 14:55:56	2017-11-17 14:56:37	41
818	1	K	2017-11-07 11:00:00	2017-11-19 11:00:00	14	2017-11-17 14:58:01	2017-11-17 14:58:02	1
819	1	K	2017-11-07 11:00:00	2017-11-19 11:00:00	14	2017-11-17 14:59:06	2017-11-17 14:59:07	1
820	1	K	2017-11-07 11:00:00	2017-11-19 11:00:00	14	2017-11-17 14:59:46	2017-11-17 14:59:47	1
821	1	K	2017-11-07 11:00:00	2017-11-19 11:00:00	14	2017-11-17 15:41:38	2017-11-17 15:41:57	19
822	1	K	2017-11-07 11:00:00	2017-11-19 11:00:00	14	2017-11-17 16:04:02	2017-11-17 16:04:03	1
823	1	K	2017-11-07 11:00:00	2017-11-19 11:00:00	14	2017-11-17 16:19:12	2017-11-17 16:19:13	1
824	1	K	2017-11-07 11:00:00	2017-11-19 11:00:00	14	2017-11-17 16:20:08	2017-11-17 16:20:09	1
825	1	K	2017-11-07 11:00:00	2017-11-19 11:00:00	14	2017-11-17 16:21:10	2017-11-17 16:21:30	20
826	1	K	2017-11-07 11:00:00	2017-11-19 11:00:00	14	2017-11-17 16:26:14	2017-11-17 16:26:15	1
827	1	K	2017-11-07 11:00:00	2017-11-19 11:00:00	14	2017-11-17 16:26:48	2017-11-17 16:32:17	329
828	1	K	2017-11-07 11:00:00	2017-11-19 11:00:00	14	2017-11-17 16:33:07	2017-11-17 16:33:08	1
829	1	K	2017-11-07 11:00:00	2017-11-19 11:00:00	14	2017-11-17 17:16:37	2017-11-17 17:19:28	171
830	1	K	2017-11-07 11:00:00	2017-11-19 11:00:00	14	2017-11-17 17:20:06	2017-11-17 17:24:28	262
831	1	K	2017-11-07 11:00:00	2017-11-19 11:00:00	14	2017-11-17 17:26:28	2017-11-17 17:26:30	2
832	1	K	2017-11-07 11:00:00	2017-11-19 11:00:00	14	2017-11-17 17:28:15	2017-11-17 17:28:16	1
833	1	K	2017-11-07 11:00:00	2017-11-19 11:00:00	14	2017-11-17 17:29:26	2017-11-17 17:29:27	1
834	1	K	2017-11-07 11:00:00	2017-11-19 11:00:00	14	2017-11-17 17:30:08	2017-11-17 17:30:09	1
835	1	K	2017-11-07 11:00:00	2017-11-19 11:00:00	14	2017-11-17 17:31:04	2017-11-17 17:33:57	173
836	1	K	2017-11-07 11:00:00	2017-11-19 11:00:00	14	2017-11-17 17:55:30	2017-11-17 17:55:31	1
837	1	K	2017-11-07 11:00:00	2017-11-19 11:00:00	14	2017-11-17 17:56:07	2017-11-17 17:56:34	27
838	1	K	2017-11-07 11:00:00	2017-11-19 11:00:00	14	2017-11-17 17:57:19	2017-11-17 17:57:41	22
839	1	K	2017-11-07 11:00:00	2017-11-19 11:00:00	14	2017-11-17 18:08:17	2017-11-17 18:08:23	6
840	1	K	2017-11-07 11:00:00	2017-11-19 11:00:00	14	2017-11-17 18:17:50	2017-11-17 18:17:51	1
841	1	K	2017-11-07 11:00:00	2017-11-19 11:00:00	14	2017-11-17 18:48:10	2017-11-17 18:48:13	3
842	1	K	2017-11-07 11:00:00	2017-11-19 11:00:00	14	2017-11-17 19:11:16	2017-11-17 19:11:17	1
843	1	K	2017-11-07 11:00:00	2017-11-19 11:00:00	14	2017-11-18 03:58:57	2017-11-18 03:58:58	1
848	1	K	2017-11-07 11:00:00	2017-11-19 11:00:00	14	2017-11-18 16:14:45	2017-11-18 16:14:46	1
849	1	K	2017-11-07 11:00:00	2017-11-19 11:00:00	14	2017-11-18 16:19:03	2017-11-18 16:19:58	55
850	1	K	2017-11-07 11:00:00	2017-11-19 11:00:00	14	2017-11-18 16:31:28	2017-11-18 16:32:09	41
851	1	K	2017-11-07 11:00:00	2017-11-19 11:00:00	14	2017-11-18 16:41:43	2017-11-18 16:41:54	11
852	1	K	2017-11-07 11:00:00	2017-11-19 11:00:00	14	2017-11-18 16:46:39	2017-11-18 16:46:55	16
853	1	K	2017-11-07 11:00:00	2017-11-19 11:00:00	14	2017-11-18 16:49:14	2017-11-18 16:49:15	1
854	1	K	2017-11-07 11:00:00	2017-11-19 11:00:00	14	2017-11-18 16:50:16	2017-11-18 16:50:17	1
855	1	K	2017-11-07 11:00:00	2017-11-19 11:00:00	14	2017-11-18 16:56:08	2017-11-18 16:59:47	219
856	1	K	2017-11-07 11:00:00	2017-11-19 11:00:00	14	2017-11-18 17:05:52	2017-11-18 17:05:53	1
857	1	K	2017-11-07 11:00:00	2017-11-19 11:00:00	14	2017-11-18 17:06:45	2017-11-18 17:06:46	1
858	1	K	2017-11-07 11:00:00	2017-11-19 11:00:00	14	2017-11-18 17:07:24	2017-11-18 17:08:20	56
859	1	K	2017-11-07 11:00:00	2017-11-19 11:00:00	14	2017-11-18 17:11:49	2017-11-18 17:11:50	1
860	1	K	2017-11-07 11:00:00	2017-11-19 11:00:00	14	2017-11-18 17:12:31	2017-11-18 17:12:47	16
861	1	K	2017-11-07 11:00:00	2017-11-19 11:00:00	14	2017-11-18 17:14:07	2017-11-18 17:14:20	13
862	1	K	2017-11-07 11:00:00	2017-11-19 11:00:00	14	2017-11-18 17:16:06	2017-11-18 17:16:07	1
863	1	K	2017-11-07 11:00:00	2017-11-19 11:00:00	14	2017-11-18 17:16:51	2017-11-18 17:16:52	1
864	1	K	2017-11-07 11:00:00	2017-11-19 11:00:00	14	2017-11-18 17:27:17	2017-11-18 17:27:18	1
865	1	K	2017-11-07 11:00:00	2017-11-19 11:00:00	14	2017-11-18 17:29:19	2017-11-18 17:29:20	1
866	1	K	2017-11-07 11:00:00	2017-11-19 11:00:00	14	2017-11-18 17:33:31	2017-11-18 17:33:32	1
867	1	K	2017-11-07 11:00:00	2017-11-19 11:00:00	14	2017-11-18 17:34:19	2017-11-18 17:34:20	1
868	1	K	2017-11-07 11:00:00	2017-11-19 11:00:00	14	2017-11-18 17:35:02	2017-11-18 17:35:03	1
869	1	K	2017-11-07 11:00:00	2017-11-19 11:00:00	14	2017-11-18 17:35:44	2017-11-18 17:35:45	1
870	1	K	2017-11-07 11:00:00	2017-11-19 11:00:00	14	2017-11-18 17:36:40	2017-11-18 17:36:41	1
871	1	K	2017-11-07 11:00:00	2017-11-19 11:00:00	14	2017-11-18 17:38:46	2017-11-18 17:38:47	1
872	1	K	2017-11-07 11:00:00	2017-11-19 11:00:00	14	2017-11-18 17:43:21	2017-11-18 17:43:36	15
873	1	K	2017-11-07 11:00:00	2017-11-19 11:00:00	14	2017-11-18 17:48:21	2017-11-18 17:48:23	2
874	1	K	2017-11-07 11:00:00	2017-11-19 11:00:00	14	2017-11-18 18:28:07	2017-11-18 18:28:15	8
875	1	K	2017-11-07 11:00:00	2017-11-19 11:00:00	14	2017-11-18 18:32:58	2017-11-18 18:33:00	2
876	1	K	2017-11-07 11:00:00	2017-11-19 11:00:00	14	2017-11-18 18:37:20	2017-11-18 18:37:21	1
877	1	K	2017-11-07 11:00:00	2017-11-19 11:00:00	14	2017-11-18 18:41:51	2017-11-18 18:41:53	2
914	1	K	2017-11-07 11:00:00	2017-11-19 11:00:00	14	2017-11-19 07:11:05	2017-11-19 07:11:18	13
916	1	K	2017-11-07 11:00:00	2017-11-19 11:00:00	14	2017-11-19 07:12:30	2017-11-19 07:12:35	5
918	1	K	2017-11-07 11:00:00	2017-11-19 11:00:00	14	2017-11-19 07:14:28	2017-11-19 07:14:29	1
920	1	K	2017-11-07 11:00:00	2017-11-19 11:00:00	14	2017-11-19 07:15:47	2017-11-19 07:15:57	10
921	1	K	2017-11-07 11:00:00	2017-11-19 11:00:00	14	2017-11-19 07:17:20	2017-11-19 07:17:21	1
923	1	K	2017-11-07 11:00:00	2017-11-19 11:00:00	14	2017-11-19 07:19:41	2017-11-19 07:19:42	1
924	1	K	2017-11-07 11:00:00	2017-11-19 11:00:00	14	2017-11-19 07:23:10	2017-11-19 07:23:11	1
928	1	K	2017-11-07 11:00:00	2017-11-19 11:00:00	14	2017-11-19 07:27:14	2017-11-19 07:27:16	2
931	1	K	2017-11-07 11:00:00	2017-11-19 11:00:00	14	2017-11-19 07:33:06	2017-11-19 07:33:07	1
935	1	K	2017-11-07 11:00:00	2017-11-19 11:00:00	14	2017-11-19 07:41:36	2017-11-19 07:41:37	1
936	1	K	2017-11-07 11:00:00	2017-11-19 11:00:00	14	2017-11-19 07:42:21	2017-11-19 07:42:22	1
937	1	K	2017-11-07 11:00:00	2017-11-19 11:00:00	14	2017-11-19 07:43:13	2017-11-19 07:43:38	25
938	1	K	2017-11-07 11:00:00	2017-11-19 11:00:00	14	2017-11-19 07:44:18	2017-11-19 07:44:19	1
939	1	K	2017-11-07 11:00:00	2017-11-19 11:00:00	14	2017-11-19 07:49:57	2017-11-19 07:49:58	1
941	1	K	2017-11-07 11:00:00	2017-11-19 11:00:00	14	2017-11-19 07:52:00	2017-11-19 07:52:04	4
943	1	K	2017-11-07 11:00:00	2017-11-19 11:00:00	14	2017-11-19 07:53:49	2017-11-19 07:53:50	1
944	1	K	2017-11-07 11:00:00	2017-11-19 11:00:00	14	2017-11-19 07:58:29	2017-11-19 07:58:30	1
946	1	K	2017-11-07 11:00:00	2017-11-19 11:00:00	14	2017-11-19 07:59:47	2017-11-19 08:00:36	49
948	1	K	2017-11-07 11:00:00	2017-11-19 11:00:00	14	2017-11-19 08:01:44	2017-11-19 08:01:49	5
950	1	K	2017-11-07 11:00:00	2017-11-19 11:00:00	14	2017-11-19 08:02:32	2017-11-19 08:02:37	5
952	1	K	2017-11-07 11:00:00	2017-11-19 11:00:00	14	2017-11-19 08:06:15	2017-11-19 08:06:16	1
954	1	K	2017-11-07 11:00:00	2017-11-19 11:00:00	14	2017-11-19 08:39:50	2017-11-19 08:47:29	459
955	1	K	2017-11-07 11:00:00	2017-11-19 11:00:00	14	2017-11-19 08:48:49	2017-11-19 08:48:50	1
956	1	K	2017-11-07 11:00:00	2017-11-19 11:00:00	14	2017-11-19 08:49:57	2017-11-19 08:51:06	69
957	1	K	2017-11-07 11:00:00	2017-11-19 11:00:00	14	2017-11-19 08:51:47	2017-11-19 08:51:48	1
958	1	K	2017-11-07 11:00:00	2017-11-19 11:00:00	14	2017-11-19 09:22:12	2017-11-19 09:22:13	1
959	1	K	2017-11-07 11:00:00	2017-11-19 11:00:00	14	2017-11-19 09:23:01	2017-11-19 09:23:02	1
960	1	K	2017-11-07 11:00:00	2017-11-19 11:00:00	14	2017-11-19 09:27:39	2017-11-19 09:27:40	1
961	1	K	2017-11-07 11:00:00	2017-11-19 11:00:00	14	2017-11-19 09:29:44	2017-11-19 09:29:45	1
962	1	K	2017-11-07 11:00:00	2017-11-19 11:00:00	14	2017-11-19 09:30:25	2017-11-19 09:30:26	1
963	1	K	2017-11-07 11:00:00	2017-11-19 11:00:00	14	2017-11-19 09:31:03	2017-11-19 09:31:04	1
964	1	K	2017-11-07 11:00:00	2017-11-19 11:00:00	14	2017-11-19 09:31:49	2017-11-19 09:31:50	1
965	1	K	2017-11-07 11:00:00	2017-11-19 11:00:00	14	2017-11-19 09:32:29	2017-11-19 09:33:27	58
966	1	K	2017-11-07 11:00:00	2017-11-19 11:00:00	14	2017-11-19 09:34:15	2017-11-19 09:34:16	1
967	1	K	2017-11-07 11:00:00	2017-11-19 11:00:00	14	2017-11-19 09:34:50	2017-11-19 09:37:04	134
968	1	K	2017-11-07 11:00:00	2017-11-19 11:00:00	14	2017-11-19 09:41:09	2017-11-19 09:41:10	1
969	1	K	2017-11-07 11:00:00	2017-11-19 11:00:00	14	2017-11-19 09:49:50	2017-11-19 09:49:51	1
970	1	K	2017-11-07 11:00:00	2017-11-19 11:00:00	14	2017-11-19 09:50:36	2017-11-19 09:50:37	1
972	1	K	2017-11-07 11:00:00	2017-11-19 11:00:00	14	2017-11-19 10:03:28	2017-11-19 10:05:20	112
974	1	K	2017-11-07 11:00:00	2017-11-19 11:00:00	14	2017-11-19 10:06:36	2017-11-19 10:07:18	42
976	1	K	2017-11-07 11:00:00	2017-11-19 11:00:00	14	2017-11-19 10:13:33	2017-11-19 10:13:34	1
977	1	K	2017-11-07 11:00:00	2017-11-19 11:00:00	14	2017-11-19 10:16:37	2017-11-19 10:16:38	1
980	1	K	2017-11-07 11:00:00	2017-11-19 11:00:00	14	2017-11-19 10:20:23	2017-11-19 10:20:51	28
981	1	K	2017-11-07 11:00:00	2017-11-19 11:00:00	14	2017-11-19 10:21:24	2017-11-19 10:21:25	1
983	1	K	2017-11-07 11:00:00	2017-11-19 11:00:00	14	2017-11-19 10:22:28	2017-11-19 10:22:34	6
984	1	K	2017-11-07 11:00:00	2017-11-19 11:00:00	14	2017-11-19 10:23:56	2017-11-19 10:24:35	39
985	1	K	2017-11-07 11:00:00	2017-11-19 11:00:00	14	2017-11-19 10:25:15	2017-11-19 10:25:56	41
986	1	K	2017-11-07 11:00:00	2017-11-19 11:00:00	14	2017-11-19 10:26:55	2017-11-19 10:27:01	6
987	1	K	2017-11-07 11:00:00	2017-11-19 11:00:00	14	2017-11-19 10:27:44	2017-11-19 10:27:45	1
988	1	K	2017-11-07 11:00:00	2017-11-19 11:00:00	14	2017-11-19 10:28:19	2017-11-19 10:29:34	75
989	1	K	2017-11-07 11:00:00	2017-11-19 11:00:00	14	2017-11-19 10:30:09	2017-11-19 10:30:10	1
990	1	K	2017-11-07 11:00:00	2017-11-19 11:00:00	14	2017-11-19 10:31:36	2017-11-19 10:33:19	103
995	1	K	2017-11-07 11:00:00	2017-11-19 11:00:00	14	2017-11-19 10:38:32	2017-11-19 10:38:44	12
996	1	K	2017-11-07 11:00:00	2017-11-19 11:00:00	14	2017-11-19 10:40:05	2017-11-19 10:40:14	9
1007	1	K	2017-11-07 11:00:00	2017-11-19 11:00:00	14	2017-11-19 10:55:56	2017-11-19 10:56:12	16
32	1	K	2017-11-07 11:00:00	2017-11-19 11:00:00	26	2017-11-08 05:23:17	2017-11-08 05:23:18	1
33	1	K	2017-11-07 11:00:00	2017-11-19 11:00:00	26	2017-11-08 05:38:51	2017-11-08 05:38:52	1
34	1	K	2017-11-07 11:00:00	2017-11-19 11:00:00	26	2017-11-08 05:39:45	2017-11-08 05:39:46	1
35	1	K	2017-11-07 11:00:00	2017-11-19 11:00:00	26	2017-11-08 05:40:44	2017-11-08 05:40:45	1
36	1	K	2017-11-07 11:00:00	2017-11-19 11:00:00	26	2017-11-08 05:42:41	2017-11-08 05:42:42	1
37	1	K	2017-11-07 11:00:00	2017-11-19 11:00:00	26	2017-11-08 05:43:20	2017-11-08 05:43:21	1
38	1	K	2017-11-07 11:00:00	2017-11-19 11:00:00	26	2017-11-08 05:44:03	2017-11-08 05:44:04	1
39	1	K	2017-11-07 11:00:00	2017-11-19 11:00:00	26	2017-11-08 05:44:44	2017-11-08 05:44:45	1
40	1	K	2017-11-07 11:00:00	2017-11-19 11:00:00	26	2017-11-08 05:45:49	2017-11-08 05:45:50	1
41	1	K	2017-11-07 11:00:00	2017-11-19 11:00:00	26	2017-11-08 05:50:18	2017-11-08 05:50:19	1
65	1	K	2017-11-07 11:00:00	2017-11-19 11:00:00	26	2017-11-08 10:59:53	2017-11-08 10:59:56	3
76	1	K	2017-11-07 11:00:00	2017-11-19 11:00:00	26	2017-11-09 06:35:23	2017-11-09 06:35:24	1
79	1	K	2017-11-07 11:00:00	2017-11-19 11:00:00	26	2017-11-09 11:54:54	2017-11-09 11:55:00	6
80	1	K	2017-11-07 11:00:00	2017-11-19 11:00:00	26	2017-11-09 11:56:00	2017-11-09 11:57:46	106
81	1	K	2017-11-07 11:00:00	2017-11-19 11:00:00	26	2017-11-09 12:00:06	2017-11-09 12:03:40	214
82	1	K	2017-11-07 11:00:00	2017-11-19 11:00:00	26	2017-11-09 12:04:26	2017-11-09 12:04:27	1
83	1	K	2017-11-07 11:00:00	2017-11-19 11:00:00	26	2017-11-09 12:05:09	2017-11-09 12:05:10	1
84	1	K	2017-11-07 11:00:00	2017-11-19 11:00:00	26	2017-11-09 12:05:49	2017-11-09 12:05:50	1
85	1	K	2017-11-07 11:00:00	2017-11-19 11:00:00	26	2017-11-09 12:09:04	2017-11-09 12:09:33	29
86	1	K	2017-11-07 11:00:00	2017-11-19 11:00:00	26	2017-11-09 12:10:14	2017-11-09 12:10:15	1
87	1	K	2017-11-07 11:00:00	2017-11-19 11:00:00	26	2017-11-09 12:10:52	2017-11-09 12:11:23	31
88	1	K	2017-11-07 11:00:00	2017-11-19 11:00:00	26	2017-11-09 12:13:54	2017-11-09 12:14:58	64
89	1	K	2017-11-07 11:00:00	2017-11-19 11:00:00	26	2017-11-09 12:18:04	2017-11-09 12:19:01	57
90	1	K	2017-11-07 11:00:00	2017-11-19 11:00:00	26	2017-11-09 12:25:15	2017-11-09 12:25:35	20
91	1	K	2017-11-07 11:00:00	2017-11-19 11:00:00	26	2017-11-09 12:29:58	2017-11-09 12:30:55	57
92	1	K	2017-11-07 11:00:00	2017-11-19 11:00:00	26	2017-11-09 12:37:59	2017-11-09 12:38:43	44
93	1	K	2017-11-07 11:00:00	2017-11-19 11:00:00	26	2017-11-09 12:40:27	2017-11-09 12:41:16	49
94	1	K	2017-11-07 11:00:00	2017-11-19 11:00:00	26	2017-11-09 12:43:08	2017-11-09 12:43:45	37
95	1	K	2017-11-07 11:00:00	2017-11-19 11:00:00	26	2017-11-09 12:44:57	2017-11-09 12:45:45	48
96	1	K	2017-11-07 11:00:00	2017-11-19 11:00:00	26	2017-11-09 12:54:53	2017-11-09 12:54:54	1
97	1	K	2017-11-07 11:00:00	2017-11-19 11:00:00	26	2017-11-09 13:04:07	2017-11-09 13:04:08	1
98	1	K	2017-11-07 11:00:00	2017-11-19 11:00:00	26	2017-11-09 14:06:55	2017-11-09 14:06:56	1
153	1	K	2017-11-07 11:00:00	2017-11-19 11:00:00	26	2017-11-10 06:15:04	2017-11-10 06:15:05	1
156	1	K	2017-11-07 11:00:00	2017-11-19 11:00:00	26	2017-11-10 07:09:20	2017-11-10 07:09:21	1
157	1	K	2017-11-07 11:00:00	2017-11-19 11:00:00	26	2017-11-10 07:11:55	2017-11-10 07:11:58	3
158	1	K	2017-11-07 11:00:00	2017-11-19 11:00:00	26	2017-11-10 07:26:32	2017-11-10 07:26:33	1
159	1	K	2017-11-07 11:00:00	2017-11-19 11:00:00	26	2017-11-10 07:27:13	2017-11-10 07:27:14	1
160	1	K	2017-11-07 11:00:00	2017-11-19 11:00:00	26	2017-11-10 07:34:23	2017-11-10 07:34:24	1
161	1	K	2017-11-07 11:00:00	2017-11-19 11:00:00	26	2017-11-10 07:42:40	2017-11-10 07:42:41	1
162	1	K	2017-11-07 11:00:00	2017-11-19 11:00:00	26	2017-11-10 07:44:03	2017-11-10 07:44:04	1
163	1	K	2017-11-07 11:00:00	2017-11-19 11:00:00	26	2017-11-10 07:45:41	2017-11-10 07:45:42	1
164	1	K	2017-11-07 11:00:00	2017-11-19 11:00:00	26	2017-11-10 07:47:40	2017-11-10 07:48:08	28
165	1	K	2017-11-07 11:00:00	2017-11-19 11:00:00	26	2017-11-10 07:49:14	2017-11-10 07:49:15	1
166	1	K	2017-11-07 11:00:00	2017-11-19 11:00:00	26	2017-11-10 07:50:02	2017-11-10 07:50:03	1
167	1	K	2017-11-07 11:00:00	2017-11-19 11:00:00	26	2017-11-10 07:50:51	2017-11-10 07:50:52	1
168	1	K	2017-11-07 11:00:00	2017-11-19 11:00:00	26	2017-11-10 07:56:10	2017-11-10 07:56:11	1
169	1	K	2017-11-07 11:00:00	2017-11-19 11:00:00	26	2017-11-10 07:58:27	2017-11-10 07:58:28	1
170	1	K	2017-11-07 11:00:00	2017-11-19 11:00:00	26	2017-11-10 08:06:48	2017-11-10 08:07:40	52
171	1	K	2017-11-07 11:00:00	2017-11-19 11:00:00	26	2017-11-10 08:08:50	2017-11-10 08:08:51	1
172	1	K	2017-11-07 11:00:00	2017-11-19 11:00:00	26	2017-11-10 08:09:32	2017-11-10 08:09:33	1
173	1	K	2017-11-07 11:00:00	2017-11-19 11:00:00	26	2017-11-10 08:11:10	2017-11-10 08:14:30	200
174	1	K	2017-11-07 11:00:00	2017-11-19 11:00:00	26	2017-11-10 08:16:02	2017-11-10 08:16:26	24
175	1	K	2017-11-07 11:00:00	2017-11-19 11:00:00	26	2017-11-10 08:17:09	2017-11-10 08:17:50	41
176	1	K	2017-11-07 11:00:00	2017-11-19 11:00:00	26	2017-11-10 08:23:10	2017-11-10 08:23:56	46
177	1	K	2017-11-07 11:00:00	2017-11-19 11:00:00	26	2017-11-10 08:24:37	2017-11-10 08:24:38	1
178	1	K	2017-11-07 11:00:00	2017-11-19 11:00:00	26	2017-11-10 08:26:50	2017-11-10 08:26:51	1
179	1	K	2017-11-07 11:00:00	2017-11-19 11:00:00	26	2017-11-10 08:27:31	2017-11-10 08:27:32	1
180	1	K	2017-11-07 11:00:00	2017-11-19 11:00:00	26	2017-11-10 08:28:48	2017-11-10 08:28:49	1
181	1	K	2017-11-07 11:00:00	2017-11-19 11:00:00	26	2017-11-10 08:33:12	2017-11-10 08:33:13	1
182	1	K	2017-11-07 11:00:00	2017-11-19 11:00:00	26	2017-11-10 08:33:52	2017-11-10 08:33:53	1
183	1	K	2017-11-07 11:00:00	2017-11-19 11:00:00	26	2017-11-10 08:34:38	2017-11-10 08:35:03	25
184	1	K	2017-11-07 11:00:00	2017-11-19 11:00:00	26	2017-11-10 08:38:09	2017-11-10 08:38:10	1
185	1	K	2017-11-07 11:00:00	2017-11-19 11:00:00	26	2017-11-10 08:38:57	2017-11-10 08:38:58	1
186	1	K	2017-11-07 11:00:00	2017-11-19 11:00:00	26	2017-11-10 08:39:39	2017-11-10 08:39:40	1
187	1	K	2017-11-07 11:00:00	2017-11-19 11:00:00	26	2017-11-10 08:40:22	2017-11-10 08:40:23	1
188	1	K	2017-11-07 11:00:00	2017-11-19 11:00:00	26	2017-11-10 08:41:06	2017-11-10 08:41:09	3
189	1	K	2017-11-07 11:00:00	2017-11-19 11:00:00	26	2017-11-10 08:42:00	2017-11-10 08:42:01	1
190	1	K	2017-11-07 11:00:00	2017-11-19 11:00:00	26	2017-11-10 08:44:10	2017-11-10 08:44:11	1
191	1	K	2017-11-07 11:00:00	2017-11-19 11:00:00	26	2017-11-10 08:44:49	2017-11-10 08:44:50	1
192	1	K	2017-11-07 11:00:00	2017-11-19 11:00:00	26	2017-11-10 08:46:58	2017-11-10 08:47:34	36
193	1	K	2017-11-07 11:00:00	2017-11-19 11:00:00	26	2017-11-10 08:48:21	2017-11-10 08:49:01	40
194	1	K	2017-11-07 11:00:00	2017-11-19 11:00:00	26	2017-11-10 08:51:00	2017-11-10 08:51:52	52
195	1	K	2017-11-07 11:00:00	2017-11-19 11:00:00	26	2017-11-10 08:54:45	2017-11-10 08:55:33	48
196	1	K	2017-11-07 11:00:00	2017-11-19 11:00:00	26	2017-11-10 08:56:28	2017-11-10 08:57:24	56
197	1	K	2017-11-07 11:00:00	2017-11-19 11:00:00	26	2017-11-10 08:59:30	2017-11-10 09:03:30	240
198	1	K	2017-11-07 11:00:00	2017-11-19 11:00:00	26	2017-11-10 09:09:42	2017-11-10 09:16:18	396
199	1	K	2017-11-07 11:00:00	2017-11-19 11:00:00	26	2017-11-10 09:18:16	2017-11-10 09:18:17	1
200	1	K	2017-11-07 11:00:00	2017-11-19 11:00:00	26	2017-11-10 09:24:37	2017-11-10 09:24:38	1
201	1	K	2017-11-07 11:00:00	2017-11-19 11:00:00	26	2017-11-10 09:26:30	2017-11-10 09:26:41	11
202	1	K	2017-11-07 11:00:00	2017-11-19 11:00:00	26	2017-11-10 09:59:36	2017-11-10 10:00:20	44
203	1	K	2017-11-07 11:00:00	2017-11-19 11:00:00	26	2017-11-10 10:01:42	2017-11-10 10:01:43	1
204	1	K	2017-11-07 11:00:00	2017-11-19 11:00:00	26	2017-11-10 10:05:59	2017-11-10 10:06:00	1
205	1	K	2017-11-07 11:00:00	2017-11-19 11:00:00	26	2017-11-10 10:06:45	2017-11-10 10:06:46	1
206	1	K	2017-11-07 11:00:00	2017-11-19 11:00:00	26	2017-11-10 10:07:46	2017-11-10 10:07:47	1
207	1	K	2017-11-07 11:00:00	2017-11-19 11:00:00	26	2017-11-10 10:09:34	2017-11-10 10:09:35	1
208	1	K	2017-11-07 11:00:00	2017-11-19 11:00:00	26	2017-11-10 10:10:21	2017-11-10 10:10:22	1
209	1	K	2017-11-07 11:00:00	2017-11-19 11:00:00	26	2017-11-10 10:11:07	2017-11-10 10:11:08	1
210	1	K	2017-11-07 11:00:00	2017-11-19 11:00:00	26	2017-11-10 10:13:43	2017-11-10 10:13:44	1
242	1	K	2017-11-07 11:00:00	2017-11-19 11:00:00	26	2017-11-10 23:34:36	2017-11-10 23:34:37	1
243	1	K	2017-11-07 11:00:00	2017-11-19 11:00:00	26	2017-11-10 23:35:23	2017-11-10 23:35:24	1
255	1	K	2017-11-07 11:00:00	2017-11-19 11:00:00	26	2017-11-11 06:25:46	2017-11-11 06:25:47	1
280	1	K	2017-11-07 11:00:00	2017-11-19 11:00:00	26	2017-11-11 13:17:33	2017-11-11 13:17:34	1
281	1	K	2017-11-07 11:00:00	2017-11-19 11:00:00	26	2017-11-11 13:18:18	2017-11-11 13:18:19	1
282	1	K	2017-11-07 11:00:00	2017-11-19 11:00:00	26	2017-11-11 15:19:29	2017-11-11 15:19:51	22
284	1	K	2017-11-07 11:00:00	2017-11-19 11:00:00	26	2017-11-11 16:03:04	2017-11-11 16:03:05	1
287	1	K	2017-11-07 11:00:00	2017-11-19 11:00:00	26	2017-11-11 16:07:37	2017-11-11 16:07:38	1
292	1	K	2017-11-07 11:00:00	2017-11-19 11:00:00	26	2017-11-11 16:17:55	2017-11-11 16:17:56	1
297	1	K	2017-11-07 11:00:00	2017-11-19 11:00:00	26	2017-11-11 16:26:33	2017-11-11 16:26:50	17
298	1	K	2017-11-07 11:00:00	2017-11-19 11:00:00	26	2017-11-11 16:27:56	2017-11-11 16:28:08	12
301	1	K	2017-11-07 11:00:00	2017-11-19 11:00:00	26	2017-11-11 16:29:11	2017-11-11 16:29:27	16
303	1	K	2017-11-07 11:00:00	2017-11-19 11:00:00	26	2017-11-11 16:30:50	2017-11-11 16:31:47	57
305	1	K	2017-11-07 11:00:00	2017-11-19 11:00:00	26	2017-11-11 16:32:42	2017-11-11 16:32:43	1
306	1	K	2017-11-07 11:00:00	2017-11-19 11:00:00	26	2017-11-11 16:33:23	2017-11-11 16:33:24	1
307	1	K	2017-11-07 11:00:00	2017-11-19 11:00:00	26	2017-11-11 16:34:06	2017-11-11 16:34:07	1
308	1	K	2017-11-07 11:00:00	2017-11-19 11:00:00	26	2017-11-11 16:35:36	2017-11-11 16:35:37	1
310	1	K	2017-11-07 11:00:00	2017-11-19 11:00:00	26	2017-11-11 16:36:39	2017-11-11 16:37:05	26
312	1	K	2017-11-07 11:00:00	2017-11-19 11:00:00	26	2017-11-11 16:38:37	2017-11-11 16:38:54	17
313	1	K	2017-11-07 11:00:00	2017-11-19 11:00:00	26	2017-11-11 16:39:31	2017-11-11 16:39:32	1
317	1	K	2017-11-07 11:00:00	2017-11-19 11:00:00	26	2017-11-11 16:41:18	2017-11-11 16:41:30	12
318	1	K	2017-11-07 11:00:00	2017-11-19 11:00:00	26	2017-11-11 16:42:16	2017-11-11 16:42:17	1
319	1	K	2017-11-07 11:00:00	2017-11-19 11:00:00	26	2017-11-11 16:43:37	2017-11-11 16:44:03	26
323	1	K	2017-11-07 11:00:00	2017-11-19 11:00:00	26	2017-11-11 16:46:16	2017-11-11 16:48:57	161
325	1	K	2017-11-07 11:00:00	2017-11-19 11:00:00	26	2017-11-11 16:49:31	2017-11-11 16:52:04	153
330	1	K	2017-11-07 11:00:00	2017-11-19 11:00:00	26	2017-11-11 16:52:45	2017-11-11 16:57:21	276
333	1	K	2017-11-07 11:00:00	2017-11-19 11:00:00	26	2017-11-11 16:59:04	2017-11-11 16:59:28	24
335	1	K	2017-11-07 11:00:00	2017-11-19 11:00:00	26	2017-11-11 17:00:13	2017-11-11 17:01:20	67
336	1	K	2017-11-07 11:00:00	2017-11-19 11:00:00	26	2017-11-11 17:01:57	2017-11-11 17:02:05	8
337	1	K	2017-11-07 11:00:00	2017-11-19 11:00:00	26	2017-11-11 17:04:15	2017-11-11 17:04:16	1
338	1	K	2017-11-07 11:00:00	2017-11-19 11:00:00	26	2017-11-11 17:08:44	2017-11-11 17:08:45	1
339	1	K	2017-11-07 11:00:00	2017-11-19 11:00:00	26	2017-11-11 17:18:27	2017-11-11 17:18:28	1
340	1	K	2017-11-07 11:00:00	2017-11-19 11:00:00	26	2017-11-11 17:19:04	2017-11-11 17:19:05	1
341	1	K	2017-11-07 11:00:00	2017-11-19 11:00:00	26	2017-11-11 17:19:47	2017-11-11 17:19:48	1
342	1	K	2017-11-07 11:00:00	2017-11-19 11:00:00	26	2017-11-11 17:21:05	2017-11-11 17:21:06	1
343	1	K	2017-11-07 11:00:00	2017-11-19 11:00:00	26	2017-11-11 17:21:57	2017-11-11 17:21:58	1
344	1	K	2017-11-07 11:00:00	2017-11-19 11:00:00	26	2017-11-11 17:24:52	2017-11-11 17:25:24	32
345	1	K	2017-11-07 11:00:00	2017-11-19 11:00:00	26	2017-11-11 17:29:06	2017-11-11 17:29:49	43
346	1	K	2017-11-07 11:00:00	2017-11-19 11:00:00	26	2017-11-11 17:31:20	2017-11-11 17:32:38	78
349	1	K	2017-11-07 11:00:00	2017-11-19 11:00:00	26	2017-11-11 17:37:39	2017-11-11 17:42:51	312
350	1	K	2017-11-07 11:00:00	2017-11-19 11:00:00	26	2017-11-11 17:43:32	2017-11-11 17:43:33	1
351	1	K	2017-11-07 11:00:00	2017-11-19 11:00:00	26	2017-11-11 17:45:26	2017-11-11 17:45:27	1
352	1	K	2017-11-07 11:00:00	2017-11-19 11:00:00	26	2017-11-11 17:46:07	2017-11-11 17:47:57	110
353	1	K	2017-11-07 11:00:00	2017-11-19 11:00:00	26	2017-11-11 17:50:54	2017-11-11 17:50:55	1
355	1	K	2017-11-07 11:00:00	2017-11-19 11:00:00	26	2017-11-11 17:52:23	2017-11-11 17:53:37	74
356	1	K	2017-11-07 11:00:00	2017-11-19 11:00:00	26	2017-11-11 17:55:01	2017-11-11 17:55:02	1
358	1	K	2017-11-07 11:00:00	2017-11-19 11:00:00	26	2017-11-11 17:57:12	2017-11-11 17:57:14	2
359	1	K	2017-11-07 11:00:00	2017-11-19 11:00:00	26	2017-11-11 17:58:00	2017-11-11 17:58:01	1
362	1	K	2017-11-07 11:00:00	2017-11-19 11:00:00	26	2017-11-11 17:58:50	2017-11-11 18:05:44	414
364	1	K	2017-11-07 11:00:00	2017-11-19 11:00:00	26	2017-11-11 18:08:53	2017-11-11 18:09:30	37
365	1	K	2017-11-07 11:00:00	2017-11-19 11:00:00	26	2017-11-11 18:10:43	2017-11-11 18:11:31	48
366	1	K	2017-11-07 11:00:00	2017-11-19 11:00:00	26	2017-11-11 18:12:34	2017-11-11 18:12:35	1
367	1	K	2017-11-07 11:00:00	2017-11-19 11:00:00	26	2017-11-11 18:13:23	2017-11-11 18:14:10	47
368	1	K	2017-11-07 11:00:00	2017-11-19 11:00:00	26	2017-11-11 18:14:50	2017-11-11 18:16:22	92
369	1	K	2017-11-07 11:00:00	2017-11-19 11:00:00	26	2017-11-11 18:17:18	2017-11-11 18:17:48	30
370	1	K	2017-11-07 11:00:00	2017-11-19 11:00:00	26	2017-11-11 18:18:58	2017-11-11 18:18:59	1
371	1	K	2017-11-07 11:00:00	2017-11-19 11:00:00	26	2017-11-11 18:19:41	2017-11-11 18:19:42	1
372	1	K	2017-11-07 11:00:00	2017-11-19 11:00:00	26	2017-11-11 18:20:49	2017-11-11 18:20:50	1
387	1	K	2017-11-07 11:00:00	2017-11-19 11:00:00	26	2017-11-12 06:21:23	2017-11-12 06:21:24	1
427	1	K	2017-11-07 11:00:00	2017-11-19 11:00:00	26	2017-11-12 10:56:42	2017-11-12 10:56:45	3
437	1	K	2017-11-07 11:00:00	2017-11-19 11:00:00	26	2017-11-12 17:19:13	2017-11-12 17:26:45	452
440	1	K	2017-11-07 11:00:00	2017-11-19 11:00:00	26	2017-11-12 17:27:32	2017-11-12 17:30:48	196
441	1	K	2017-11-07 11:00:00	2017-11-19 11:00:00	26	2017-11-12 17:31:25	2017-11-12 17:31:26	1
442	1	K	2017-11-07 11:00:00	2017-11-19 11:00:00	26	2017-11-12 17:32:28	2017-11-12 17:32:29	1
446	1	K	2017-11-07 11:00:00	2017-11-19 11:00:00	26	2017-11-12 17:34:04	2017-11-12 17:37:31	207
447	1	K	2017-11-07 11:00:00	2017-11-19 11:00:00	26	2017-11-12 17:40:05	2017-11-12 17:40:12	7
448	1	K	2017-11-07 11:00:00	2017-11-19 11:00:00	26	2017-11-12 17:41:19	2017-11-12 17:41:20	1
480	1	K	2017-11-07 11:00:00	2017-11-19 11:00:00	26	2017-11-13 11:56:23	2017-11-13 11:56:24	1
481	1	K	2017-11-07 11:00:00	2017-11-19 11:00:00	26	2017-11-13 13:57:07	2017-11-13 13:57:54	47
482	1	K	2017-11-07 11:00:00	2017-11-19 11:00:00	26	2017-11-13 13:59:20	2017-11-13 14:00:08	48
483	1	K	2017-11-07 11:00:00	2017-11-19 11:00:00	26	2017-11-13 14:02:30	2017-11-13 14:03:16	46
484	1	K	2017-11-07 11:00:00	2017-11-19 11:00:00	26	2017-11-13 14:05:18	2017-11-13 14:06:12	54
485	1	K	2017-11-07 11:00:00	2017-11-19 11:00:00	26	2017-11-13 14:07:09	2017-11-13 14:08:00	51
486	1	K	2017-11-07 11:00:00	2017-11-19 11:00:00	26	2017-11-13 14:08:50	2017-11-13 14:09:31	41
487	1	K	2017-11-07 11:00:00	2017-11-19 11:00:00	26	2017-11-13 14:10:18	2017-11-13 14:11:05	47
488	1	K	2017-11-07 11:00:00	2017-11-19 11:00:00	26	2017-11-13 14:11:50	2017-11-13 14:11:51	1
489	1	K	2017-11-07 11:00:00	2017-11-19 11:00:00	26	2017-11-13 14:13:13	2017-11-13 14:14:00	47
490	1	K	2017-11-07 11:00:00	2017-11-19 11:00:00	26	2017-11-13 14:18:33	2017-11-13 14:18:34	1
491	1	K	2017-11-07 11:00:00	2017-11-19 11:00:00	26	2017-11-13 14:19:48	2017-11-13 14:19:49	1
492	1	K	2017-11-07 11:00:00	2017-11-19 11:00:00	26	2017-11-13 14:25:25	2017-11-13 14:25:26	1
493	1	K	2017-11-07 11:00:00	2017-11-19 11:00:00	26	2017-11-13 14:26:09	2017-11-13 14:26:18	9
494	1	K	2017-11-07 11:00:00	2017-11-19 11:00:00	26	2017-11-13 14:27:15	2017-11-13 14:28:07	52
495	1	K	2017-11-07 11:00:00	2017-11-19 11:00:00	26	2017-11-13 16:10:21	2017-11-13 16:10:51	30
496	1	K	2017-11-07 11:00:00	2017-11-19 11:00:00	26	2017-11-13 16:20:27	2017-11-13 16:20:28	1
497	1	K	2017-11-07 11:00:00	2017-11-19 11:00:00	26	2017-11-13 16:59:26	2017-11-13 16:59:27	1
498	1	K	2017-11-07 11:00:00	2017-11-19 11:00:00	26	2017-11-13 17:00:24	2017-11-13 17:00:25	1
499	1	K	2017-11-07 11:00:00	2017-11-19 11:00:00	26	2017-11-13 17:04:36	2017-11-13 17:04:39	3
500	1	K	2017-11-07 11:00:00	2017-11-19 11:00:00	26	2017-11-13 17:07:16	2017-11-13 17:07:17	1
501	1	K	2017-11-07 11:00:00	2017-11-19 11:00:00	26	2017-11-13 17:20:20	2017-11-13 17:20:21	1
502	1	K	2017-11-07 11:00:00	2017-11-19 11:00:00	26	2017-11-13 17:21:09	2017-11-13 17:21:10	1
504	1	K	2017-11-07 11:00:00	2017-11-19 11:00:00	26	2017-11-13 17:40:00	2017-11-13 17:45:56	356
505	1	K	2017-11-07 11:00:00	2017-11-19 11:00:00	26	2017-11-13 17:50:41	2017-11-13 17:50:51	10
506	1	K	2017-11-07 11:00:00	2017-11-19 11:00:00	26	2017-11-13 17:52:00	2017-11-13 17:52:01	1
507	1	K	2017-11-07 11:00:00	2017-11-19 11:00:00	26	2017-11-13 17:52:34	2017-11-13 17:52:46	12
508	1	K	2017-11-07 11:00:00	2017-11-19 11:00:00	26	2017-11-13 17:53:38	2017-11-13 17:54:39	61
510	1	K	2017-11-07 11:00:00	2017-11-19 11:00:00	26	2017-11-13 17:56:32	2017-11-13 17:56:33	1
512	1	K	2017-11-07 11:00:00	2017-11-19 11:00:00	26	2017-11-13 17:57:16	2017-11-13 17:58:47	91
514	1	K	2017-11-07 11:00:00	2017-11-19 11:00:00	26	2017-11-13 17:59:43	2017-11-13 18:00:03	20
517	1	K	2017-11-07 11:00:00	2017-11-19 11:00:00	26	2017-11-13 18:00:49	2017-11-13 18:02:17	88
519	1	K	2017-11-07 11:00:00	2017-11-19 11:00:00	26	2017-11-13 18:02:52	2017-11-13 18:02:53	1
521	1	K	2017-11-07 11:00:00	2017-11-19 11:00:00	26	2017-11-13 18:04:16	2017-11-13 18:04:19	3
522	1	K	2017-11-07 11:00:00	2017-11-19 11:00:00	26	2017-11-13 18:04:55	2017-11-13 18:06:03	68
525	1	K	2017-11-07 11:00:00	2017-11-19 11:00:00	26	2017-11-13 18:08:55	2017-11-13 18:08:58	3
528	1	K	2017-11-07 11:00:00	2017-11-19 11:00:00	26	2017-11-14 04:07:11	2017-11-14 04:07:12	1
529	1	K	2017-11-07 11:00:00	2017-11-19 11:00:00	26	2017-11-14 05:27:05	2017-11-14 05:27:06	1
533	1	K	2017-11-07 11:00:00	2017-11-19 11:00:00	26	2017-11-14 14:39:58	2017-11-14 14:39:59	1
534	1	K	2017-11-07 11:00:00	2017-11-19 11:00:00	26	2017-11-14 14:41:59	2017-11-14 14:42:00	1
537	1	K	2017-11-07 11:00:00	2017-11-19 11:00:00	26	2017-11-14 17:25:09	2017-11-14 17:25:10	1
540	1	K	2017-11-07 11:00:00	2017-11-19 11:00:00	26	2017-11-14 17:40:27	2017-11-14 17:40:28	1
541	1	K	2017-11-07 11:00:00	2017-11-19 11:00:00	26	2017-11-14 17:41:13	2017-11-14 17:41:14	1
542	1	K	2017-11-07 11:00:00	2017-11-19 11:00:00	26	2017-11-14 17:42:00	2017-11-14 17:42:01	1
543	1	K	2017-11-07 11:00:00	2017-11-19 11:00:00	26	2017-11-14 17:42:43	2017-11-14 17:42:44	1
544	1	K	2017-11-07 11:00:00	2017-11-19 11:00:00	26	2017-11-14 17:43:27	2017-11-14 17:43:28	1
545	1	K	2017-11-07 11:00:00	2017-11-19 11:00:00	26	2017-11-14 17:45:22	2017-11-14 17:45:50	28
546	1	K	2017-11-07 11:00:00	2017-11-19 11:00:00	26	2017-11-14 17:46:53	2017-11-14 17:46:54	1
547	1	K	2017-11-07 11:00:00	2017-11-19 11:00:00	26	2017-11-14 17:47:32	2017-11-14 17:47:33	1
548	1	K	2017-11-07 11:00:00	2017-11-19 11:00:00	26	2017-11-14 17:49:47	2017-11-14 17:49:48	1
549	1	K	2017-11-07 11:00:00	2017-11-19 11:00:00	26	2017-11-14 17:50:28	2017-11-14 17:50:29	1
550	1	K	2017-11-07 11:00:00	2017-11-19 11:00:00	26	2017-11-14 17:51:04	2017-11-14 17:51:05	1
551	1	K	2017-11-07 11:00:00	2017-11-19 11:00:00	26	2017-11-14 17:51:57	2017-11-14 17:51:58	1
552	1	K	2017-11-07 11:00:00	2017-11-19 11:00:00	26	2017-11-14 17:52:37	2017-11-14 18:05:07	750
553	1	K	2017-11-07 11:00:00	2017-11-19 11:00:00	26	2017-11-14 18:05:53	2017-11-14 18:09:11	198
554	1	K	2017-11-07 11:00:00	2017-11-19 11:00:00	26	2017-11-14 18:10:14	2017-11-14 18:10:15	1
555	1	K	2017-11-07 11:00:00	2017-11-19 11:00:00	26	2017-11-14 18:11:51	2017-11-14 18:11:52	1
556	1	K	2017-11-07 11:00:00	2017-11-19 11:00:00	26	2017-11-14 18:12:35	2017-11-14 18:12:36	1
557	1	K	2017-11-07 11:00:00	2017-11-19 11:00:00	26	2017-11-14 18:15:25	2017-11-14 18:15:26	1
558	1	K	2017-11-07 11:00:00	2017-11-19 11:00:00	26	2017-11-14 18:17:50	2017-11-14 18:17:51	1
559	1	K	2017-11-07 11:00:00	2017-11-19 11:00:00	26	2017-11-14 18:19:19	2017-11-14 18:19:20	1
560	1	K	2017-11-07 11:00:00	2017-11-19 11:00:00	26	2017-11-14 18:20:08	2017-11-14 18:20:09	1
561	1	K	2017-11-07 11:00:00	2017-11-19 11:00:00	26	2017-11-14 18:20:45	2017-11-14 18:20:46	1
562	1	K	2017-11-07 11:00:00	2017-11-19 11:00:00	26	2017-11-14 18:22:51	2017-11-14 18:23:29	38
563	1	K	2017-11-07 11:00:00	2017-11-19 11:00:00	26	2017-11-14 18:29:08	2017-11-14 18:29:28	20
564	1	K	2017-11-07 11:00:00	2017-11-19 11:00:00	26	2017-11-14 18:30:14	2017-11-14 18:30:20	6
565	1	K	2017-11-07 11:00:00	2017-11-19 11:00:00	26	2017-11-14 18:30:57	2017-11-14 18:30:58	1
566	1	K	2017-11-07 11:00:00	2017-11-19 11:00:00	26	2017-11-14 18:33:59	2017-11-14 18:34:45	46
567	1	K	2017-11-07 11:00:00	2017-11-19 11:00:00	26	2017-11-14 18:35:23	2017-11-14 18:35:24	1
568	1	K	2017-11-07 11:00:00	2017-11-19 11:00:00	26	2017-11-14 18:36:39	2017-11-14 18:36:40	1
569	1	K	2017-11-07 11:00:00	2017-11-19 11:00:00	26	2017-11-14 18:37:17	2017-11-14 18:37:18	1
570	1	K	2017-11-07 11:00:00	2017-11-19 11:00:00	26	2017-11-14 18:38:12	2017-11-14 18:38:13	1
571	1	K	2017-11-07 11:00:00	2017-11-19 11:00:00	26	2017-11-14 18:38:52	2017-11-14 18:38:53	1
572	1	K	2017-11-07 11:00:00	2017-11-19 11:00:00	26	2017-11-14 18:43:57	2017-11-14 18:43:58	1
573	1	K	2017-11-07 11:00:00	2017-11-19 11:00:00	26	2017-11-14 18:44:37	2017-11-14 18:44:38	1
581	1	K	2017-11-07 11:00:00	2017-11-19 11:00:00	26	2017-11-15 06:25:51	2017-11-15 06:25:52	1
582	1	K	2017-11-07 11:00:00	2017-11-19 11:00:00	26	2017-11-15 06:26:55	2017-11-15 06:26:56	1
626	1	K	2017-11-07 11:00:00	2017-11-19 11:00:00	26	2017-11-16 01:59:54	2017-11-16 01:59:55	1
627	1	K	2017-11-07 11:00:00	2017-11-19 11:00:00	26	2017-11-16 02:03:38	2017-11-16 02:03:39	1
628	1	K	2017-11-07 11:00:00	2017-11-19 11:00:00	26	2017-11-16 02:04:16	2017-11-16 02:04:17	1
629	1	K	2017-11-07 11:00:00	2017-11-19 11:00:00	26	2017-11-16 02:05:47	2017-11-16 02:05:48	1
630	1	K	2017-11-07 11:00:00	2017-11-19 11:00:00	26	2017-11-16 02:10:04	2017-11-16 02:10:23	19
631	1	K	2017-11-07 11:00:00	2017-11-19 11:00:00	26	2017-11-16 02:11:08	2017-11-16 02:11:09	1
632	1	K	2017-11-07 11:00:00	2017-11-19 11:00:00	26	2017-11-16 02:11:51	2017-11-16 02:12:32	41
633	1	K	2017-11-07 11:00:00	2017-11-19 11:00:00	26	2017-11-16 02:15:14	2017-11-16 02:15:15	1
634	1	K	2017-11-07 11:00:00	2017-11-19 11:00:00	26	2017-11-16 02:15:51	2017-11-16 02:15:52	1
635	1	K	2017-11-07 11:00:00	2017-11-19 11:00:00	26	2017-11-16 02:18:12	2017-11-16 02:18:13	1
636	1	K	2017-11-07 11:00:00	2017-11-19 11:00:00	26	2017-11-16 02:20:43	2017-11-16 02:20:44	1
637	1	K	2017-11-07 11:00:00	2017-11-19 11:00:00	26	2017-11-16 02:21:23	2017-11-16 02:21:24	1
638	1	K	2017-11-07 11:00:00	2017-11-19 11:00:00	26	2017-11-16 02:22:02	2017-11-16 02:22:03	1
639	1	K	2017-11-07 11:00:00	2017-11-19 11:00:00	26	2017-11-16 02:23:39	2017-11-16 02:23:40	1
640	1	K	2017-11-07 11:00:00	2017-11-19 11:00:00	26	2017-11-16 02:25:14	2017-11-16 02:25:18	4
641	1	K	2017-11-07 11:00:00	2017-11-19 11:00:00	26	2017-11-16 02:25:51	2017-11-16 02:28:15	144
642	1	K	2017-11-07 11:00:00	2017-11-19 11:00:00	26	2017-11-16 02:33:00	2017-11-16 02:33:39	39
643	1	K	2017-11-07 11:00:00	2017-11-19 11:00:00	26	2017-11-16 02:37:32	2017-11-16 02:38:19	47
644	1	K	2017-11-07 11:00:00	2017-11-19 11:00:00	26	2017-11-16 02:39:03	2017-11-16 02:40:41	98
645	1	K	2017-11-07 11:00:00	2017-11-19 11:00:00	26	2017-11-16 02:41:19	2017-11-16 02:41:27	8
646	1	K	2017-11-07 11:00:00	2017-11-19 11:00:00	26	2017-11-16 02:42:16	2017-11-16 02:43:08	52
647	1	K	2017-11-07 11:00:00	2017-11-19 11:00:00	26	2017-11-16 02:44:40	2017-11-16 02:45:18	38
648	1	K	2017-11-07 11:00:00	2017-11-19 11:00:00	26	2017-11-16 02:47:34	2017-11-16 02:48:13	39
649	1	K	2017-11-07 11:00:00	2017-11-19 11:00:00	26	2017-11-16 02:52:32	2017-11-16 02:52:48	16
650	1	K	2017-11-07 11:00:00	2017-11-19 11:00:00	26	2017-11-16 03:18:48	2017-11-16 03:19:18	30
651	1	K	2017-11-07 11:00:00	2017-11-19 11:00:00	26	2017-11-16 04:51:14	2017-11-16 04:51:19	5
653	1	K	2017-11-07 11:00:00	2017-11-19 11:00:00	26	2017-11-16 05:26:29	2017-11-16 05:26:56	27
654	1	K	2017-11-07 11:00:00	2017-11-19 11:00:00	26	2017-11-16 05:28:20	2017-11-16 05:28:21	1
664	1	K	2017-11-07 11:00:00	2017-11-19 11:00:00	26	2017-11-16 14:11:25	2017-11-16 14:11:27	2
666	1	K	2017-11-07 11:00:00	2017-11-19 11:00:00	26	2017-11-16 14:16:15	2017-11-16 14:16:41	26
669	1	K	2017-11-07 11:00:00	2017-11-19 11:00:00	26	2017-11-16 21:35:30	2017-11-16 21:35:31	1
692	1	K	2017-11-07 11:00:00	2017-11-19 11:00:00	26	2017-11-17 03:40:57	2017-11-17 03:41:09	12
693	1	K	2017-11-07 11:00:00	2017-11-19 11:00:00	26	2017-11-17 03:41:42	2017-11-17 03:41:43	1
695	1	K	2017-11-07 11:00:00	2017-11-19 11:00:00	26	2017-11-17 03:42:44	2017-11-17 03:42:45	1
699	1	K	2017-11-07 11:00:00	2017-11-19 11:00:00	26	2017-11-17 03:43:56	2017-11-17 03:45:01	65
702	1	K	2017-11-07 11:00:00	2017-11-19 11:00:00	26	2017-11-17 04:19:45	2017-11-17 04:19:46	1
7	1	K	2017-11-07 11:00:00	2017-11-19 11:00:00	34	2017-11-07 22:43:49	2017-11-07 22:43:50	1
8	1	K	2017-11-07 11:00:00	2017-11-19 11:00:00	34	2017-11-07 22:45:51	2017-11-07 22:45:52	1
9	1	K	2017-11-07 11:00:00	2017-11-19 11:00:00	34	2017-11-07 22:52:20	2017-11-07 22:52:47	27
10	1	K	2017-11-07 11:00:00	2017-11-19 11:00:00	34	2017-11-07 22:53:28	2017-11-07 22:53:29	1
11	1	K	2017-11-07 11:00:00	2017-11-19 11:00:00	34	2017-11-07 22:57:19	2017-11-07 22:57:20	1
12	1	K	2017-11-07 11:00:00	2017-11-19 11:00:00	34	2017-11-07 23:02:28	2017-11-07 23:02:30	2
13	1	K	2017-11-07 11:00:00	2017-11-19 11:00:00	34	2017-11-07 23:03:42	2017-11-07 23:03:43	1
14	1	K	2017-11-07 11:00:00	2017-11-19 11:00:00	34	2017-11-07 23:11:18	2017-11-07 23:11:19	1
15	1	K	2017-11-07 11:00:00	2017-11-19 11:00:00	34	2017-11-07 23:12:00	2017-11-07 23:12:01	1
16	1	K	2017-11-07 11:00:00	2017-11-19 11:00:00	34	2017-11-07 23:12:39	2017-11-07 23:12:40	1
17	1	K	2017-11-07 11:00:00	2017-11-19 11:00:00	34	2017-11-07 23:15:01	2017-11-07 23:15:02	1
18	1	K	2017-11-07 11:00:00	2017-11-19 11:00:00	34	2017-11-07 23:16:02	2017-11-07 23:16:03	1
19	1	K	2017-11-07 11:00:00	2017-11-19 11:00:00	34	2017-11-07 23:16:57	2017-11-07 23:16:58	1
31	1	K	2017-11-07 11:00:00	2017-11-19 11:00:00	34	2017-11-08 03:38:09	2017-11-08 03:38:10	1
67	1	K	2017-11-07 11:00:00	2017-11-19 11:00:00	34	2017-11-08 17:14:45	2017-11-08 17:14:46	1
68	1	K	2017-11-07 11:00:00	2017-11-19 11:00:00	34	2017-11-08 17:19:54	2017-11-08 17:19:55	1
69	1	K	2017-11-07 11:00:00	2017-11-19 11:00:00	34	2017-11-08 17:22:13	2017-11-08 17:22:14	1
70	1	K	2017-11-07 11:00:00	2017-11-19 11:00:00	34	2017-11-08 17:31:32	2017-11-08 17:31:38	6
71	1	K	2017-11-07 11:00:00	2017-11-19 11:00:00	34	2017-11-08 17:44:54	2017-11-08 17:44:55	1
75	1	K	2017-11-07 11:00:00	2017-11-19 11:00:00	34	2017-11-08 23:53:55	2017-11-08 23:53:56	1
219	1	K	2017-11-07 11:00:00	2017-11-19 11:00:00	34	2017-11-10 17:59:13	2017-11-10 17:59:14	1
225	1	K	2017-11-07 11:00:00	2017-11-19 11:00:00	34	2017-11-10 18:39:45	2017-11-10 18:39:46	1
226	1	K	2017-11-07 11:00:00	2017-11-19 11:00:00	34	2017-11-10 18:41:12	2017-11-10 18:41:13	1
527	1	K	2017-11-07 11:00:00	2017-11-19 11:00:00	34	2017-11-14 03:44:43	2017-11-14 03:44:44	1
577	1	K	2017-11-07 11:00:00	2017-11-19 11:00:00	34	2017-11-14 20:45:47	2017-11-14 20:45:48	1
578	1	K	2017-11-07 11:00:00	2017-11-19 11:00:00	34	2017-11-14 20:49:00	2017-11-14 20:49:01	1
579	1	K	2017-11-07 11:00:00	2017-11-19 11:00:00	34	2017-11-14 21:06:03	2017-11-14 21:06:04	1
580	1	K	2017-11-07 11:00:00	2017-11-19 11:00:00	34	2017-11-14 22:25:06	2017-11-14 22:25:07	1
616	1	K	2017-11-07 11:00:00	2017-11-19 11:00:00	34	2017-11-15 16:21:39	2017-11-15 16:21:40	1
617	1	K	2017-11-07 11:00:00	2017-11-19 11:00:00	34	2017-11-15 17:26:27	2017-11-15 17:26:28	1
879	1	K	2017-11-07 11:00:00	2017-11-19 11:00:00	34	2017-11-18 21:00:21	2017-11-18 21:00:25	4
880	1	K	2017-11-07 11:00:00	2017-11-19 11:00:00	34	2017-11-18 21:01:24	2017-11-18 21:01:25	1
881	1	K	2017-11-07 11:00:00	2017-11-19 11:00:00	34	2017-11-18 21:08:39	2017-11-18 21:08:40	1
882	1	K	2017-11-07 11:00:00	2017-11-19 11:00:00	34	2017-11-18 21:15:43	2017-11-18 21:15:50	7
883	1	K	2017-11-07 11:00:00	2017-11-19 11:00:00	34	2017-11-18 21:18:52	2017-11-18 21:18:53	1
912	1	K	2017-11-07 11:00:00	2017-11-19 11:00:00	34	2017-11-19 03:24:08	2017-11-19 03:24:09	1
478	1	K	2017-11-07 11:00:00	2017-11-19 11:00:00	40	2017-11-13 03:54:25	2017-11-13 03:54:26	1
619	1	K	2017-11-07 11:00:00	2017-11-19 11:00:00	40	2017-11-15 20:27:03	2017-11-15 20:27:04	1
620	1	K	2017-11-07 11:00:00	2017-11-19 11:00:00	40	2017-11-15 20:30:27	2017-11-15 20:30:28	1
621	1	K	2017-11-07 11:00:00	2017-11-19 11:00:00	40	2017-11-15 20:31:17	2017-11-15 20:31:18	1
622	1	K	2017-11-07 11:00:00	2017-11-19 11:00:00	40	2017-11-15 20:31:57	2017-11-15 20:31:58	1
623	1	K	2017-11-07 11:00:00	2017-11-19 11:00:00	40	2017-11-15 21:22:37	2017-11-15 21:22:38	1
624	1	K	2017-11-07 11:00:00	2017-11-19 11:00:00	40	2017-11-15 21:28:36	2017-11-15 21:28:37	1
625	1	K	2017-11-07 11:00:00	2017-11-19 11:00:00	40	2017-11-15 21:31:15	2017-11-15 21:31:16	1
732	1	K	2017-11-07 11:00:00	2017-11-19 11:00:00	40	2017-11-17 11:14:37	2017-11-17 11:14:38	1
733	1	K	2017-11-07 11:00:00	2017-11-19 11:00:00	40	2017-11-17 11:17:29	2017-11-17 11:17:30	1
734	1	K	2017-11-07 11:00:00	2017-11-19 11:00:00	40	2017-11-17 11:18:17	2017-11-17 11:18:18	1
735	1	K	2017-11-07 11:00:00	2017-11-19 11:00:00	40	2017-11-17 11:19:04	2017-11-17 11:19:05	1
736	1	K	2017-11-07 11:00:00	2017-11-19 11:00:00	40	2017-11-17 11:35:54	2017-11-17 11:35:55	1
740	1	K	2017-11-07 11:00:00	2017-11-19 11:00:00	40	2017-11-17 11:38:26	2017-11-17 11:39:20	54
743	1	K	2017-11-07 11:00:00	2017-11-19 11:00:00	40	2017-11-17 11:41:10	2017-11-17 11:41:41	31
752	1	K	2017-11-07 11:00:00	2017-11-19 11:00:00	40	2017-11-17 11:51:55	2017-11-17 11:52:10	15
753	1	K	2017-11-07 11:00:00	2017-11-19 11:00:00	40	2017-11-17 11:54:02	2017-11-17 11:54:13	11
754	1	K	2017-11-07 11:00:00	2017-11-19 11:00:00	40	2017-11-17 11:54:49	2017-11-17 11:55:09	20
758	1	K	2017-11-07 11:00:00	2017-11-19 11:00:00	40	2017-11-17 12:00:01	2017-11-17 12:00:02	1
768	1	K	2017-11-07 11:00:00	2017-11-19 11:00:00	40	2017-11-17 12:13:29	2017-11-17 12:13:39	10
773	1	K	2017-11-07 11:00:00	2017-11-19 11:00:00	40	2017-11-17 12:17:49	2017-11-17 12:17:50	1
774	1	K	2017-11-07 11:00:00	2017-11-19 11:00:00	40	2017-11-17 12:18:42	2017-11-17 12:18:43	1
776	1	K	2017-11-07 11:00:00	2017-11-19 11:00:00	40	2017-11-17 12:20:21	2017-11-17 12:20:22	1
777	1	K	2017-11-07 11:00:00	2017-11-19 11:00:00	40	2017-11-17 12:21:04	2017-11-17 12:21:05	1
787	1	K	2017-11-07 11:00:00	2017-11-19 11:00:00	40	2017-11-17 12:43:31	2017-11-17 12:43:32	1
788	1	K	2017-11-07 11:00:00	2017-11-19 11:00:00	40	2017-11-17 12:44:24	2017-11-17 12:44:25	1
844	1	K	2017-11-07 11:00:00	2017-11-19 11:00:00	40	2017-11-18 08:56:42	2017-11-18 08:56:43	1
845	1	K	2017-11-07 11:00:00	2017-11-19 11:00:00	40	2017-11-18 09:01:38	2017-11-18 09:01:39	1
1549	2.2	K	2017-11-16 11:00:00	2017-12-18 11:00:00	10	2017-11-18 05:26:29	2017-11-18 05:26:30	1
1550	2.2	K	2017-11-16 11:00:00	2017-12-18 11:00:00	10	2017-11-18 05:45:57	2017-11-18 05:45:58	1
1552	2.2	K	2017-11-16 11:00:00	2017-12-18 11:00:00	10	2017-11-18 09:31:28	2017-11-18 09:31:29	1
1553	2.2	K	2017-11-16 11:00:00	2017-12-18 11:00:00	10	2017-11-18 12:13:43	2017-11-18 12:13:44	1
1554	2.2	K	2017-11-16 11:00:00	2017-12-18 11:00:00	10	2017-11-18 13:47:57	2017-11-18 13:48:06	9
1555	2.2	K	2017-11-16 11:00:00	2017-12-18 11:00:00	10	2017-11-18 13:48:52	2017-11-18 13:49:10	18
1556	2.2	K	2017-11-16 11:00:00	2017-12-18 11:00:00	10	2017-11-18 13:49:45	2017-11-18 13:49:46	1
1557	2.2	K	2017-11-16 11:00:00	2017-12-18 11:00:00	10	2017-11-18 15:06:08	2017-11-18 15:06:09	1
1558	2.2	K	2017-11-16 11:00:00	2017-12-18 11:00:00	10	2017-11-18 15:06:50	2017-11-18 15:06:51	1
1559	2.2	K	2017-11-16 11:00:00	2017-12-18 11:00:00	10	2017-11-20 11:13:45	2017-11-20 11:13:46	1
1561	2.2	K	2017-11-16 11:00:00	2017-12-18 11:00:00	10	2017-11-21 13:04:15	2017-11-21 13:04:16	1
1562	2.2	K	2017-11-16 11:00:00	2017-12-18 11:00:00	10	2017-11-23 12:53:23	2017-11-23 12:53:24	1
1563	2.2	K	2017-11-16 11:00:00	2017-12-18 11:00:00	10	2017-11-26 15:30:17	2017-11-26 15:30:18	1
1564	2.2	K	2017-11-16 11:00:00	2017-12-18 11:00:00	10	2017-11-26 22:29:32	2017-11-26 22:31:44	132
1565	2.2	K	2017-11-16 11:00:00	2017-12-18 11:00:00	10	2017-11-26 23:49:59	2017-11-26 23:51:09	70
1566	2.2	K	2017-11-16 11:00:00	2017-12-18 11:00:00	10	2017-11-27 00:53:32	2017-11-27 00:53:33	1
1567	2.2	K	2017-11-16 11:00:00	2017-12-18 11:00:00	10	2017-11-27 05:46:35	2017-11-27 05:46:44	9
1568	2.2	K	2017-11-16 11:00:00	2017-12-18 11:00:00	10	2017-11-27 05:48:02	2017-11-27 05:49:13	71
1569	2.2	K	2017-11-16 11:00:00	2017-12-18 11:00:00	10	2017-11-27 21:13:03	2017-11-27 21:13:04	1
1570	2.2	K	2017-11-16 11:00:00	2017-12-18 11:00:00	10	2017-11-27 21:14:05	2017-11-27 21:14:06	1
1571	2.2	K	2017-11-16 11:00:00	2017-12-18 11:00:00	10	2017-11-27 22:31:08	2017-11-27 22:31:09	1
1560	2.2	K	2017-11-16 11:00:00	2017-12-18 11:00:00	39	2017-11-21 06:38:01	2017-11-21 06:38:07	6
1572	2.2	K	2017-11-16 11:00:00	2017-12-18 11:00:00	39	2017-11-29 08:24:16	2017-11-29 08:24:17	1
1548	2.2	K	2017-11-16 11:00:00	2017-12-18 11:00:00	46	2017-11-17 09:05:40	2017-11-17 09:05:41	1
1551	2.2	K	2017-11-16 11:00:00	2017-12-18 11:00:00	46	2017-11-18 09:27:06	2017-11-18 09:27:07	1
3	4	K	2017-10-31 11:00:00	2017-11-20 11:00:00	2	2017-10-31 17:25:00	2017-10-31 17:25:11	11
4	4	K	2017-10-31 11:00:00	2017-11-20 11:00:00	2	2017-10-31 17:26:10	2017-10-31 17:26:40	30
5	4	K	2017-10-31 11:00:00	2017-11-20 11:00:00	2	2017-10-31 17:27:34	2017-10-31 17:28:39	65
210	4	K	2017-10-31 11:00:00	2017-11-20 11:00:00	2	2017-11-18 13:40:52	2017-11-18 13:41:27	35
212	4	K	2017-10-31 11:00:00	2017-11-20 11:00:00	2	2017-11-18 14:31:55	2017-11-18 14:34:38	163
213	4	K	2017-10-31 11:00:00	2017-11-20 11:00:00	2	2017-11-18 14:35:20	2017-11-18 14:35:48	28
214	4	K	2017-10-31 11:00:00	2017-11-20 11:00:00	2	2017-11-18 14:36:39	2017-11-18 14:36:40	1
216	4	K	2017-10-31 11:00:00	2017-11-20 11:00:00	2	2017-11-18 14:37:14	2017-11-18 14:37:46	32
217	4	K	2017-10-31 11:00:00	2017-11-20 11:00:00	2	2017-11-18 14:38:24	2017-11-18 14:38:55	31
218	4	K	2017-10-31 11:00:00	2017-11-20 11:00:00	2	2017-11-18 14:40:08	2017-11-18 14:40:14	6
219	4	K	2017-10-31 11:00:00	2017-11-20 11:00:00	2	2017-11-18 14:40:50	2017-11-18 14:40:55	5
220	4	K	2017-10-31 11:00:00	2017-11-20 11:00:00	2	2017-11-18 14:41:46	2017-11-18 14:41:54	8
221	4	K	2017-10-31 11:00:00	2017-11-20 11:00:00	2	2017-11-18 14:42:29	2017-11-18 14:42:41	12
222	4	K	2017-10-31 11:00:00	2017-11-20 11:00:00	2	2017-11-18 14:43:43	2017-11-18 14:44:31	48
223	4	K	2017-10-31 11:00:00	2017-11-20 11:00:00	2	2017-11-18 14:45:22	2017-11-18 14:45:29	7
6	4	K	2017-10-31 11:00:00	2017-11-20 11:00:00	3	2017-10-31 17:25:02	2017-10-31 17:35:55	653
7	4	K	2017-10-31 11:00:00	2017-11-20 11:00:00	3	2017-10-31 17:36:30	2017-10-31 17:36:31	1
8	4	K	2017-10-31 11:00:00	2017-11-20 11:00:00	3	2017-10-31 17:37:46	2017-10-31 17:37:47	1
9	4	K	2017-10-31 11:00:00	2017-11-20 11:00:00	3	2017-10-31 17:39:13	2017-10-31 17:39:16	3
10	4	K	2017-10-31 11:00:00	2017-11-20 11:00:00	3	2017-10-31 17:44:52	2017-10-31 17:44:56	4
11	4	K	2017-10-31 11:00:00	2017-11-20 11:00:00	3	2017-10-31 17:47:37	2017-10-31 17:47:38	1
12	4	K	2017-10-31 11:00:00	2017-11-20 11:00:00	3	2017-10-31 17:49:27	2017-10-31 17:50:46	79
14	4	K	2017-10-31 11:00:00	2017-11-20 11:00:00	3	2017-10-31 17:53:10	2017-10-31 17:53:40	30
15	4	K	2017-10-31 11:00:00	2017-11-20 11:00:00	3	2017-10-31 17:54:28	2017-10-31 17:54:29	1
16	4	K	2017-10-31 11:00:00	2017-11-20 11:00:00	3	2017-10-31 17:55:15	2017-10-31 17:55:16	1
209	4	K	2017-10-31 11:00:00	2017-11-20 11:00:00	9	2017-11-18 13:40:26	2017-11-18 13:40:27	1
13	4	K	2017-10-31 11:00:00	2017-11-20 11:00:00	10	2017-10-31 17:25:18	2017-10-31 17:53:10	1672
224	4	K	2017-10-31 11:00:00	2017-11-20 11:00:00	10	2017-11-18 14:45:29	2017-11-18 14:45:34	5
26	4	K	2017-10-31 11:00:00	2017-11-20 11:00:00	11	2017-11-16 04:15:27	2017-11-16 04:15:28	1
29	4	K	2017-10-31 11:00:00	2017-11-20 11:00:00	11	2017-11-16 04:30:56	2017-11-16 04:31:00	4
37	4	K	2017-10-31 11:00:00	2017-11-20 11:00:00	11	2017-11-16 06:35:17	2017-11-16 06:35:48	31
66	4	K	2017-10-31 11:00:00	2017-11-20 11:00:00	11	2017-11-16 20:40:23	2017-11-16 20:40:38	15
18	4	K	2017-10-31 11:00:00	2017-11-20 11:00:00	12	2017-11-15 17:59:53	2017-11-15 18:07:02	429
19	4	K	2017-10-31 11:00:00	2017-11-20 11:00:00	12	2017-11-15 18:07:36	2017-11-15 18:10:03	147
20	4	K	2017-10-31 11:00:00	2017-11-20 11:00:00	12	2017-11-15 19:32:54	2017-11-15 19:32:55	1
21	4	K	2017-10-31 11:00:00	2017-11-20 11:00:00	12	2017-11-15 19:34:14	2017-11-15 19:34:15	1
22	4	K	2017-10-31 11:00:00	2017-11-20 11:00:00	12	2017-11-15 19:35:16	2017-11-15 19:35:17	1
23	4	K	2017-10-31 11:00:00	2017-11-20 11:00:00	12	2017-11-15 19:36:50	2017-11-15 19:39:29	159
24	4	K	2017-10-31 11:00:00	2017-11-20 11:00:00	12	2017-11-16 04:13:12	2017-11-16 04:13:13	1
25	4	K	2017-10-31 11:00:00	2017-11-20 11:00:00	12	2017-11-16 04:14:18	2017-11-16 04:14:19	1
27	4	K	2017-10-31 11:00:00	2017-11-20 11:00:00	12	2017-11-16 04:25:05	2017-11-16 04:25:06	1
28	4	K	2017-10-31 11:00:00	2017-11-20 11:00:00	12	2017-11-16 04:26:55	2017-11-16 04:27:02	7
30	4	K	2017-10-31 11:00:00	2017-11-20 11:00:00	12	2017-11-16 04:36:03	2017-11-16 04:37:37	94
32	4	K	2017-10-31 11:00:00	2017-11-20 11:00:00	12	2017-11-16 05:09:18	2017-11-16 05:09:34	16
34	4	K	2017-10-31 11:00:00	2017-11-20 11:00:00	12	2017-11-16 05:45:53	2017-11-16 05:46:08	15
35	4	K	2017-10-31 11:00:00	2017-11-20 11:00:00	12	2017-11-16 05:50:17	2017-11-16 05:50:45	28
36	4	K	2017-10-31 11:00:00	2017-11-20 11:00:00	12	2017-11-16 05:51:58	2017-11-16 05:52:05	7
38	4	K	2017-10-31 11:00:00	2017-11-20 11:00:00	12	2017-11-16 09:23:38	2017-11-16 09:24:30	52
39	4	K	2017-10-31 11:00:00	2017-11-20 11:00:00	12	2017-11-16 09:25:34	2017-11-16 09:25:35	1
40	4	K	2017-10-31 11:00:00	2017-11-20 11:00:00	12	2017-11-16 09:26:30	2017-11-16 09:26:31	1
41	4	K	2017-10-31 11:00:00	2017-11-20 11:00:00	12	2017-11-16 09:27:26	2017-11-16 09:27:27	1
42	4	K	2017-10-31 11:00:00	2017-11-20 11:00:00	12	2017-11-16 09:28:40	2017-11-16 09:28:41	1
43	4	K	2017-10-31 11:00:00	2017-11-20 11:00:00	12	2017-11-16 09:29:30	2017-11-16 09:29:31	1
44	4	K	2017-10-31 11:00:00	2017-11-20 11:00:00	12	2017-11-16 09:31:13	2017-11-16 09:31:14	1
45	4	K	2017-10-31 11:00:00	2017-11-20 11:00:00	12	2017-11-16 09:32:51	2017-11-16 09:33:44	53
46	4	K	2017-10-31 11:00:00	2017-11-20 11:00:00	12	2017-11-16 09:34:47	2017-11-16 09:35:15	28
47	4	K	2017-10-31 11:00:00	2017-11-20 11:00:00	12	2017-11-16 09:35:59	2017-11-16 09:36:00	1
48	4	K	2017-10-31 11:00:00	2017-11-20 11:00:00	12	2017-11-16 09:37:14	2017-11-16 09:44:13	419
49	4	K	2017-10-31 11:00:00	2017-11-20 11:00:00	12	2017-11-16 09:46:00	2017-11-16 09:46:01	1
50	4	K	2017-10-31 11:00:00	2017-11-20 11:00:00	12	2017-11-16 09:47:35	2017-11-16 09:48:22	47
51	4	K	2017-10-31 11:00:00	2017-11-20 11:00:00	12	2017-11-16 09:50:33	2017-11-16 09:50:34	1
52	4	K	2017-10-31 11:00:00	2017-11-20 11:00:00	12	2017-11-16 09:51:29	2017-11-16 09:51:30	1
53	4	K	2017-10-31 11:00:00	2017-11-20 11:00:00	12	2017-11-16 09:52:29	2017-11-16 09:52:30	1
54	4	K	2017-10-31 11:00:00	2017-11-20 11:00:00	12	2017-11-16 09:53:19	2017-11-16 09:54:02	43
55	4	K	2017-10-31 11:00:00	2017-11-20 11:00:00	12	2017-11-16 09:54:53	2017-11-16 09:56:09	76
56	4	K	2017-10-31 11:00:00	2017-11-20 11:00:00	12	2017-11-16 09:58:25	2017-11-16 10:00:15	110
57	4	K	2017-10-31 11:00:00	2017-11-20 11:00:00	12	2017-11-16 10:02:04	2017-11-16 10:02:05	1
58	4	K	2017-10-31 11:00:00	2017-11-20 11:00:00	12	2017-11-16 10:04:07	2017-11-16 10:04:31	24
59	4	K	2017-10-31 11:00:00	2017-11-20 11:00:00	12	2017-11-16 10:05:20	2017-11-16 10:15:25	605
60	4	K	2017-10-31 11:00:00	2017-11-20 11:00:00	12	2017-11-16 10:25:19	2017-11-16 10:25:26	7
61	4	K	2017-10-31 11:00:00	2017-11-20 11:00:00	12	2017-11-16 11:02:26	2017-11-16 11:12:39	613
62	4	K	2017-10-31 11:00:00	2017-11-20 11:00:00	12	2017-11-16 11:13:13	2017-11-16 11:13:28	15
63	4	K	2017-10-31 11:00:00	2017-11-20 11:00:00	12	2017-11-16 19:01:37	2017-11-16 20:11:59	4222
64	4	K	2017-10-31 11:00:00	2017-11-20 11:00:00	12	2017-11-16 20:12:36	2017-11-16 20:21:27	531
65	4	K	2017-10-31 11:00:00	2017-11-20 11:00:00	12	2017-11-16 20:36:07	2017-11-16 20:36:20	13
67	4	K	2017-10-31 11:00:00	2017-11-20 11:00:00	12	2017-11-16 20:46:10	2017-11-16 21:20:07	2037
68	4	K	2017-10-31 11:00:00	2017-11-20 11:00:00	12	2017-11-16 21:20:46	2017-11-16 21:20:47	1
69	4	K	2017-10-31 11:00:00	2017-11-20 11:00:00	12	2017-11-16 21:21:30	2017-11-16 21:21:31	1
70	4	K	2017-10-31 11:00:00	2017-11-20 11:00:00	12	2017-11-16 21:22:46	2017-11-16 21:22:47	1
71	4	K	2017-10-31 11:00:00	2017-11-20 11:00:00	12	2017-11-16 21:23:54	2017-11-16 21:24:25	31
72	4	K	2017-10-31 11:00:00	2017-11-20 11:00:00	12	2017-11-16 21:25:01	2017-11-16 21:25:24	23
73	4	K	2017-10-31 11:00:00	2017-11-20 11:00:00	12	2017-11-16 21:25:59	2017-11-16 21:27:52	113
74	4	K	2017-10-31 11:00:00	2017-11-20 11:00:00	12	2017-11-16 21:28:40	2017-11-16 21:28:41	1
75	4	K	2017-10-31 11:00:00	2017-11-20 11:00:00	12	2017-11-16 21:30:04	2017-11-16 21:35:58	354
76	4	K	2017-10-31 11:00:00	2017-11-20 11:00:00	12	2017-11-16 21:36:37	2017-11-16 21:57:07	1230
77	4	K	2017-10-31 11:00:00	2017-11-20 11:00:00	12	2017-11-16 21:58:23	2017-11-16 21:58:24	1
78	4	K	2017-10-31 11:00:00	2017-11-20 11:00:00	12	2017-11-16 21:59:35	2017-11-16 22:00:51	76
79	4	K	2017-10-31 11:00:00	2017-11-20 11:00:00	12	2017-11-16 22:01:32	2017-11-16 22:01:40	8
80	4	K	2017-10-31 11:00:00	2017-11-20 11:00:00	12	2017-11-16 22:02:26	2017-11-16 22:07:20	294
81	4	K	2017-10-31 11:00:00	2017-11-20 11:00:00	12	2017-11-16 22:08:03	2017-11-16 22:08:04	1
82	4	K	2017-10-31 11:00:00	2017-11-20 11:00:00	12	2017-11-16 22:08:51	2017-11-16 22:08:52	1
83	4	K	2017-10-31 11:00:00	2017-11-20 11:00:00	12	2017-11-16 22:10:51	2017-11-16 22:11:08	17
84	4	K	2017-10-31 11:00:00	2017-11-20 11:00:00	12	2017-11-16 22:12:21	2017-11-16 22:12:22	1
85	4	K	2017-10-31 11:00:00	2017-11-20 11:00:00	12	2017-11-16 22:12:56	2017-11-16 22:19:57	421
86	4	K	2017-10-31 11:00:00	2017-11-20 11:00:00	12	2017-11-16 22:21:30	2017-11-16 22:22:20	50
87	4	K	2017-10-31 11:00:00	2017-11-20 11:00:00	12	2017-11-16 22:22:58	2017-11-16 22:22:59	1
88	4	K	2017-10-31 11:00:00	2017-11-20 11:00:00	12	2017-11-16 22:23:41	2017-11-16 22:23:42	1
89	4	K	2017-10-31 11:00:00	2017-11-20 11:00:00	12	2017-11-16 22:24:27	2017-11-16 22:24:28	1
90	4	K	2017-10-31 11:00:00	2017-11-20 11:00:00	12	2017-11-16 22:25:11	2017-11-16 22:25:12	1
91	4	K	2017-10-31 11:00:00	2017-11-20 11:00:00	12	2017-11-16 22:25:57	2017-11-16 22:25:58	1
92	4	K	2017-10-31 11:00:00	2017-11-20 11:00:00	12	2017-11-16 22:26:41	2017-11-16 22:26:42	1
93	4	K	2017-10-31 11:00:00	2017-11-20 11:00:00	12	2017-11-16 22:27:27	2017-11-16 22:28:15	48
94	4	K	2017-10-31 11:00:00	2017-11-20 11:00:00	12	2017-11-16 22:29:30	2017-11-16 22:30:38	68
95	4	K	2017-10-31 11:00:00	2017-11-20 11:00:00	12	2017-11-16 22:31:25	2017-11-16 22:31:55	30
96	4	K	2017-10-31 11:00:00	2017-11-20 11:00:00	12	2017-11-16 23:41:47	2017-11-16 23:42:45	58
97	4	K	2017-10-31 11:00:00	2017-11-20 11:00:00	12	2017-11-17 02:54:37	2017-11-17 02:54:52	15
98	4	K	2017-10-31 11:00:00	2017-11-20 11:00:00	12	2017-11-17 02:55:37	2017-11-17 02:55:40	3
99	4	K	2017-10-31 11:00:00	2017-11-20 11:00:00	12	2017-11-17 03:01:08	2017-11-17 03:01:13	5
100	4	K	2017-10-31 11:00:00	2017-11-20 11:00:00	12	2017-11-17 03:01:57	2017-11-17 03:01:58	1
101	4	K	2017-10-31 11:00:00	2017-11-20 11:00:00	12	2017-11-17 03:02:52	2017-11-17 03:02:53	1
102	4	K	2017-10-31 11:00:00	2017-11-20 11:00:00	12	2017-11-17 03:03:41	2017-11-17 03:03:42	1
103	4	K	2017-10-31 11:00:00	2017-11-20 11:00:00	12	2017-11-17 03:20:28	2017-11-17 03:21:24	56
104	4	K	2017-10-31 11:00:00	2017-11-20 11:00:00	12	2017-11-17 03:22:52	2017-11-17 03:29:06	374
105	4	K	2017-10-31 11:00:00	2017-11-20 11:00:00	12	2017-11-17 03:30:53	2017-11-17 03:31:13	20
106	4	K	2017-10-31 11:00:00	2017-11-20 11:00:00	12	2017-11-17 03:31:47	2017-11-17 03:33:20	93
107	4	K	2017-10-31 11:00:00	2017-11-20 11:00:00	12	2017-11-17 03:34:05	2017-11-17 03:34:09	4
108	4	K	2017-10-31 11:00:00	2017-11-20 11:00:00	12	2017-11-17 03:35:20	2017-11-17 03:35:21	1
109	4	K	2017-10-31 11:00:00	2017-11-20 11:00:00	12	2017-11-17 03:35:56	2017-11-17 03:35:57	1
110	4	K	2017-10-31 11:00:00	2017-11-20 11:00:00	12	2017-11-17 03:36:56	2017-11-17 03:36:57	1
111	4	K	2017-10-31 11:00:00	2017-11-20 11:00:00	12	2017-11-17 03:37:57	2017-11-17 03:37:58	1
112	4	K	2017-10-31 11:00:00	2017-11-20 11:00:00	12	2017-11-17 03:40:13	2017-11-17 03:40:33	20
113	4	K	2017-10-31 11:00:00	2017-11-20 11:00:00	12	2017-11-17 03:42:27	2017-11-17 03:42:28	1
114	4	K	2017-10-31 11:00:00	2017-11-20 11:00:00	12	2017-11-17 03:43:08	2017-11-17 03:43:09	1
115	4	K	2017-10-31 11:00:00	2017-11-20 11:00:00	12	2017-11-17 03:44:38	2017-11-17 03:44:39	1
116	4	K	2017-10-31 11:00:00	2017-11-20 11:00:00	12	2017-11-17 03:45:30	2017-11-17 03:45:31	1
117	4	K	2017-10-31 11:00:00	2017-11-20 11:00:00	12	2017-11-17 03:46:05	2017-11-17 03:51:22	317
118	4	K	2017-10-31 11:00:00	2017-11-20 11:00:00	12	2017-11-17 03:51:59	2017-11-17 03:55:03	184
119	4	K	2017-10-31 11:00:00	2017-11-20 11:00:00	12	2017-11-17 03:55:58	2017-11-17 03:56:38	40
120	4	K	2017-10-31 11:00:00	2017-11-20 11:00:00	12	2017-11-17 03:57:11	2017-11-17 03:57:14	3
121	4	K	2017-10-31 11:00:00	2017-11-20 11:00:00	12	2017-11-17 04:00:15	2017-11-17 04:01:44	89
122	4	K	2017-10-31 11:00:00	2017-11-20 11:00:00	12	2017-11-17 04:02:21	2017-11-17 04:02:22	1
123	4	K	2017-10-31 11:00:00	2017-11-20 11:00:00	12	2017-11-17 04:04:00	2017-11-17 04:09:49	349
124	4	K	2017-10-31 11:00:00	2017-11-20 11:00:00	12	2017-11-17 04:16:35	2017-11-17 04:19:08	153
125	4	K	2017-10-31 11:00:00	2017-11-20 11:00:00	12	2017-11-17 04:23:45	2017-11-17 04:23:50	5
126	4	K	2017-10-31 11:00:00	2017-11-20 11:00:00	12	2017-11-17 04:24:26	2017-11-17 04:24:29	3
128	4	K	2017-10-31 11:00:00	2017-11-20 11:00:00	12	2017-11-17 05:42:44	2017-11-17 05:43:09	25
129	4	K	2017-10-31 11:00:00	2017-11-20 11:00:00	12	2017-11-17 08:34:20	2017-11-17 08:48:23	843
130	4	K	2017-10-31 11:00:00	2017-11-20 11:00:00	12	2017-11-17 08:48:58	2017-11-17 08:51:00	122
131	4	K	2017-10-31 11:00:00	2017-11-20 11:00:00	12	2017-11-17 08:51:41	2017-11-17 08:52:48	67
132	4	K	2017-10-31 11:00:00	2017-11-20 11:00:00	12	2017-11-17 08:53:37	2017-11-17 08:55:27	110
133	4	K	2017-10-31 11:00:00	2017-11-20 11:00:00	12	2017-11-17 08:56:20	2017-11-17 08:59:40	200
134	4	K	2017-10-31 11:00:00	2017-11-20 11:00:00	12	2017-11-17 09:03:34	2017-11-17 09:03:35	1
135	4	K	2017-10-31 11:00:00	2017-11-20 11:00:00	12	2017-11-17 09:04:24	2017-11-17 09:04:25	1
136	4	K	2017-10-31 11:00:00	2017-11-20 11:00:00	12	2017-11-17 09:05:18	2017-11-17 09:05:46	28
137	4	K	2017-10-31 11:00:00	2017-11-20 11:00:00	12	2017-11-17 09:06:38	2017-11-17 09:06:39	1
138	4	K	2017-10-31 11:00:00	2017-11-20 11:00:00	12	2017-11-17 09:07:16	2017-11-17 09:07:56	40
139	4	K	2017-10-31 11:00:00	2017-11-20 11:00:00	12	2017-11-17 09:08:31	2017-11-17 09:08:34	3
140	4	K	2017-10-31 11:00:00	2017-11-20 11:00:00	12	2017-11-17 09:09:47	2017-11-17 09:09:50	3
141	4	K	2017-10-31 11:00:00	2017-11-20 11:00:00	12	2017-11-17 09:10:53	2017-11-17 09:10:54	1
142	4	K	2017-10-31 11:00:00	2017-11-20 11:00:00	12	2017-11-17 09:12:00	2017-11-17 09:12:01	1
143	4	K	2017-10-31 11:00:00	2017-11-20 11:00:00	12	2017-11-17 09:12:47	2017-11-17 09:12:48	1
144	4	K	2017-10-31 11:00:00	2017-11-20 11:00:00	12	2017-11-17 09:14:16	2017-11-17 09:14:17	1
145	4	K	2017-10-31 11:00:00	2017-11-20 11:00:00	12	2017-11-17 09:15:03	2017-11-17 09:15:04	1
146	4	K	2017-10-31 11:00:00	2017-11-20 11:00:00	12	2017-11-17 09:15:49	2017-11-17 09:17:09	80
147	4	K	2017-10-31 11:00:00	2017-11-20 11:00:00	12	2017-11-17 09:18:00	2017-11-17 09:18:12	12
148	4	K	2017-10-31 11:00:00	2017-11-20 11:00:00	12	2017-11-17 09:20:19	2017-11-17 09:20:20	1
149	4	K	2017-10-31 11:00:00	2017-11-20 11:00:00	12	2017-11-17 09:21:23	2017-11-17 09:21:36	13
150	4	K	2017-10-31 11:00:00	2017-11-20 11:00:00	12	2017-11-17 09:22:40	2017-11-17 09:24:29	109
151	4	K	2017-10-31 11:00:00	2017-11-20 11:00:00	12	2017-11-17 09:25:23	2017-11-17 09:25:43	20
152	4	K	2017-10-31 11:00:00	2017-11-20 11:00:00	12	2017-11-17 09:26:23	2017-11-17 09:26:29	6
153	4	K	2017-10-31 11:00:00	2017-11-20 11:00:00	12	2017-11-17 09:27:24	2017-11-17 09:27:25	1
154	4	K	2017-10-31 11:00:00	2017-11-20 11:00:00	12	2017-11-17 09:28:15	2017-11-17 09:28:16	1
155	4	K	2017-10-31 11:00:00	2017-11-20 11:00:00	12	2017-11-17 09:29:18	2017-11-17 09:29:19	1
156	4	K	2017-10-31 11:00:00	2017-11-20 11:00:00	12	2017-11-17 09:30:40	2017-11-17 09:30:41	1
157	4	K	2017-10-31 11:00:00	2017-11-20 11:00:00	12	2017-11-17 09:31:35	2017-11-17 09:31:36	1
158	4	K	2017-10-31 11:00:00	2017-11-20 11:00:00	12	2017-11-17 09:32:26	2017-11-17 09:32:27	1
159	4	K	2017-10-31 11:00:00	2017-11-20 11:00:00	12	2017-11-17 09:33:09	2017-11-17 09:35:52	163
160	4	K	2017-10-31 11:00:00	2017-11-20 11:00:00	12	2017-11-17 09:36:54	2017-11-17 09:43:08	374
161	4	K	2017-10-31 11:00:00	2017-11-20 11:00:00	12	2017-11-17 09:44:04	2017-11-17 09:44:55	51
162	4	K	2017-10-31 11:00:00	2017-11-20 11:00:00	12	2017-11-17 09:45:37	2017-11-17 09:45:38	1
163	4	K	2017-10-31 11:00:00	2017-11-20 11:00:00	12	2017-11-17 09:46:18	2017-11-17 09:46:19	1
164	4	K	2017-10-31 11:00:00	2017-11-20 11:00:00	12	2017-11-17 09:47:28	2017-11-17 09:47:29	1
165	4	K	2017-10-31 11:00:00	2017-11-20 11:00:00	12	2017-11-17 09:48:07	2017-11-17 09:48:08	1
166	4	K	2017-10-31 11:00:00	2017-11-20 11:00:00	12	2017-11-17 09:48:50	2017-11-17 09:49:13	23
167	4	K	2017-10-31 11:00:00	2017-11-20 11:00:00	12	2017-11-17 09:49:59	2017-11-17 09:50:00	1
168	4	K	2017-10-31 11:00:00	2017-11-20 11:00:00	12	2017-11-17 09:50:42	2017-11-17 10:06:11	929
169	4	K	2017-10-31 11:00:00	2017-11-20 11:00:00	12	2017-11-17 10:06:45	2017-11-17 10:08:41	116
170	4	K	2017-10-31 11:00:00	2017-11-20 11:00:00	12	2017-11-17 10:28:03	2017-11-17 11:53:39	5136
171	4	K	2017-10-31 11:00:00	2017-11-20 11:00:00	12	2017-11-17 11:54:28	2017-11-17 12:10:08	940
172	4	K	2017-10-31 11:00:00	2017-11-20 11:00:00	12	2017-11-17 12:10:41	2017-11-17 12:11:31	50
173	4	K	2017-10-31 11:00:00	2017-11-20 11:00:00	12	2017-11-17 12:12:30	2017-11-17 13:02:29	2999
174	4	K	2017-10-31 11:00:00	2017-11-20 11:00:00	12	2017-11-17 13:03:22	2017-11-17 13:03:23	1
175	4	K	2017-10-31 11:00:00	2017-11-20 11:00:00	12	2017-11-17 13:03:58	2017-11-17 13:08:42	284
176	4	K	2017-10-31 11:00:00	2017-11-20 11:00:00	12	2017-11-17 13:39:48	2017-11-17 13:44:18	270
177	4	K	2017-10-31 11:00:00	2017-11-20 11:00:00	12	2017-11-17 13:45:02	2017-11-17 13:46:38	96
178	4	K	2017-10-31 11:00:00	2017-11-20 11:00:00	12	2017-11-17 13:48:13	2017-11-17 14:02:47	874
179	4	K	2017-10-31 11:00:00	2017-11-20 11:00:00	12	2017-11-17 14:03:21	2017-11-17 14:03:45	24
180	4	K	2017-10-31 11:00:00	2017-11-20 11:00:00	12	2017-11-17 14:08:08	2017-11-17 14:08:15	7
181	4	K	2017-10-31 11:00:00	2017-11-20 11:00:00	12	2017-11-17 14:20:01	2017-11-17 14:57:25	2244
182	4	K	2017-10-31 11:00:00	2017-11-20 11:00:00	12	2017-11-17 15:50:58	2017-11-17 16:30:35	2377
183	4	K	2017-10-31 11:00:00	2017-11-20 11:00:00	12	2017-11-17 16:31:11	2017-11-17 16:31:18	7
184	4	K	2017-10-31 11:00:00	2017-11-20 11:00:00	12	2017-11-17 19:04:32	2017-11-17 19:12:54	502
185	4	K	2017-10-31 11:00:00	2017-11-20 11:00:00	12	2017-11-17 20:24:21	2017-11-17 20:25:48	87
186	4	K	2017-10-31 11:00:00	2017-11-20 11:00:00	12	2017-11-17 20:28:44	2017-11-17 20:28:45	1
187	4	K	2017-10-31 11:00:00	2017-11-20 11:00:00	12	2017-11-17 20:41:54	2017-11-17 20:43:28	94
188	4	K	2017-10-31 11:00:00	2017-11-20 11:00:00	12	2017-11-17 20:48:43	2017-11-17 20:48:44	1
189	4	K	2017-10-31 11:00:00	2017-11-20 11:00:00	12	2017-11-17 21:02:40	2017-11-17 21:02:46	6
190	4	K	2017-10-31 11:00:00	2017-11-20 11:00:00	12	2017-11-18 00:33:36	2017-11-18 00:39:43	367
191	4	K	2017-10-31 11:00:00	2017-11-20 11:00:00	12	2017-11-18 00:40:34	2017-11-18 01:19:27	2333
192	4	K	2017-10-31 11:00:00	2017-11-20 11:00:00	12	2017-11-18 01:20:21	2017-11-18 01:20:22	1
193	4	K	2017-10-31 11:00:00	2017-11-20 11:00:00	12	2017-11-18 01:21:05	2017-11-18 01:21:06	1
194	4	K	2017-10-31 11:00:00	2017-11-20 11:00:00	12	2017-11-18 01:22:05	2017-11-18 01:22:06	1
195	4	K	2017-10-31 11:00:00	2017-11-20 11:00:00	12	2017-11-18 01:22:45	2017-11-18 01:22:46	1
196	4	K	2017-10-31 11:00:00	2017-11-20 11:00:00	12	2017-11-18 01:33:18	2017-11-18 01:33:19	1
197	4	K	2017-10-31 11:00:00	2017-11-20 11:00:00	12	2017-11-18 01:34:08	2017-11-18 01:34:09	1
198	4	K	2017-10-31 11:00:00	2017-11-20 11:00:00	12	2017-11-18 01:34:58	2017-11-18 01:34:59	1
199	4	K	2017-10-31 11:00:00	2017-11-20 11:00:00	12	2017-11-18 01:36:58	2017-11-18 01:37:04	6
200	4	K	2017-10-31 11:00:00	2017-11-20 11:00:00	12	2017-11-18 01:38:14	2017-11-18 01:38:15	1
201	4	K	2017-10-31 11:00:00	2017-11-20 11:00:00	12	2017-11-18 01:39:02	2017-11-18 01:39:31	29
202	4	K	2017-10-31 11:00:00	2017-11-20 11:00:00	12	2017-11-18 08:07:11	2017-11-18 08:48:33	2482
203	4	K	2017-10-31 11:00:00	2017-11-20 11:00:00	12	2017-11-18 08:49:23	2017-11-18 08:49:54	31
204	4	K	2017-10-31 11:00:00	2017-11-20 11:00:00	12	2017-11-18 08:50:29	2017-11-18 09:21:53	1884
205	4	K	2017-10-31 11:00:00	2017-11-20 11:00:00	12	2017-11-18 09:24:54	2017-11-18 09:27:59	185
206	4	K	2017-10-31 11:00:00	2017-11-20 11:00:00	12	2017-11-18 09:28:40	2017-11-18 10:58:37	5397
207	4	K	2017-10-31 11:00:00	2017-11-20 11:00:00	12	2017-11-18 11:06:41	2017-11-18 11:58:28	3107
208	4	K	2017-10-31 11:00:00	2017-11-20 11:00:00	12	2017-11-18 12:09:31	2017-11-18 12:25:57	986
225	4	K	2017-10-31 11:00:00	2017-11-20 11:00:00	12	2017-11-18 15:53:38	2017-11-18 16:30:16	2198
226	4	K	2017-10-31 11:00:00	2017-11-20 11:00:00	12	2017-11-18 16:30:59	2017-11-18 16:39:16	497
227	4	K	2017-10-31 11:00:00	2017-11-20 11:00:00	12	2017-11-19 01:27:56	2017-11-19 01:28:06	10
228	4	K	2017-10-31 11:00:00	2017-11-20 11:00:00	12	2017-11-19 01:30:27	2017-11-19 01:30:42	15
229	4	K	2017-10-31 11:00:00	2017-11-20 11:00:00	12	2017-11-19 01:55:12	2017-11-19 01:55:13	1
230	4	K	2017-10-31 11:00:00	2017-11-20 11:00:00	12	2017-11-19 02:36:19	2017-11-19 03:01:01	1482
231	4	K	2017-10-31 11:00:00	2017-11-20 11:00:00	12	2017-11-19 04:02:43	2017-11-19 04:02:50	7
232	4	K	2017-10-31 11:00:00	2017-11-20 11:00:00	12	2017-11-19 04:04:20	2017-11-19 04:04:23	3
233	4	K	2017-10-31 11:00:00	2017-11-20 11:00:00	12	2017-11-19 04:32:37	2017-11-19 04:32:38	1
234	4	K	2017-10-31 11:00:00	2017-11-20 11:00:00	12	2017-11-19 04:50:56	2017-11-19 05:05:48	892
235	4	K	2017-10-31 11:00:00	2017-11-20 11:00:00	12	2017-11-19 07:27:29	2017-11-19 07:44:57	1048
211	4	K	2017-10-31 11:00:00	2017-11-20 11:00:00	30	2017-11-18 14:34:08	2017-11-18 14:34:09	1
215	4	K	2017-10-31 11:00:00	2017-11-20 11:00:00	30	2017-11-18 14:37:32	2017-11-18 14:37:33	1
127	4	K	2017-10-31 11:00:00	2017-11-20 11:00:00	36	2017-11-17 05:26:34	2017-11-17 05:26:36	2
31	4	K	2017-10-31 11:00:00	2017-11-20 11:00:00	47	2017-11-16 04:38:20	2017-11-16 04:38:48	28
33	4	K	2017-10-31 11:00:00	2017-11-20 11:00:00	47	2017-11-16 05:30:41	2017-11-16 05:30:42	1
3	6	K	2017-10-31 11:00:00	2017-12-18 11:00:00	3	2017-10-31 19:49:58	2017-10-31 19:49:59	1
5	6	K	2017-10-31 11:00:00	2017-12-18 11:00:00	3	2017-10-31 19:54:07	2017-10-31 19:55:01	54
6	6	K	2017-10-31 11:00:00	2017-12-18 11:00:00	3	2017-10-31 19:56:45	2017-10-31 19:57:10	25
7	6	K	2017-10-31 11:00:00	2017-12-18 11:00:00	3	2017-10-31 19:57:55	2017-10-31 19:58:20	25
9	6	K	2017-10-31 11:00:00	2017-12-18 11:00:00	3	2017-10-31 19:59:30	2017-10-31 20:00:51	81
10	6	K	2017-10-31 11:00:00	2017-12-18 11:00:00	3	2017-10-31 20:01:28	2017-10-31 20:01:36	8
15	6	K	2017-10-31 11:00:00	2017-12-18 11:00:00	3	2017-10-31 20:02:51	2017-10-31 20:05:44	173
16	6	K	2017-10-31 11:00:00	2017-12-18 11:00:00	3	2017-10-31 20:06:27	2017-10-31 20:08:01	94
19	6	K	2017-10-31 11:00:00	2017-12-18 11:00:00	3	2017-10-31 20:08:48	2017-10-31 20:11:25	157
20	6	K	2017-10-31 11:00:00	2017-12-18 11:00:00	3	2017-10-31 20:12:07	2017-10-31 20:12:08	1
21	6	K	2017-10-31 11:00:00	2017-12-18 11:00:00	3	2017-10-31 20:12:46	2017-10-31 20:13:17	31
108	6	K	2017-10-31 11:00:00	2017-12-18 11:00:00	3	2017-11-01 07:35:53	2017-11-01 07:35:54	1
109	6	K	2017-10-31 11:00:00	2017-12-18 11:00:00	3	2017-11-01 08:02:23	2017-11-01 08:02:24	1
110	6	K	2017-10-31 11:00:00	2017-12-18 11:00:00	3	2017-11-01 08:12:27	2017-11-01 08:12:28	1
111	6	K	2017-10-31 11:00:00	2017-12-18 11:00:00	3	2017-11-01 08:13:17	2017-11-01 08:13:18	1
114	6	K	2017-10-31 11:00:00	2017-12-18 11:00:00	3	2017-11-01 08:15:44	2017-11-01 08:15:53	9
117	6	K	2017-10-31 11:00:00	2017-12-18 11:00:00	3	2017-11-01 08:17:19	2017-11-01 08:17:23	4
119	6	K	2017-10-31 11:00:00	2017-12-18 11:00:00	3	2017-11-01 08:18:35	2017-11-01 08:18:55	20
120	6	K	2017-10-31 11:00:00	2017-12-18 11:00:00	3	2017-11-01 08:20:19	2017-11-01 08:20:20	1
122	6	K	2017-10-31 11:00:00	2017-12-18 11:00:00	3	2017-11-01 08:21:37	2017-11-01 08:22:01	24
124	6	K	2017-10-31 11:00:00	2017-12-18 11:00:00	3	2017-11-01 08:22:48	2017-11-01 08:23:06	18
125	6	K	2017-10-31 11:00:00	2017-12-18 11:00:00	3	2017-11-01 08:24:15	2017-11-01 08:24:17	2
4	6	K	2017-10-31 11:00:00	2017-12-18 11:00:00	13	2017-10-31 19:51:53	2017-10-31 19:54:27	154
11	6	K	2017-10-31 11:00:00	2017-12-18 11:00:00	13	2017-10-31 19:55:16	2017-10-31 20:02:54	458
12	6	K	2017-10-31 11:00:00	2017-12-18 11:00:00	13	2017-10-31 20:03:27	2017-10-31 20:03:28	1
13	6	K	2017-10-31 11:00:00	2017-12-18 11:00:00	13	2017-10-31 20:04:18	2017-10-31 20:04:27	9
14	6	K	2017-10-31 11:00:00	2017-12-18 11:00:00	13	2017-10-31 20:05:07	2017-10-31 20:05:08	1
17	6	K	2017-10-31 11:00:00	2017-12-18 11:00:00	13	2017-10-31 20:05:43	2017-10-31 20:09:11	208
18	6	K	2017-10-31 11:00:00	2017-12-18 11:00:00	13	2017-10-31 20:09:48	2017-10-31 20:09:49	1
22	6	K	2017-10-31 11:00:00	2017-12-18 11:00:00	13	2017-10-31 20:10:31	2017-10-31 20:13:21	170
23	6	K	2017-10-31 11:00:00	2017-12-18 11:00:00	13	2017-10-31 20:46:01	2017-10-31 20:46:02	1
24	6	K	2017-10-31 11:00:00	2017-12-18 11:00:00	13	2017-10-31 20:46:46	2017-10-31 20:46:47	1
25	6	K	2017-10-31 11:00:00	2017-12-18 11:00:00	13	2017-10-31 20:47:57	2017-10-31 20:47:58	1
26	6	K	2017-10-31 11:00:00	2017-12-18 11:00:00	13	2017-10-31 20:48:34	2017-10-31 20:48:35	1
27	6	K	2017-10-31 11:00:00	2017-12-18 11:00:00	13	2017-10-31 20:49:23	2017-10-31 20:49:24	1
28	6	K	2017-10-31 11:00:00	2017-12-18 11:00:00	13	2017-10-31 20:50:21	2017-10-31 20:50:22	1
29	6	K	2017-10-31 11:00:00	2017-12-18 11:00:00	13	2017-10-31 20:50:56	2017-10-31 20:50:57	1
30	6	K	2017-10-31 11:00:00	2017-12-18 11:00:00	13	2017-10-31 20:51:37	2017-10-31 20:51:38	1
31	6	K	2017-10-31 11:00:00	2017-12-18 11:00:00	13	2017-10-31 20:52:41	2017-10-31 20:52:42	1
32	6	K	2017-10-31 11:00:00	2017-12-18 11:00:00	13	2017-10-31 22:32:11	2017-10-31 22:32:24	13
33	6	K	2017-10-31 11:00:00	2017-12-18 11:00:00	13	2017-10-31 22:33:10	2017-10-31 22:33:11	1
34	6	K	2017-10-31 11:00:00	2017-12-18 11:00:00	13	2017-10-31 22:34:13	2017-10-31 22:34:14	1
35	6	K	2017-10-31 11:00:00	2017-12-18 11:00:00	13	2017-10-31 22:35:27	2017-10-31 22:35:28	1
36	6	K	2017-10-31 11:00:00	2017-12-18 11:00:00	13	2017-10-31 22:36:28	2017-10-31 22:36:29	1
37	6	K	2017-10-31 11:00:00	2017-12-18 11:00:00	13	2017-10-31 22:37:49	2017-10-31 22:37:50	1
38	6	K	2017-10-31 11:00:00	2017-12-18 11:00:00	13	2017-10-31 22:39:44	2017-10-31 22:39:45	1
39	6	K	2017-10-31 11:00:00	2017-12-18 11:00:00	13	2017-10-31 22:40:44	2017-10-31 22:40:45	1
40	6	K	2017-10-31 11:00:00	2017-12-18 11:00:00	13	2017-10-31 22:41:46	2017-10-31 22:41:47	1
41	6	K	2017-10-31 11:00:00	2017-12-18 11:00:00	13	2017-10-31 22:43:17	2017-10-31 22:43:18	1
42	6	K	2017-10-31 11:00:00	2017-12-18 11:00:00	13	2017-10-31 23:43:53	2017-10-31 23:43:54	1
43	6	K	2017-10-31 11:00:00	2017-12-18 11:00:00	13	2017-10-31 23:44:54	2017-10-31 23:46:07	73
44	6	K	2017-10-31 11:00:00	2017-12-18 11:00:00	13	2017-10-31 23:46:43	2017-10-31 23:46:44	1
45	6	K	2017-10-31 11:00:00	2017-12-18 11:00:00	13	2017-10-31 23:47:34	2017-10-31 23:47:51	17
46	6	K	2017-10-31 11:00:00	2017-12-18 11:00:00	13	2017-11-01 00:07:35	2017-11-01 00:07:36	1
47	6	K	2017-10-31 11:00:00	2017-12-18 11:00:00	13	2017-11-01 00:08:15	2017-11-01 00:08:16	1
48	6	K	2017-10-31 11:00:00	2017-12-18 11:00:00	13	2017-11-01 00:09:51	2017-11-01 00:09:52	1
49	6	K	2017-10-31 11:00:00	2017-12-18 11:00:00	13	2017-11-01 00:10:26	2017-11-01 00:10:27	1
50	6	K	2017-10-31 11:00:00	2017-12-18 11:00:00	13	2017-11-01 00:12:55	2017-11-01 00:13:20	25
51	6	K	2017-10-31 11:00:00	2017-12-18 11:00:00	13	2017-11-01 00:14:00	2017-11-01 00:14:01	1
52	6	K	2017-10-31 11:00:00	2017-12-18 11:00:00	13	2017-11-01 00:15:22	2017-11-01 00:16:11	49
53	6	K	2017-10-31 11:00:00	2017-12-18 11:00:00	13	2017-11-01 00:17:00	2017-11-01 00:17:01	1
54	6	K	2017-10-31 11:00:00	2017-12-18 11:00:00	13	2017-11-01 00:18:02	2017-11-01 00:18:03	1
55	6	K	2017-10-31 11:00:00	2017-12-18 11:00:00	13	2017-11-01 00:19:03	2017-11-01 00:19:04	1
56	6	K	2017-10-31 11:00:00	2017-12-18 11:00:00	13	2017-11-01 00:20:00	2017-11-01 00:20:45	45
57	6	K	2017-10-31 11:00:00	2017-12-18 11:00:00	13	2017-11-01 00:21:29	2017-11-01 00:21:30	1
58	6	K	2017-10-31 11:00:00	2017-12-18 11:00:00	13	2017-11-01 00:22:05	2017-11-01 00:22:06	1
59	6	K	2017-10-31 11:00:00	2017-12-18 11:00:00	13	2017-11-01 00:22:48	2017-11-01 00:22:49	1
60	6	K	2017-10-31 11:00:00	2017-12-18 11:00:00	13	2017-11-01 00:23:31	2017-11-01 00:23:32	1
61	6	K	2017-10-31 11:00:00	2017-12-18 11:00:00	13	2017-11-01 00:24:23	2017-11-01 00:24:24	1
62	6	K	2017-10-31 11:00:00	2017-12-18 11:00:00	13	2017-11-01 00:25:29	2017-11-01 00:25:30	1
63	6	K	2017-10-31 11:00:00	2017-12-18 11:00:00	13	2017-11-01 00:26:05	2017-11-01 00:26:06	1
64	6	K	2017-10-31 11:00:00	2017-12-18 11:00:00	13	2017-11-01 00:27:07	2017-11-01 00:27:08	1
65	6	K	2017-10-31 11:00:00	2017-12-18 11:00:00	13	2017-11-01 00:27:59	2017-11-01 00:28:00	1
66	6	K	2017-10-31 11:00:00	2017-12-18 11:00:00	13	2017-11-01 00:28:35	2017-11-01 00:28:36	1
67	6	K	2017-10-31 11:00:00	2017-12-18 11:00:00	13	2017-11-01 00:29:12	2017-11-01 00:29:13	1
68	6	K	2017-10-31 11:00:00	2017-12-18 11:00:00	13	2017-11-01 00:30:07	2017-11-01 00:30:08	1
69	6	K	2017-10-31 11:00:00	2017-12-18 11:00:00	13	2017-11-01 00:31:02	2017-11-01 00:31:03	1
70	6	K	2017-10-31 11:00:00	2017-12-18 11:00:00	13	2017-11-01 00:32:17	2017-11-01 00:33:04	47
71	6	K	2017-10-31 11:00:00	2017-12-18 11:00:00	13	2017-11-01 00:34:01	2017-11-01 00:34:53	52
72	6	K	2017-10-31 11:00:00	2017-12-18 11:00:00	13	2017-11-01 00:35:44	2017-11-01 00:35:45	1
73	6	K	2017-10-31 11:00:00	2017-12-18 11:00:00	13	2017-11-01 00:36:51	2017-11-01 00:36:52	1
74	6	K	2017-10-31 11:00:00	2017-12-18 11:00:00	13	2017-11-01 00:37:43	2017-11-01 00:37:44	1
75	6	K	2017-10-31 11:00:00	2017-12-18 11:00:00	13	2017-11-01 00:38:39	2017-11-01 00:39:36	57
76	6	K	2017-10-31 11:00:00	2017-12-18 11:00:00	13	2017-11-01 00:40:17	2017-11-01 00:40:18	1
77	6	K	2017-10-31 11:00:00	2017-12-18 11:00:00	13	2017-11-01 00:40:54	2017-11-01 00:41:25	31
78	6	K	2017-10-31 11:00:00	2017-12-18 11:00:00	13	2017-11-01 00:42:21	2017-11-01 00:43:07	46
79	6	K	2017-10-31 11:00:00	2017-12-18 11:00:00	13	2017-11-01 00:43:56	2017-11-01 00:43:57	1
80	6	K	2017-10-31 11:00:00	2017-12-18 11:00:00	13	2017-11-01 00:44:44	2017-11-01 00:44:45	1
81	6	K	2017-10-31 11:00:00	2017-12-18 11:00:00	13	2017-11-01 00:45:30	2017-11-01 00:45:31	1
82	6	K	2017-10-31 11:00:00	2017-12-18 11:00:00	13	2017-11-01 00:46:38	2017-11-01 00:46:39	1
83	6	K	2017-10-31 11:00:00	2017-12-18 11:00:00	13	2017-11-01 00:47:41	2017-11-01 00:47:42	1
84	6	K	2017-10-31 11:00:00	2017-12-18 11:00:00	13	2017-11-01 00:48:28	2017-11-01 00:48:54	26
85	6	K	2017-10-31 11:00:00	2017-12-18 11:00:00	13	2017-11-01 00:49:44	2017-11-01 00:49:45	1
86	6	K	2017-10-31 11:00:00	2017-12-18 11:00:00	13	2017-11-01 00:50:45	2017-11-01 00:51:32	47
87	6	K	2017-10-31 11:00:00	2017-12-18 11:00:00	13	2017-11-01 00:52:12	2017-11-01 00:52:13	1
88	6	K	2017-10-31 11:00:00	2017-12-18 11:00:00	13	2017-11-01 00:52:47	2017-11-01 00:53:18	31
89	6	K	2017-10-31 11:00:00	2017-12-18 11:00:00	13	2017-11-01 00:54:28	2017-11-01 00:54:29	1
90	6	K	2017-10-31 11:00:00	2017-12-18 11:00:00	13	2017-11-01 00:55:41	2017-11-01 00:55:42	1
91	6	K	2017-10-31 11:00:00	2017-12-18 11:00:00	13	2017-11-01 00:56:52	2017-11-01 00:56:53	1
92	6	K	2017-10-31 11:00:00	2017-12-18 11:00:00	13	2017-11-01 00:58:01	2017-11-01 00:58:02	1
93	6	K	2017-10-31 11:00:00	2017-12-18 11:00:00	13	2017-11-01 00:58:56	2017-11-01 00:58:57	1
94	6	K	2017-10-31 11:00:00	2017-12-18 11:00:00	13	2017-11-01 01:00:07	2017-11-01 01:00:08	1
95	6	K	2017-10-31 11:00:00	2017-12-18 11:00:00	13	2017-11-01 01:01:23	2017-11-01 01:01:24	1
96	6	K	2017-10-31 11:00:00	2017-12-18 11:00:00	13	2017-11-01 01:02:01	2017-11-01 01:02:02	1
97	6	K	2017-10-31 11:00:00	2017-12-18 11:00:00	13	2017-11-01 01:02:57	2017-11-01 01:02:58	1
98	6	K	2017-10-31 11:00:00	2017-12-18 11:00:00	13	2017-11-01 01:03:58	2017-11-01 01:03:59	1
99	6	K	2017-10-31 11:00:00	2017-12-18 11:00:00	13	2017-11-01 01:05:26	2017-11-01 01:05:27	1
100	6	K	2017-10-31 11:00:00	2017-12-18 11:00:00	13	2017-11-01 01:06:24	2017-11-01 01:06:25	1
101	6	K	2017-10-31 11:00:00	2017-12-18 11:00:00	13	2017-11-01 01:07:34	2017-11-01 01:08:46	72
102	6	K	2017-10-31 11:00:00	2017-12-18 11:00:00	13	2017-11-01 01:09:34	2017-11-01 01:10:29	55
103	6	K	2017-10-31 11:00:00	2017-12-18 11:00:00	13	2017-11-01 01:11:04	2017-11-01 01:11:05	1
104	6	K	2017-10-31 11:00:00	2017-12-18 11:00:00	13	2017-11-01 01:11:47	2017-11-01 01:11:48	1
105	6	K	2017-10-31 11:00:00	2017-12-18 11:00:00	13	2017-11-01 01:12:58	2017-11-01 01:12:59	1
106	6	K	2017-10-31 11:00:00	2017-12-18 11:00:00	13	2017-11-01 06:52:03	2017-11-01 06:52:04	1
107	6	K	2017-10-31 11:00:00	2017-12-18 11:00:00	13	2017-11-01 07:34:06	2017-11-01 07:34:59	53
112	6	K	2017-10-31 11:00:00	2017-12-18 11:00:00	13	2017-11-01 08:14:16	2017-11-01 08:14:17	1
113	6	K	2017-10-31 11:00:00	2017-12-18 11:00:00	13	2017-11-01 08:15:18	2017-11-01 08:15:19	1
115	6	K	2017-10-31 11:00:00	2017-12-18 11:00:00	13	2017-11-01 08:15:54	2017-11-01 08:15:57	3
116	6	K	2017-10-31 11:00:00	2017-12-18 11:00:00	13	2017-11-01 08:17:02	2017-11-01 08:17:03	1
118	6	K	2017-10-31 11:00:00	2017-12-18 11:00:00	13	2017-11-01 08:17:50	2017-11-01 08:17:51	1
121	6	K	2017-10-31 11:00:00	2017-12-18 11:00:00	13	2017-11-01 08:18:45	2017-11-01 08:21:08	143
123	6	K	2017-10-31 11:00:00	2017-12-18 11:00:00	13	2017-11-01 08:21:51	2017-11-01 08:22:38	47
126	6	K	2017-10-31 11:00:00	2017-12-18 11:00:00	13	2017-11-01 08:23:43	2017-11-01 08:24:31	48
127	6	K	2017-10-31 11:00:00	2017-12-18 11:00:00	13	2017-11-01 08:25:39	2017-11-01 08:25:40	1
128	6	K	2017-10-31 11:00:00	2017-12-18 11:00:00	13	2017-11-01 08:26:27	2017-11-01 08:26:28	1
129	6	K	2017-10-31 11:00:00	2017-12-18 11:00:00	13	2017-11-01 08:28:16	2017-11-01 08:29:33	77
130	6	K	2017-10-31 11:00:00	2017-12-18 11:00:00	13	2017-11-01 08:30:12	2017-11-01 08:30:13	1
131	6	K	2017-10-31 11:00:00	2017-12-18 11:00:00	13	2017-11-01 08:34:25	2017-11-01 08:34:30	5
132	6	K	2017-10-31 11:00:00	2017-12-18 11:00:00	13	2017-11-01 08:35:13	2017-11-01 08:35:14	1
133	6	K	2017-10-31 11:00:00	2017-12-18 11:00:00	13	2017-11-01 08:36:17	2017-11-01 08:36:18	1
134	6	K	2017-10-31 11:00:00	2017-12-18 11:00:00	13	2017-11-01 08:37:19	2017-11-01 08:37:20	1
135	6	K	2017-10-31 11:00:00	2017-12-18 11:00:00	13	2017-11-01 08:38:42	2017-11-01 08:38:43	1
136	6	K	2017-10-31 11:00:00	2017-12-18 11:00:00	13	2017-11-01 08:41:42	2017-11-01 08:41:43	1
137	6	K	2017-10-31 11:00:00	2017-12-18 11:00:00	13	2017-11-01 08:42:29	2017-11-01 08:42:30	1
1651	6	K	2017-10-31 11:00:00	2017-12-18 11:00:00	13	2017-11-10 15:56:17	2017-11-10 15:56:34	17
1652	6	K	2017-10-31 11:00:00	2017-12-18 11:00:00	13	2017-11-10 15:57:12	2017-11-10 15:57:36	24
1653	6	K	2017-10-31 11:00:00	2017-12-18 11:00:00	13	2017-11-10 15:58:21	2017-11-10 15:58:22	1
1654	6	K	2017-10-31 11:00:00	2017-12-18 11:00:00	13	2017-11-10 15:59:02	2017-11-10 15:59:03	1
1655	6	K	2017-10-31 11:00:00	2017-12-18 11:00:00	13	2017-11-10 15:59:48	2017-11-10 15:59:49	1
1656	6	K	2017-10-31 11:00:00	2017-12-18 11:00:00	13	2017-11-10 16:00:50	2017-11-10 16:00:51	1
1657	6	K	2017-10-31 11:00:00	2017-12-18 11:00:00	13	2017-11-10 16:02:01	2017-11-10 16:02:02	1
1658	6	K	2017-10-31 11:00:00	2017-12-18 11:00:00	13	2017-11-10 16:03:04	2017-11-10 16:03:05	1
1659	6	K	2017-10-31 11:00:00	2017-12-18 11:00:00	13	2017-11-10 16:03:43	2017-11-10 16:03:44	1
1660	6	K	2017-10-31 11:00:00	2017-12-18 11:00:00	13	2017-11-10 16:04:16	2017-11-10 16:05:23	67
1661	6	K	2017-10-31 11:00:00	2017-12-18 11:00:00	13	2017-11-10 16:06:04	2017-11-10 16:06:05	1
1662	6	K	2017-10-31 11:00:00	2017-12-18 11:00:00	13	2017-11-10 16:06:40	2017-11-10 16:07:10	30
1663	6	K	2017-10-31 11:00:00	2017-12-18 11:00:00	13	2017-11-10 16:08:03	2017-11-10 16:08:04	1
1664	6	K	2017-10-31 11:00:00	2017-12-18 11:00:00	13	2017-11-10 16:08:54	2017-11-10 16:09:52	58
1665	6	K	2017-10-31 11:00:00	2017-12-18 11:00:00	13	2017-11-10 16:10:31	2017-11-10 16:10:32	1
1666	6	K	2017-10-31 11:00:00	2017-12-18 11:00:00	13	2017-11-10 16:11:13	2017-11-10 16:12:19	66
1667	6	K	2017-10-31 11:00:00	2017-12-18 11:00:00	13	2017-11-10 16:13:36	2017-11-10 16:13:37	1
1668	6	K	2017-10-31 11:00:00	2017-12-18 11:00:00	13	2017-11-10 16:14:12	2017-11-10 16:14:39	27
1669	6	K	2017-10-31 11:00:00	2017-12-18 11:00:00	13	2017-11-10 16:15:57	2017-11-10 16:15:58	1
1670	6	K	2017-10-31 11:00:00	2017-12-18 11:00:00	13	2017-11-10 16:16:59	2017-11-10 16:17:00	1
1671	6	K	2017-10-31 11:00:00	2017-12-18 11:00:00	13	2017-11-10 16:18:03	2017-11-10 16:18:04	1
1672	6	K	2017-10-31 11:00:00	2017-12-18 11:00:00	13	2017-11-10 16:18:38	2017-11-10 16:19:40	62
1673	6	K	2017-10-31 11:00:00	2017-12-18 11:00:00	13	2017-11-10 16:20:41	2017-11-10 16:20:42	1
1674	6	K	2017-10-31 11:00:00	2017-12-18 11:00:00	13	2017-11-10 16:28:06	2017-11-10 16:28:07	1
1675	6	K	2017-10-31 11:00:00	2017-12-18 11:00:00	13	2017-11-10 16:29:16	2017-11-10 16:29:17	1
1676	6	K	2017-10-31 11:00:00	2017-12-18 11:00:00	13	2017-11-10 16:31:05	2017-11-10 16:31:06	1
1677	6	K	2017-10-31 11:00:00	2017-12-18 11:00:00	13	2017-11-10 16:31:50	2017-11-10 16:32:00	10
1678	6	K	2017-10-31 11:00:00	2017-12-18 11:00:00	13	2017-11-10 16:33:28	2017-11-10 16:33:34	6
1679	6	K	2017-10-31 11:00:00	2017-12-18 11:00:00	13	2017-11-10 17:01:04	2017-11-10 17:01:05	1
1680	6	K	2017-10-31 11:00:00	2017-12-18 11:00:00	13	2017-11-10 17:04:01	2017-11-10 17:04:02	1
1681	6	K	2017-10-31 11:00:00	2017-12-18 11:00:00	13	2017-11-10 17:04:55	2017-11-10 17:04:56	1
1682	6	K	2017-10-31 11:00:00	2017-12-18 11:00:00	13	2017-11-10 17:14:28	2017-11-10 17:14:31	3
1683	6	K	2017-10-31 11:00:00	2017-12-18 11:00:00	13	2017-11-10 17:33:33	2017-11-10 17:33:34	1
1684	6	K	2017-10-31 11:00:00	2017-12-18 11:00:00	13	2017-11-10 17:53:29	2017-11-10 17:53:30	1
1685	6	K	2017-10-31 11:00:00	2017-12-18 11:00:00	13	2017-11-10 17:54:32	2017-11-10 17:54:33	1
1688	6	K	2017-10-31 11:00:00	2017-12-18 11:00:00	13	2017-11-11 02:02:36	2017-11-11 02:02:37	1
1689	6	K	2017-10-31 11:00:00	2017-12-18 11:00:00	13	2017-11-11 02:07:49	2017-11-11 02:07:50	1
1690	6	K	2017-10-31 11:00:00	2017-12-18 11:00:00	13	2017-11-11 02:10:32	2017-11-11 02:10:33	1
1691	6	K	2017-10-31 11:00:00	2017-12-18 11:00:00	13	2017-11-11 03:23:59	2017-11-11 03:24:00	1
1692	6	K	2017-10-31 11:00:00	2017-12-18 11:00:00	13	2017-11-11 03:25:33	2017-11-11 03:26:05	32
1693	6	K	2017-10-31 11:00:00	2017-12-18 11:00:00	13	2017-11-11 03:33:33	2017-11-11 03:33:34	1
1695	6	K	2017-10-31 11:00:00	2017-12-18 11:00:00	13	2017-11-11 04:53:13	2017-11-11 04:53:14	1
1696	6	K	2017-10-31 11:00:00	2017-12-18 11:00:00	13	2017-11-11 04:53:54	2017-11-11 04:53:55	1
1697	6	K	2017-10-31 11:00:00	2017-12-18 11:00:00	13	2017-11-11 04:54:32	2017-11-11 04:55:48	76
1698	6	K	2017-10-31 11:00:00	2017-12-18 11:00:00	13	2017-11-11 04:56:55	2017-11-11 04:56:56	1
1700	6	K	2017-10-31 11:00:00	2017-12-18 11:00:00	13	2017-11-11 05:42:47	2017-11-11 05:42:48	1
1701	6	K	2017-10-31 11:00:00	2017-12-18 11:00:00	13	2017-11-11 06:55:43	2017-11-11 06:55:44	1
1702	6	K	2017-10-31 11:00:00	2017-12-18 11:00:00	13	2017-11-11 06:57:04	2017-11-11 06:57:05	1
1703	6	K	2017-10-31 11:00:00	2017-12-18 11:00:00	13	2017-11-11 06:58:03	2017-11-11 06:58:04	1
1704	6	K	2017-10-31 11:00:00	2017-12-18 11:00:00	13	2017-11-11 06:59:12	2017-11-11 06:59:13	1
1705	6	K	2017-10-31 11:00:00	2017-12-18 11:00:00	13	2017-11-11 07:00:19	2017-11-11 07:00:20	1
1706	6	K	2017-10-31 11:00:00	2017-12-18 11:00:00	13	2017-11-11 07:01:14	2017-11-11 07:01:15	1
1707	6	K	2017-10-31 11:00:00	2017-12-18 11:00:00	13	2017-11-11 07:04:04	2017-11-11 07:04:23	19
1708	6	K	2017-10-31 11:00:00	2017-12-18 11:00:00	13	2017-11-11 07:05:05	2017-11-11 07:05:06	1
1709	6	K	2017-10-31 11:00:00	2017-12-18 11:00:00	13	2017-11-11 07:06:01	2017-11-11 07:07:13	72
1710	6	K	2017-10-31 11:00:00	2017-12-18 11:00:00	13	2017-11-11 07:07:51	2017-11-11 07:11:07	196
1711	6	K	2017-10-31 11:00:00	2017-12-18 11:00:00	13	2017-11-11 07:11:46	2017-11-11 07:11:47	1
1712	6	K	2017-10-31 11:00:00	2017-12-18 11:00:00	13	2017-11-11 07:13:07	2017-11-11 07:13:08	1
1713	6	K	2017-10-31 11:00:00	2017-12-18 11:00:00	13	2017-11-11 07:14:10	2017-11-11 07:14:11	1
1714	6	K	2017-10-31 11:00:00	2017-12-18 11:00:00	13	2017-11-11 07:15:43	2017-11-11 07:16:46	63
1715	6	K	2017-10-31 11:00:00	2017-12-18 11:00:00	13	2017-11-11 07:17:26	2017-11-11 07:17:27	1
1716	6	K	2017-10-31 11:00:00	2017-12-18 11:00:00	13	2017-11-11 07:19:28	2017-11-11 07:19:29	1
1717	6	K	2017-10-31 11:00:00	2017-12-18 11:00:00	13	2017-11-11 07:20:33	2017-11-11 07:20:34	1
1718	6	K	2017-10-31 11:00:00	2017-12-18 11:00:00	13	2017-11-11 07:21:35	2017-11-11 07:21:36	1
1719	6	K	2017-10-31 11:00:00	2017-12-18 11:00:00	13	2017-11-11 07:22:10	2017-11-11 07:22:38	28
1720	6	K	2017-10-31 11:00:00	2017-12-18 11:00:00	13	2017-11-11 07:24:21	2017-11-11 07:24:22	1
1721	6	K	2017-10-31 11:00:00	2017-12-18 11:00:00	13	2017-11-11 07:25:10	2017-11-11 07:25:51	41
1722	6	K	2017-10-31 11:00:00	2017-12-18 11:00:00	13	2017-11-11 07:26:27	2017-11-11 07:26:28	1
1723	6	K	2017-10-31 11:00:00	2017-12-18 11:00:00	13	2017-11-11 07:27:30	2017-11-11 07:27:31	1
1724	6	K	2017-10-31 11:00:00	2017-12-18 11:00:00	13	2017-11-11 07:28:09	2017-11-11 07:28:10	1
1725	6	K	2017-10-31 11:00:00	2017-12-18 11:00:00	13	2017-11-11 07:28:48	2017-11-11 07:28:49	1
1726	6	K	2017-10-31 11:00:00	2017-12-18 11:00:00	13	2017-11-11 07:29:43	2017-11-11 07:29:44	1
1727	6	K	2017-10-31 11:00:00	2017-12-18 11:00:00	13	2017-11-11 07:30:55	2017-11-11 07:32:42	107
1728	6	K	2017-10-31 11:00:00	2017-12-18 11:00:00	13	2017-11-11 07:33:24	2017-11-11 07:33:25	1
1729	6	K	2017-10-31 11:00:00	2017-12-18 11:00:00	13	2017-11-11 07:33:58	2017-11-11 07:33:59	1
1730	6	K	2017-10-31 11:00:00	2017-12-18 11:00:00	13	2017-11-11 07:34:48	2017-11-11 07:34:49	1
1731	6	K	2017-10-31 11:00:00	2017-12-18 11:00:00	13	2017-11-11 07:44:24	2017-11-11 07:44:25	1
1732	6	K	2017-10-31 11:00:00	2017-12-18 11:00:00	13	2017-11-11 07:46:01	2017-11-11 07:46:02	1
1733	6	K	2017-10-31 11:00:00	2017-12-18 11:00:00	13	2017-11-11 07:58:40	2017-11-11 07:59:11	31
1734	6	K	2017-10-31 11:00:00	2017-12-18 11:00:00	13	2017-11-11 08:00:08	2017-11-11 08:00:09	1
1735	6	K	2017-10-31 11:00:00	2017-12-18 11:00:00	13	2017-11-11 08:19:19	2017-11-11 08:19:20	1
1736	6	K	2017-10-31 11:00:00	2017-12-18 11:00:00	13	2017-11-11 08:20:35	2017-11-11 08:20:36	1
1737	6	K	2017-10-31 11:00:00	2017-12-18 11:00:00	13	2017-11-11 08:27:07	2017-11-11 08:27:08	1
1738	6	K	2017-10-31 11:00:00	2017-12-18 11:00:00	13	2017-11-11 10:45:01	2017-11-11 10:45:02	1
1741	6	K	2017-10-31 11:00:00	2017-12-18 11:00:00	13	2017-11-11 11:45:56	2017-11-11 11:46:41	45
1742	6	K	2017-10-31 11:00:00	2017-12-18 11:00:00	13	2017-11-11 11:47:40	2017-11-11 11:47:41	1
1743	6	K	2017-10-31 11:00:00	2017-12-18 11:00:00	13	2017-11-11 11:48:37	2017-11-11 11:48:38	1
1744	6	K	2017-10-31 11:00:00	2017-12-18 11:00:00	13	2017-11-11 11:49:11	2017-11-11 11:49:40	29
1745	6	K	2017-10-31 11:00:00	2017-12-18 11:00:00	13	2017-11-11 11:52:59	2017-11-11 11:53:00	1
1746	6	K	2017-10-31 11:00:00	2017-12-18 11:00:00	13	2017-11-11 11:53:56	2017-11-11 11:53:57	1
1747	6	K	2017-10-31 11:00:00	2017-12-18 11:00:00	13	2017-11-11 11:58:42	2017-11-11 11:58:43	1
1748	6	K	2017-10-31 11:00:00	2017-12-18 11:00:00	13	2017-11-11 11:59:23	2017-11-11 11:59:24	1
1749	6	K	2017-10-31 11:00:00	2017-12-18 11:00:00	13	2017-11-11 12:00:01	2017-11-11 12:00:02	1
1750	6	K	2017-10-31 11:00:00	2017-12-18 11:00:00	13	2017-11-11 13:06:28	2017-11-11 13:06:29	1
1754	6	K	2017-10-31 11:00:00	2017-12-18 11:00:00	13	2017-11-11 16:15:33	2017-11-11 16:15:34	1
1755	6	K	2017-10-31 11:00:00	2017-12-18 11:00:00	13	2017-11-11 18:06:42	2017-11-11 18:06:43	1
1756	6	K	2017-10-31 11:00:00	2017-12-18 11:00:00	13	2017-11-11 18:07:40	2017-11-11 18:07:41	1
1757	6	K	2017-10-31 11:00:00	2017-12-18 11:00:00	13	2017-11-11 18:08:48	2017-11-11 18:11:42	174
1758	6	K	2017-10-31 11:00:00	2017-12-18 11:00:00	13	2017-11-11 18:12:18	2017-11-11 18:12:58	40
1759	6	K	2017-10-31 11:00:00	2017-12-18 11:00:00	13	2017-11-11 18:13:32	2017-11-11 18:16:28	176
1760	6	K	2017-10-31 11:00:00	2017-12-18 11:00:00	13	2017-11-11 18:17:05	2017-11-11 18:19:12	127
1761	6	K	2017-10-31 11:00:00	2017-12-18 11:00:00	13	2017-11-11 18:19:48	2017-11-11 18:24:24	276
1762	6	K	2017-10-31 11:00:00	2017-12-18 11:00:00	13	2017-11-11 18:25:02	2017-11-11 18:27:26	144
1763	6	K	2017-10-31 11:00:00	2017-12-18 11:00:00	13	2017-11-11 18:28:18	2017-11-11 18:28:19	1
1764	6	K	2017-10-31 11:00:00	2017-12-18 11:00:00	13	2017-11-11 18:29:12	2017-11-11 18:29:13	1
1765	6	K	2017-10-31 11:00:00	2017-12-18 11:00:00	13	2017-11-11 18:30:12	2017-11-11 18:32:10	118
1766	6	K	2017-10-31 11:00:00	2017-12-18 11:00:00	13	2017-11-11 18:32:57	2017-11-11 18:32:58	1
1767	6	K	2017-10-31 11:00:00	2017-12-18 11:00:00	13	2017-11-11 18:34:18	2017-11-11 18:34:38	20
1768	6	K	2017-10-31 11:00:00	2017-12-18 11:00:00	13	2017-11-11 18:35:17	2017-11-11 18:35:18	1
1769	6	K	2017-10-31 11:00:00	2017-12-18 11:00:00	13	2017-11-11 18:35:53	2017-11-11 18:35:54	1
1770	6	K	2017-10-31 11:00:00	2017-12-18 11:00:00	13	2017-11-11 18:38:10	2017-11-11 18:38:11	1
1771	6	K	2017-10-31 11:00:00	2017-12-18 11:00:00	13	2017-11-11 18:39:05	2017-11-11 18:39:06	1
1772	6	K	2017-10-31 11:00:00	2017-12-18 11:00:00	13	2017-11-11 18:40:04	2017-11-11 18:42:01	117
1773	6	K	2017-10-31 11:00:00	2017-12-18 11:00:00	13	2017-11-11 18:42:36	2017-11-11 18:44:35	119
1774	6	K	2017-10-31 11:00:00	2017-12-18 11:00:00	13	2017-11-11 18:45:26	2017-11-11 18:45:27	1
1775	6	K	2017-10-31 11:00:00	2017-12-18 11:00:00	13	2017-11-11 18:46:39	2017-11-11 18:46:40	1
1776	6	K	2017-10-31 11:00:00	2017-12-18 11:00:00	13	2017-11-11 18:47:53	2017-11-11 18:47:54	1
1777	6	K	2017-10-31 11:00:00	2017-12-18 11:00:00	13	2017-11-11 18:49:33	2017-11-11 18:49:34	1
1778	6	K	2017-10-31 11:00:00	2017-12-18 11:00:00	13	2017-11-11 18:50:09	2017-11-11 18:50:10	1
1779	6	K	2017-10-31 11:00:00	2017-12-18 11:00:00	13	2017-11-11 18:50:57	2017-11-11 18:50:58	1
1780	6	K	2017-10-31 11:00:00	2017-12-18 11:00:00	13	2017-11-11 18:55:12	2017-11-11 18:55:37	25
1781	6	K	2017-10-31 11:00:00	2017-12-18 11:00:00	13	2017-11-11 18:56:27	2017-11-11 18:56:28	1
1782	6	K	2017-10-31 11:00:00	2017-12-18 11:00:00	13	2017-11-11 18:57:31	2017-11-11 18:59:51	140
1783	6	K	2017-10-31 11:00:00	2017-12-18 11:00:00	13	2017-11-11 19:00:30	2017-11-11 19:01:47	77
1784	6	K	2017-10-31 11:00:00	2017-12-18 11:00:00	13	2017-11-11 19:02:24	2017-11-11 19:03:17	53
1785	6	K	2017-10-31 11:00:00	2017-12-18 11:00:00	13	2017-11-11 19:03:59	2017-11-11 19:04:00	1
1786	6	K	2017-10-31 11:00:00	2017-12-18 11:00:00	13	2017-11-11 19:05:07	2017-11-11 19:05:08	1
1787	6	K	2017-10-31 11:00:00	2017-12-18 11:00:00	13	2017-11-11 19:06:07	2017-11-11 19:06:08	1
1788	6	K	2017-10-31 11:00:00	2017-12-18 11:00:00	13	2017-11-11 19:07:00	2017-11-11 19:07:01	1
1789	6	K	2017-10-31 11:00:00	2017-12-18 11:00:00	13	2017-11-11 19:08:45	2017-11-11 19:08:46	1
1790	6	K	2017-10-31 11:00:00	2017-12-18 11:00:00	13	2017-11-11 19:09:43	2017-11-11 19:09:44	1
1791	6	K	2017-10-31 11:00:00	2017-12-18 11:00:00	13	2017-11-11 19:10:56	2017-11-11 19:11:54	58
1792	6	K	2017-10-31 11:00:00	2017-12-18 11:00:00	13	2017-11-11 19:13:01	2017-11-11 19:13:02	1
1793	6	K	2017-10-31 11:00:00	2017-12-18 11:00:00	13	2017-11-11 19:13:54	2017-11-11 19:14:34	40
1794	6	K	2017-10-31 11:00:00	2017-12-18 11:00:00	13	2017-11-11 19:15:32	2017-11-11 19:15:33	1
1795	6	K	2017-10-31 11:00:00	2017-12-18 11:00:00	13	2017-11-11 19:16:29	2017-11-11 19:16:30	1
1796	6	K	2017-10-31 11:00:00	2017-12-18 11:00:00	13	2017-11-11 19:17:41	2017-11-11 19:17:42	1
1797	6	K	2017-10-31 11:00:00	2017-12-18 11:00:00	13	2017-11-11 19:18:56	2017-11-11 19:18:57	1
1798	6	K	2017-10-31 11:00:00	2017-12-18 11:00:00	13	2017-11-11 19:19:55	2017-11-11 19:19:56	1
1799	6	K	2017-10-31 11:00:00	2017-12-18 11:00:00	13	2017-11-11 19:21:24	2017-11-11 19:21:25	1
1800	6	K	2017-10-31 11:00:00	2017-12-18 11:00:00	13	2017-11-11 19:25:56	2017-11-11 19:25:57	1
1801	6	K	2017-10-31 11:00:00	2017-12-18 11:00:00	13	2017-11-11 19:26:54	2017-11-11 19:26:55	1
1802	6	K	2017-10-31 11:00:00	2017-12-18 11:00:00	13	2017-11-11 19:27:53	2017-11-11 19:28:38	45
1803	6	K	2017-10-31 11:00:00	2017-12-18 11:00:00	13	2017-11-11 19:29:19	2017-11-11 19:29:20	1
1804	6	K	2017-10-31 11:00:00	2017-12-18 11:00:00	13	2017-11-11 19:30:00	2017-11-11 19:30:31	31
1805	6	K	2017-10-31 11:00:00	2017-12-18 11:00:00	13	2017-11-11 19:31:12	2017-11-11 19:31:13	1
1806	6	K	2017-10-31 11:00:00	2017-12-18 11:00:00	13	2017-11-11 19:32:21	2017-11-11 19:32:22	1
1807	6	K	2017-10-31 11:00:00	2017-12-18 11:00:00	13	2017-11-11 19:33:11	2017-11-11 19:33:55	44
1808	6	K	2017-10-31 11:00:00	2017-12-18 11:00:00	13	2017-11-11 19:34:34	2017-11-11 19:34:35	1
1809	6	K	2017-10-31 11:00:00	2017-12-18 11:00:00	13	2017-11-11 19:35:54	2017-11-11 19:35:55	1
1810	6	K	2017-10-31 11:00:00	2017-12-18 11:00:00	13	2017-11-11 19:39:17	2017-11-11 19:40:07	50
1811	6	K	2017-10-31 11:00:00	2017-12-18 11:00:00	13	2017-11-11 19:41:10	2017-11-11 19:43:02	112
1812	6	K	2017-10-31 11:00:00	2017-12-18 11:00:00	13	2017-11-11 19:43:51	2017-11-11 19:44:36	45
1813	6	K	2017-10-31 11:00:00	2017-12-18 11:00:00	13	2017-11-11 19:45:16	2017-11-11 19:45:55	39
1814	6	K	2017-10-31 11:00:00	2017-12-18 11:00:00	13	2017-11-11 19:46:43	2017-11-11 19:46:44	1
1815	6	K	2017-10-31 11:00:00	2017-12-18 11:00:00	13	2017-11-11 19:48:00	2017-11-11 19:48:01	1
1816	6	K	2017-10-31 11:00:00	2017-12-18 11:00:00	13	2017-11-11 19:48:50	2017-11-11 19:48:51	1
1817	6	K	2017-10-31 11:00:00	2017-12-18 11:00:00	13	2017-11-11 19:49:40	2017-11-11 19:49:41	1
1818	6	K	2017-10-31 11:00:00	2017-12-18 11:00:00	13	2017-11-11 19:50:19	2017-11-11 19:50:20	1
1819	6	K	2017-10-31 11:00:00	2017-12-18 11:00:00	13	2017-11-11 19:51:04	2017-11-11 19:51:44	40
1820	6	K	2017-10-31 11:00:00	2017-12-18 11:00:00	13	2017-11-11 19:52:25	2017-11-11 19:52:26	1
1821	6	K	2017-10-31 11:00:00	2017-12-18 11:00:00	13	2017-11-11 19:53:50	2017-11-11 19:54:38	48
1822	6	K	2017-10-31 11:00:00	2017-12-18 11:00:00	13	2017-11-11 19:55:59	2017-11-11 19:56:00	1
1823	6	K	2017-10-31 11:00:00	2017-12-18 11:00:00	13	2017-11-11 19:57:02	2017-11-11 19:57:03	1
1824	6	K	2017-10-31 11:00:00	2017-12-18 11:00:00	13	2017-11-11 19:59:08	2017-11-11 19:59:09	1
1825	6	K	2017-10-31 11:00:00	2017-12-18 11:00:00	13	2017-11-11 20:00:09	2017-11-11 20:00:10	1
1826	6	K	2017-10-31 11:00:00	2017-12-18 11:00:00	13	2017-11-11 20:00:51	2017-11-11 20:00:52	1
1827	6	K	2017-10-31 11:00:00	2017-12-18 11:00:00	13	2017-11-11 20:01:38	2017-11-11 20:01:39	1
1828	6	K	2017-10-31 11:00:00	2017-12-18 11:00:00	13	2017-11-11 20:02:36	2017-11-11 20:02:37	1
1829	6	K	2017-10-31 11:00:00	2017-12-18 11:00:00	13	2017-11-11 20:03:32	2017-11-11 20:03:33	1
1830	6	K	2017-10-31 11:00:00	2017-12-18 11:00:00	13	2017-11-11 20:04:20	2017-11-11 20:05:07	47
1831	6	K	2017-10-31 11:00:00	2017-12-18 11:00:00	13	2017-11-11 20:05:49	2017-11-11 20:05:50	1
1832	6	K	2017-10-31 11:00:00	2017-12-18 11:00:00	13	2017-11-11 20:06:50	2017-11-11 20:06:51	1
1833	6	K	2017-10-31 11:00:00	2017-12-18 11:00:00	13	2017-11-11 20:07:30	2017-11-11 20:07:31	1
1834	6	K	2017-10-31 11:00:00	2017-12-18 11:00:00	13	2017-11-11 20:08:36	2017-11-11 20:08:37	1
1835	6	K	2017-10-31 11:00:00	2017-12-18 11:00:00	13	2017-11-11 20:09:13	2017-11-11 20:09:14	1
1836	6	K	2017-10-31 11:00:00	2017-12-18 11:00:00	13	2017-11-11 20:10:06	2017-11-11 20:10:07	1
1837	6	K	2017-10-31 11:00:00	2017-12-18 11:00:00	13	2017-11-11 20:11:11	2017-11-11 20:11:12	1
1838	6	K	2017-10-31 11:00:00	2017-12-18 11:00:00	13	2017-11-11 20:11:48	2017-11-11 20:11:49	1
1839	6	K	2017-10-31 11:00:00	2017-12-18 11:00:00	13	2017-11-11 20:12:31	2017-11-11 20:12:32	1
1840	6	K	2017-10-31 11:00:00	2017-12-18 11:00:00	13	2017-11-11 20:13:28	2017-11-11 20:13:29	1
1841	6	K	2017-10-31 11:00:00	2017-12-18 11:00:00	13	2017-11-11 20:15:01	2017-11-11 20:15:02	1
1842	6	K	2017-10-31 11:00:00	2017-12-18 11:00:00	13	2017-11-11 20:15:51	2017-11-11 20:15:52	1
1843	6	K	2017-10-31 11:00:00	2017-12-18 11:00:00	13	2017-11-11 20:16:40	2017-11-11 20:16:41	1
1844	6	K	2017-10-31 11:00:00	2017-12-18 11:00:00	13	2017-11-11 20:17:41	2017-11-11 20:17:42	1
1845	6	K	2017-10-31 11:00:00	2017-12-18 11:00:00	13	2017-11-11 20:19:33	2017-11-11 20:19:34	1
1846	6	K	2017-10-31 11:00:00	2017-12-18 11:00:00	13	2017-11-11 20:20:27	2017-11-11 20:20:28	1
1847	6	K	2017-10-31 11:00:00	2017-12-18 11:00:00	13	2017-11-11 20:21:56	2017-11-11 20:21:57	1
1848	6	K	2017-10-31 11:00:00	2017-12-18 11:00:00	13	2017-11-11 20:22:34	2017-11-11 20:22:35	1
1849	6	K	2017-10-31 11:00:00	2017-12-18 11:00:00	13	2017-11-11 20:23:27	2017-11-11 20:24:07	40
1850	6	K	2017-10-31 11:00:00	2017-12-18 11:00:00	13	2017-11-11 20:25:17	2017-11-11 20:25:18	1
1851	6	K	2017-10-31 11:00:00	2017-12-18 11:00:00	13	2017-11-11 20:26:40	2017-11-11 20:26:41	1
1852	6	K	2017-10-31 11:00:00	2017-12-18 11:00:00	13	2017-11-11 20:27:51	2017-11-11 20:28:55	64
1853	6	K	2017-10-31 11:00:00	2017-12-18 11:00:00	13	2017-11-11 20:29:36	2017-11-11 20:30:40	64
1854	6	K	2017-10-31 11:00:00	2017-12-18 11:00:00	13	2017-11-11 20:31:15	2017-11-11 20:31:16	1
1855	6	K	2017-10-31 11:00:00	2017-12-18 11:00:00	13	2017-11-11 20:31:53	2017-11-11 20:32:24	31
1856	6	K	2017-10-31 11:00:00	2017-12-18 11:00:00	13	2017-11-11 20:33:02	2017-11-11 20:33:03	1
1857	6	K	2017-10-31 11:00:00	2017-12-18 11:00:00	13	2017-11-11 20:34:02	2017-11-11 20:34:03	1
1858	6	K	2017-10-31 11:00:00	2017-12-18 11:00:00	13	2017-11-11 20:35:04	2017-11-11 20:35:05	1
1859	6	K	2017-10-31 11:00:00	2017-12-18 11:00:00	13	2017-11-11 20:36:00	2017-11-11 20:36:01	1
1860	6	K	2017-10-31 11:00:00	2017-12-18 11:00:00	13	2017-11-11 20:36:48	2017-11-11 20:36:49	1
1861	6	K	2017-10-31 11:00:00	2017-12-18 11:00:00	13	2017-11-11 20:37:47	2017-11-11 20:37:48	1
1862	6	K	2017-10-31 11:00:00	2017-12-18 11:00:00	13	2017-11-11 20:38:22	2017-11-11 20:38:23	1
1863	6	K	2017-10-31 11:00:00	2017-12-18 11:00:00	13	2017-11-11 20:39:42	2017-11-11 20:39:43	1
1864	6	K	2017-10-31 11:00:00	2017-12-18 11:00:00	13	2017-11-11 20:40:46	2017-11-11 20:40:47	1
1865	6	K	2017-10-31 11:00:00	2017-12-18 11:00:00	13	2017-11-11 20:41:46	2017-11-11 20:42:46	60
1866	6	K	2017-10-31 11:00:00	2017-12-18 11:00:00	13	2017-11-11 20:43:23	2017-11-11 20:44:18	55
1867	6	K	2017-10-31 11:00:00	2017-12-18 11:00:00	13	2017-11-11 20:45:01	2017-11-11 20:45:02	1
1868	6	K	2017-10-31 11:00:00	2017-12-18 11:00:00	13	2017-11-11 20:46:18	2017-11-11 20:46:19	1
1869	6	K	2017-10-31 11:00:00	2017-12-18 11:00:00	13	2017-11-11 20:48:47	2017-11-11 20:49:19	32
1870	6	K	2017-10-31 11:00:00	2017-12-18 11:00:00	13	2017-11-11 22:50:26	2017-11-11 22:50:57	31
1871	6	K	2017-10-31 11:00:00	2017-12-18 11:00:00	13	2017-11-11 22:51:42	2017-11-11 22:53:07	85
1872	6	K	2017-10-31 11:00:00	2017-12-18 11:00:00	13	2017-11-11 22:54:18	2017-11-11 22:54:19	1
1873	6	K	2017-10-31 11:00:00	2017-12-18 11:00:00	13	2017-11-11 22:55:00	2017-11-11 22:55:39	39
1874	6	K	2017-10-31 11:00:00	2017-12-18 11:00:00	13	2017-11-11 22:56:24	2017-11-11 22:56:25	1
1875	6	K	2017-10-31 11:00:00	2017-12-18 11:00:00	13	2017-11-11 22:57:36	2017-11-11 22:59:20	104
1876	6	K	2017-10-31 11:00:00	2017-12-18 11:00:00	13	2017-11-11 23:00:07	2017-11-11 23:01:03	56
1877	6	K	2017-10-31 11:00:00	2017-12-18 11:00:00	13	2017-11-11 23:01:39	2017-11-11 23:02:36	57
1878	6	K	2017-10-31 11:00:00	2017-12-18 11:00:00	13	2017-11-11 23:03:16	2017-11-11 23:04:09	53
1879	6	K	2017-10-31 11:00:00	2017-12-18 11:00:00	13	2017-11-11 23:04:48	2017-11-11 23:05:48	60
1880	6	K	2017-10-31 11:00:00	2017-12-18 11:00:00	13	2017-11-11 23:06:40	2017-11-11 23:10:14	214
1881	6	K	2017-10-31 11:00:00	2017-12-18 11:00:00	13	2017-11-11 23:11:02	2017-11-11 23:11:03	1
1882	6	K	2017-10-31 11:00:00	2017-12-18 11:00:00	13	2017-11-11 23:13:09	2017-11-11 23:13:10	1
1883	6	K	2017-10-31 11:00:00	2017-12-18 11:00:00	13	2017-11-11 23:14:11	2017-11-11 23:14:12	1
1884	6	K	2017-10-31 11:00:00	2017-12-18 11:00:00	13	2017-11-11 23:14:51	2017-11-11 23:14:52	1
1885	6	K	2017-10-31 11:00:00	2017-12-18 11:00:00	13	2017-11-11 23:15:34	2017-11-11 23:15:35	1
1886	6	K	2017-10-31 11:00:00	2017-12-18 11:00:00	13	2017-11-12 00:26:36	2017-11-12 00:26:37	1
1887	6	K	2017-10-31 11:00:00	2017-12-18 11:00:00	13	2017-11-12 02:19:12	2017-11-12 02:19:13	1
1888	6	K	2017-10-31 11:00:00	2017-12-18 11:00:00	13	2017-11-12 02:28:19	2017-11-12 02:28:20	1
1889	6	K	2017-10-31 11:00:00	2017-12-18 11:00:00	13	2017-11-12 02:36:01	2017-11-12 02:36:02	1
1890	6	K	2017-10-31 11:00:00	2017-12-18 11:00:00	13	2017-11-12 02:41:04	2017-11-12 02:42:10	66
1891	6	K	2017-10-31 11:00:00	2017-12-18 11:00:00	13	2017-11-12 02:43:43	2017-11-12 02:43:46	3
1892	6	K	2017-10-31 11:00:00	2017-12-18 11:00:00	13	2017-11-12 02:44:41	2017-11-12 02:45:35	54
1893	6	K	2017-10-31 11:00:00	2017-12-18 11:00:00	13	2017-11-12 02:46:17	2017-11-12 02:46:40	23
1894	6	K	2017-10-31 11:00:00	2017-12-18 11:00:00	13	2017-11-12 03:14:34	2017-11-12 03:14:35	1
1895	6	K	2017-10-31 11:00:00	2017-12-18 11:00:00	13	2017-11-12 03:20:38	2017-11-12 03:23:02	144
1896	6	K	2017-10-31 11:00:00	2017-12-18 11:00:00	13	2017-11-12 03:23:40	2017-11-12 03:24:00	20
1907	6	K	2017-10-31 11:00:00	2017-12-18 11:00:00	13	2017-11-12 11:21:13	2017-11-12 11:21:14	1
1908	6	K	2017-10-31 11:00:00	2017-12-18 11:00:00	13	2017-11-12 11:22:15	2017-11-12 11:22:16	1
1909	6	K	2017-10-31 11:00:00	2017-12-18 11:00:00	13	2017-11-12 11:23:15	2017-11-12 11:23:16	1
1910	6	K	2017-10-31 11:00:00	2017-12-18 11:00:00	13	2017-11-12 11:24:25	2017-11-12 11:25:24	59
1911	6	K	2017-10-31 11:00:00	2017-12-18 11:00:00	13	2017-11-12 11:26:03	2017-11-12 11:26:04	1
1912	6	K	2017-10-31 11:00:00	2017-12-18 11:00:00	13	2017-11-12 11:26:42	2017-11-12 11:26:43	1
1913	6	K	2017-10-31 11:00:00	2017-12-18 11:00:00	13	2017-11-12 11:27:47	2017-11-12 11:27:48	1
1914	6	K	2017-10-31 11:00:00	2017-12-18 11:00:00	13	2017-11-12 11:28:53	2017-11-12 11:28:54	1
1915	6	K	2017-10-31 11:00:00	2017-12-18 11:00:00	13	2017-11-12 11:29:43	2017-11-12 11:29:44	1
1916	6	K	2017-10-31 11:00:00	2017-12-18 11:00:00	13	2017-11-12 11:30:26	2017-11-12 11:30:27	1
1917	6	K	2017-10-31 11:00:00	2017-12-18 11:00:00	13	2017-11-12 11:31:22	2017-11-12 11:31:23	1
1918	6	K	2017-10-31 11:00:00	2017-12-18 11:00:00	13	2017-11-12 11:34:54	2017-11-12 11:35:05	11
1919	6	K	2017-10-31 11:00:00	2017-12-18 11:00:00	13	2017-11-12 11:35:47	2017-11-12 11:35:48	1
1920	6	K	2017-10-31 11:00:00	2017-12-18 11:00:00	13	2017-11-12 11:38:20	2017-11-12 11:38:21	1
1921	6	K	2017-10-31 11:00:00	2017-12-18 11:00:00	13	2017-11-12 11:39:42	2017-11-12 11:39:43	1
1922	6	K	2017-10-31 11:00:00	2017-12-18 11:00:00	13	2017-11-12 11:41:32	2017-11-12 11:41:33	1
1923	6	K	2017-10-31 11:00:00	2017-12-18 11:00:00	13	2017-11-12 11:42:33	2017-11-12 11:42:34	1
1924	6	K	2017-10-31 11:00:00	2017-12-18 11:00:00	13	2017-11-12 11:44:04	2017-11-12 11:44:05	1
1925	6	K	2017-10-31 11:00:00	2017-12-18 11:00:00	13	2017-11-12 11:44:58	2017-11-12 11:46:01	63
1926	6	K	2017-10-31 11:00:00	2017-12-18 11:00:00	13	2017-11-12 11:46:45	2017-11-12 11:46:46	1
1927	6	K	2017-10-31 11:00:00	2017-12-18 11:00:00	13	2017-11-12 11:47:26	2017-11-12 11:47:27	1
1928	6	K	2017-10-31 11:00:00	2017-12-18 11:00:00	13	2017-11-12 11:48:15	2017-11-12 11:48:16	1
1929	6	K	2017-10-31 11:00:00	2017-12-18 11:00:00	13	2017-11-12 11:48:55	2017-11-12 11:49:27	32
1930	6	K	2017-10-31 11:00:00	2017-12-18 11:00:00	13	2017-11-12 11:50:19	2017-11-12 11:50:20	1
1931	6	K	2017-10-31 11:00:00	2017-12-18 11:00:00	13	2017-11-12 11:51:14	2017-11-12 11:51:27	13
1932	6	K	2017-10-31 11:00:00	2017-12-18 11:00:00	13	2017-11-12 11:53:53	2017-11-12 11:53:54	1
1933	6	K	2017-10-31 11:00:00	2017-12-18 11:00:00	13	2017-11-12 11:55:03	2017-11-12 11:55:04	1
1936	6	K	2017-10-31 11:00:00	2017-12-18 11:00:00	13	2017-11-12 15:38:33	2017-11-12 15:39:10	37
1751	6	K	2017-10-31 11:00:00	2017-12-18 11:00:00	22	2017-11-11 13:20:44	2017-11-11 13:20:47	3
8	6	K	2017-10-31 11:00:00	2017-12-18 11:00:00	25	2017-10-31 19:50:11	2017-10-31 19:59:37	566
138	6	K	2017-10-31 11:00:00	2017-12-18 11:00:00	25	2017-11-01 08:57:18	2017-11-01 08:57:19	1
1649	6	K	2017-10-31 11:00:00	2017-12-18 11:00:00	27	2017-11-10 11:55:09	2017-11-10 11:55:17	8
1650	6	K	2017-10-31 11:00:00	2017-12-18 11:00:00	27	2017-11-10 15:08:14	2017-11-10 15:08:15	1
1686	6	K	2017-10-31 11:00:00	2017-12-18 11:00:00	27	2017-11-10 23:53:43	2017-11-10 23:53:44	1
1687	6	K	2017-10-31 11:00:00	2017-12-18 11:00:00	27	2017-11-10 23:54:28	2017-11-10 23:54:29	1
1694	6	K	2017-10-31 11:00:00	2017-12-18 11:00:00	27	2017-11-11 04:39:19	2017-11-11 04:39:20	1
1699	6	K	2017-10-31 11:00:00	2017-12-18 11:00:00	27	2017-11-11 05:31:00	2017-11-11 05:31:01	1
1739	6	K	2017-10-31 11:00:00	2017-12-18 11:00:00	27	2017-11-11 11:39:26	2017-11-11 11:39:27	1
1740	6	K	2017-10-31 11:00:00	2017-12-18 11:00:00	27	2017-11-11 11:40:22	2017-11-11 11:40:23	1
1752	6	K	2017-10-31 11:00:00	2017-12-18 11:00:00	27	2017-11-11 15:15:58	2017-11-11 15:15:59	1
1753	6	K	2017-10-31 11:00:00	2017-12-18 11:00:00	27	2017-11-11 15:16:58	2017-11-11 15:16:59	1
1897	6	K	2017-10-31 11:00:00	2017-12-18 11:00:00	27	2017-11-12 09:16:11	2017-11-12 09:16:31	20
1898	6	K	2017-10-31 11:00:00	2017-12-18 11:00:00	27	2017-11-12 09:18:30	2017-11-12 09:18:31	1
1899	6	K	2017-10-31 11:00:00	2017-12-18 11:00:00	27	2017-11-12 09:19:05	2017-11-12 09:19:06	1
1900	6	K	2017-10-31 11:00:00	2017-12-18 11:00:00	27	2017-11-12 09:37:25	2017-11-12 09:37:26	1
1901	6	K	2017-10-31 11:00:00	2017-12-18 11:00:00	27	2017-11-12 09:38:02	2017-11-12 09:38:03	1
1902	6	K	2017-10-31 11:00:00	2017-12-18 11:00:00	27	2017-11-12 09:38:42	2017-11-12 09:39:25	43
1903	6	K	2017-10-31 11:00:00	2017-12-18 11:00:00	27	2017-11-12 09:40:06	2017-11-12 09:40:07	1
1904	6	K	2017-10-31 11:00:00	2017-12-18 11:00:00	27	2017-11-12 09:43:09	2017-11-12 09:43:10	1
1905	6	K	2017-10-31 11:00:00	2017-12-18 11:00:00	27	2017-11-12 09:48:26	2017-11-12 09:49:04	38
1906	6	K	2017-10-31 11:00:00	2017-12-18 11:00:00	27	2017-11-12 09:50:55	2017-11-12 09:52:18	83
1934	6	K	2017-10-31 11:00:00	2017-12-18 11:00:00	27	2017-11-12 14:22:18	2017-11-12 14:22:19	1
1935	6	K	2017-10-31 11:00:00	2017-12-18 11:00:00	27	2017-11-12 14:23:06	2017-11-12 14:23:07	1
1937	6	K	2017-10-31 11:00:00	2017-12-18 11:00:00	28	2017-11-16 06:50:11	2017-11-16 06:50:12	1
1938	6	K	2017-10-31 11:00:00	2017-12-18 11:00:00	28	2017-11-19 04:32:51	2017-11-19 04:32:52	1
1939	6	K	2017-10-31 11:00:00	2017-12-18 11:00:00	28	2017-11-21 05:27:10	2017-11-21 05:27:11	1
1940	6	K	2017-10-31 11:00:00	2017-12-18 11:00:00	28	2017-11-24 03:07:22	2017-11-24 03:07:23	1
1941	6	K	2017-10-31 11:00:00	2017-12-18 11:00:00	28	2017-11-24 19:15:04	2017-11-24 19:15:09	5
5	7	K	2017-10-26 11:00:00	2017-12-13 11:00:00	28	2017-10-26 17:07:06	2017-10-26 17:08:22	76
7	7	K	2017-10-26 11:00:00	2017-12-13 11:00:00	28	2017-10-26 17:09:07	2017-10-26 17:09:34	27
4	7	K	2017-10-26 11:00:00	2017-12-13 11:00:00	34	2017-10-26 17:07:08	2017-10-26 17:07:29	21
6	7	K	2017-10-26 11:00:00	2017-12-13 11:00:00	34	2017-10-26 17:09:06	2017-10-26 17:09:25	19
8	7	K	2017-10-26 11:00:00	2017-12-13 11:00:00	34	2017-10-26 17:10:35	2017-10-26 17:10:36	1
1767	8	K	2017-10-27 11:00:00	2017-11-06 11:00:00	2	2017-11-02 02:33:08	2017-11-02 02:33:23	15
1791	8	K	2017-10-27 11:00:00	2017-11-06 11:00:00	2	2017-11-02 05:59:32	2017-11-02 05:59:34	2
1792	8	K	2017-10-27 11:00:00	2017-11-06 11:00:00	2	2017-11-02 06:00:33	2017-11-02 06:00:47	14
1795	8	K	2017-10-27 11:00:00	2017-11-06 11:00:00	2	2017-11-02 06:04:31	2017-11-02 06:04:32	1
1796	8	K	2017-10-27 11:00:00	2017-11-06 11:00:00	2	2017-11-02 06:05:45	2017-11-02 06:06:00	15
1799	8	K	2017-10-27 11:00:00	2017-11-06 11:00:00	2	2017-11-02 06:06:40	2017-11-02 06:07:12	32
1801	8	K	2017-10-27 11:00:00	2017-11-06 11:00:00	2	2017-11-02 06:08:46	2017-11-02 06:08:47	1
1802	8	K	2017-10-27 11:00:00	2017-11-06 11:00:00	2	2017-11-02 06:09:28	2017-11-02 06:09:29	1
1804	8	K	2017-10-27 11:00:00	2017-11-06 11:00:00	2	2017-11-02 06:11:40	2017-11-02 06:11:41	1
1810	8	K	2017-10-27 11:00:00	2017-11-06 11:00:00	2	2017-11-02 06:24:58	2017-11-02 06:24:59	1
1811	8	K	2017-10-27 11:00:00	2017-11-06 11:00:00	2	2017-11-02 06:27:01	2017-11-02 06:27:09	8
1813	8	K	2017-10-27 11:00:00	2017-11-06 11:00:00	2	2017-11-02 06:35:56	2017-11-02 06:36:19	23
1825	8	K	2017-10-27 11:00:00	2017-11-06 11:00:00	2	2017-11-02 06:51:30	2017-11-02 06:51:31	1
1827	8	K	2017-10-27 11:00:00	2017-11-06 11:00:00	2	2017-11-02 06:52:28	2017-11-02 06:52:29	1
1828	8	K	2017-10-27 11:00:00	2017-11-06 11:00:00	2	2017-11-02 06:53:13	2017-11-02 06:53:57	44
1829	8	K	2017-10-27 11:00:00	2017-11-06 11:00:00	2	2017-11-02 06:56:03	2017-11-02 06:56:04	1
1832	8	K	2017-10-27 11:00:00	2017-11-06 11:00:00	2	2017-11-02 07:38:53	2017-11-02 07:38:54	1
1833	8	K	2017-10-27 11:00:00	2017-11-06 11:00:00	2	2017-11-02 07:39:37	2017-11-02 07:39:38	1
1834	8	K	2017-10-27 11:00:00	2017-11-06 11:00:00	2	2017-11-02 07:40:18	2017-11-02 07:40:19	1
1835	8	K	2017-10-27 11:00:00	2017-11-06 11:00:00	2	2017-11-02 07:47:58	2017-11-02 07:48:34	36
1836	8	K	2017-10-27 11:00:00	2017-11-06 11:00:00	2	2017-11-02 07:53:08	2017-11-02 07:53:31	23
1837	8	K	2017-10-27 11:00:00	2017-11-06 11:00:00	2	2017-11-02 07:55:54	2017-11-02 08:01:54	360
1838	8	K	2017-10-27 11:00:00	2017-11-06 11:00:00	2	2017-11-02 08:12:15	2017-11-02 08:12:16	1
1839	8	K	2017-10-27 11:00:00	2017-11-06 11:00:00	2	2017-11-02 08:13:13	2017-11-02 08:13:14	1
1840	8	K	2017-10-27 11:00:00	2017-11-06 11:00:00	2	2017-11-02 08:19:00	2017-11-02 08:22:08	188
1841	8	K	2017-10-27 11:00:00	2017-11-06 11:00:00	2	2017-11-02 08:26:13	2017-11-02 08:26:16	3
1844	8	K	2017-10-27 11:00:00	2017-11-06 11:00:00	2	2017-11-02 08:37:23	2017-11-02 08:37:24	1
1845	8	K	2017-10-27 11:00:00	2017-11-06 11:00:00	2	2017-11-02 08:38:11	2017-11-02 08:38:12	1
1846	8	K	2017-10-27 11:00:00	2017-11-06 11:00:00	2	2017-11-02 08:39:25	2017-11-02 08:39:26	1
1847	8	K	2017-10-27 11:00:00	2017-11-06 11:00:00	2	2017-11-02 08:40:33	2017-11-02 08:40:34	1
1848	8	K	2017-10-27 11:00:00	2017-11-06 11:00:00	2	2017-11-02 08:42:07	2017-11-02 08:42:08	1
1849	8	K	2017-10-27 11:00:00	2017-11-06 11:00:00	2	2017-11-02 08:43:11	2017-11-02 08:43:12	1
1850	8	K	2017-10-27 11:00:00	2017-11-06 11:00:00	2	2017-11-02 08:44:58	2017-11-02 08:44:59	1
1851	8	K	2017-10-27 11:00:00	2017-11-06 11:00:00	2	2017-11-02 09:26:30	2017-11-02 09:26:31	1
1853	8	K	2017-10-27 11:00:00	2017-11-06 11:00:00	2	2017-11-02 09:38:50	2017-11-02 09:38:52	2
1854	8	K	2017-10-27 11:00:00	2017-11-06 11:00:00	2	2017-11-02 09:39:50	2017-11-02 09:41:45	115
1858	8	K	2017-10-27 11:00:00	2017-11-06 11:00:00	2	2017-11-02 21:58:43	2017-11-02 21:58:44	1
1859	8	K	2017-10-27 11:00:00	2017-11-06 11:00:00	2	2017-11-02 21:59:53	2017-11-02 21:59:54	1
1860	8	K	2017-10-27 11:00:00	2017-11-06 11:00:00	2	2017-11-02 22:00:36	2017-11-02 22:00:37	1
1861	8	K	2017-10-27 11:00:00	2017-11-06 11:00:00	2	2017-11-02 22:01:17	2017-11-02 22:01:18	1
1862	8	K	2017-10-27 11:00:00	2017-11-06 11:00:00	2	2017-11-02 22:07:58	2017-11-02 22:07:59	1
1863	8	K	2017-10-27 11:00:00	2017-11-06 11:00:00	2	2017-11-02 22:22:31	2017-11-02 22:22:32	1
1864	8	K	2017-10-27 11:00:00	2017-11-06 11:00:00	2	2017-11-02 22:24:03	2017-11-02 22:24:04	1
1866	8	K	2017-10-27 11:00:00	2017-11-06 11:00:00	2	2017-11-02 22:29:01	2017-11-02 22:29:02	1
1869	8	K	2017-10-27 11:00:00	2017-11-06 11:00:00	2	2017-11-02 22:31:10	2017-11-02 22:31:36	26
1876	8	K	2017-10-27 11:00:00	2017-11-06 11:00:00	2	2017-11-02 22:40:04	2017-11-02 22:40:05	1
1877	8	K	2017-10-27 11:00:00	2017-11-06 11:00:00	2	2017-11-02 22:40:50	2017-11-02 22:40:51	1
1882	8	K	2017-10-27 11:00:00	2017-11-06 11:00:00	2	2017-11-02 22:51:01	2017-11-02 22:51:02	1
1885	8	K	2017-10-27 11:00:00	2017-11-06 11:00:00	2	2017-11-02 22:52:14	2017-11-02 22:52:35	21
1886	8	K	2017-10-27 11:00:00	2017-11-06 11:00:00	2	2017-11-02 22:53:20	2017-11-02 22:53:21	1
1888	8	K	2017-10-27 11:00:00	2017-11-06 11:00:00	2	2017-11-02 22:54:21	2017-11-02 22:54:27	6
1889	8	K	2017-10-27 11:00:00	2017-11-06 11:00:00	2	2017-11-02 22:55:11	2017-11-02 22:55:12	1
1891	8	K	2017-10-27 11:00:00	2017-11-06 11:00:00	2	2017-11-02 22:56:59	2017-11-02 22:57:00	1
1893	8	K	2017-10-27 11:00:00	2017-11-06 11:00:00	2	2017-11-02 22:59:58	2017-11-02 22:59:59	1
1895	8	K	2017-10-27 11:00:00	2017-11-06 11:00:00	2	2017-11-02 23:01:38	2017-11-02 23:01:39	1
1897	8	K	2017-10-27 11:00:00	2017-11-06 11:00:00	2	2017-11-02 23:03:19	2017-11-02 23:03:20	1
1899	8	K	2017-10-27 11:00:00	2017-11-06 11:00:00	2	2017-11-02 23:04:46	2017-11-02 23:04:47	1
1902	8	K	2017-10-27 11:00:00	2017-11-06 11:00:00	2	2017-11-02 23:06:11	2017-11-02 23:06:12	1
1903	8	K	2017-10-27 11:00:00	2017-11-06 11:00:00	2	2017-11-02 23:06:53	2017-11-02 23:07:10	17
1905	8	K	2017-10-27 11:00:00	2017-11-06 11:00:00	2	2017-11-02 23:07:57	2017-11-02 23:07:58	1
1906	8	K	2017-10-27 11:00:00	2017-11-06 11:00:00	2	2017-11-02 23:09:01	2017-11-02 23:09:02	1
1910	8	K	2017-10-27 11:00:00	2017-11-06 11:00:00	2	2017-11-02 23:12:20	2017-11-02 23:12:28	8
1911	8	K	2017-10-27 11:00:00	2017-11-06 11:00:00	2	2017-11-02 23:14:02	2017-11-02 23:14:16	14
1913	8	K	2017-10-27 11:00:00	2017-11-06 11:00:00	2	2017-11-02 23:15:02	2017-11-02 23:15:03	1
1914	8	K	2017-10-27 11:00:00	2017-11-06 11:00:00	2	2017-11-02 23:16:03	2017-11-02 23:16:04	1
1915	8	K	2017-10-27 11:00:00	2017-11-06 11:00:00	2	2017-11-02 23:17:31	2017-11-02 23:17:35	4
1919	8	K	2017-10-27 11:00:00	2017-11-06 11:00:00	2	2017-11-02 23:20:50	2017-11-02 23:20:51	1
1921	8	K	2017-10-27 11:00:00	2017-11-06 11:00:00	2	2017-11-02 23:21:34	2017-11-02 23:21:51	17
1923	8	K	2017-10-27 11:00:00	2017-11-06 11:00:00	2	2017-11-02 23:22:49	2017-11-02 23:23:22	33
1925	8	K	2017-10-27 11:00:00	2017-11-06 11:00:00	2	2017-11-03 03:21:38	2017-11-03 03:21:39	1
1927	8	K	2017-10-27 11:00:00	2017-11-06 11:00:00	2	2017-11-03 04:34:55	2017-11-03 04:34:57	2
1930	8	K	2017-10-27 11:00:00	2017-11-06 11:00:00	2	2017-11-03 05:30:37	2017-11-03 05:30:38	1
1931	8	K	2017-10-27 11:00:00	2017-11-06 11:00:00	2	2017-11-03 08:14:13	2017-11-03 08:14:15	2
1934	8	K	2017-10-27 11:00:00	2017-11-06 11:00:00	2	2017-11-03 09:36:13	2017-11-03 09:36:14	1
1935	8	K	2017-10-27 11:00:00	2017-11-06 11:00:00	2	2017-11-03 09:37:23	2017-11-03 09:37:24	1
1936	8	K	2017-10-27 11:00:00	2017-11-06 11:00:00	2	2017-11-03 09:38:05	2017-11-03 09:38:06	1
1937	8	K	2017-10-27 11:00:00	2017-11-06 11:00:00	2	2017-11-03 09:39:10	2017-11-03 09:39:11	1
1938	8	K	2017-10-27 11:00:00	2017-11-06 11:00:00	2	2017-11-03 09:40:07	2017-11-03 09:40:08	1
1939	8	K	2017-10-27 11:00:00	2017-11-06 11:00:00	2	2017-11-03 09:40:46	2017-11-03 09:40:47	1
1940	8	K	2017-10-27 11:00:00	2017-11-06 11:00:00	2	2017-11-03 09:41:30	2017-11-03 09:41:31	1
1941	8	K	2017-10-27 11:00:00	2017-11-06 11:00:00	2	2017-11-03 09:45:32	2017-11-03 09:46:07	35
1943	8	K	2017-10-27 11:00:00	2017-11-06 11:00:00	2	2017-11-03 09:47:06	2017-11-03 09:47:40	34
1947	8	K	2017-10-27 11:00:00	2017-11-06 11:00:00	2	2017-11-03 09:51:41	2017-11-03 09:51:42	1
1951	8	K	2017-10-27 11:00:00	2017-11-06 11:00:00	2	2017-11-03 09:56:00	2017-11-03 09:56:30	30
1954	8	K	2017-10-27 11:00:00	2017-11-06 11:00:00	2	2017-11-03 15:31:08	2017-11-03 15:31:48	40
1965	8	K	2017-10-27 11:00:00	2017-11-06 11:00:00	2	2017-11-03 15:48:26	2017-11-03 15:49:36	70
1967	8	K	2017-10-27 11:00:00	2017-11-06 11:00:00	2	2017-11-03 15:50:41	2017-11-03 15:50:42	1
1968	8	K	2017-10-27 11:00:00	2017-11-06 11:00:00	2	2017-11-03 15:52:24	2017-11-03 15:52:25	1
1969	8	K	2017-10-27 11:00:00	2017-11-06 11:00:00	2	2017-11-03 15:53:21	2017-11-03 15:53:51	30
1974	8	K	2017-10-27 11:00:00	2017-11-06 11:00:00	2	2017-11-03 16:01:56	2017-11-03 16:01:59	3
1975	8	K	2017-10-27 11:00:00	2017-11-06 11:00:00	2	2017-11-03 16:02:35	2017-11-03 16:02:36	1
1976	8	K	2017-10-27 11:00:00	2017-11-06 11:00:00	2	2017-11-03 16:05:33	2017-11-03 16:05:34	1
1977	8	K	2017-10-27 11:00:00	2017-11-06 11:00:00	2	2017-11-03 16:06:14	2017-11-03 16:06:15	1
1978	8	K	2017-10-27 11:00:00	2017-11-06 11:00:00	2	2017-11-03 16:07:25	2017-11-03 16:07:26	1
1979	8	K	2017-10-27 11:00:00	2017-11-06 11:00:00	2	2017-11-03 16:08:21	2017-11-03 16:08:22	1
1980	8	K	2017-10-27 11:00:00	2017-11-06 11:00:00	2	2017-11-03 16:09:13	2017-11-03 16:09:14	1
1986	8	K	2017-10-27 11:00:00	2017-11-06 11:00:00	2	2017-11-03 16:19:45	2017-11-03 16:19:46	1
1987	8	K	2017-10-27 11:00:00	2017-11-06 11:00:00	2	2017-11-03 16:20:23	2017-11-03 16:20:24	1
1988	8	K	2017-10-27 11:00:00	2017-11-06 11:00:00	2	2017-11-03 16:21:44	2017-11-03 16:21:45	1
1989	8	K	2017-10-27 11:00:00	2017-11-06 11:00:00	2	2017-11-03 16:31:38	2017-11-03 16:31:39	1
1990	8	K	2017-10-27 11:00:00	2017-11-06 11:00:00	2	2017-11-03 16:33:48	2017-11-03 16:33:49	1
1991	8	K	2017-10-27 11:00:00	2017-11-06 11:00:00	2	2017-11-03 16:36:06	2017-11-03 16:36:07	1
1992	8	K	2017-10-27 11:00:00	2017-11-06 11:00:00	2	2017-11-03 16:38:13	2017-11-03 16:38:14	1
1993	8	K	2017-10-27 11:00:00	2017-11-06 11:00:00	2	2017-11-03 16:39:16	2017-11-03 16:39:17	1
1998	8	K	2017-10-27 11:00:00	2017-11-06 11:00:00	2	2017-11-03 16:44:12	2017-11-03 16:44:13	1
1999	8	K	2017-10-27 11:00:00	2017-11-06 11:00:00	2	2017-11-03 18:41:05	2017-11-03 18:41:06	1
2000	8	K	2017-10-27 11:00:00	2017-11-06 11:00:00	2	2017-11-03 18:41:50	2017-11-03 18:41:51	1
2001	8	K	2017-10-27 11:00:00	2017-11-06 11:00:00	2	2017-11-03 18:42:49	2017-11-03 18:42:50	1
2002	8	K	2017-10-27 11:00:00	2017-11-06 11:00:00	2	2017-11-03 18:43:34	2017-11-03 18:43:35	1
2003	8	K	2017-10-27 11:00:00	2017-11-06 11:00:00	2	2017-11-03 18:44:11	2017-11-03 18:44:12	1
2004	8	K	2017-10-27 11:00:00	2017-11-06 11:00:00	2	2017-11-03 18:45:04	2017-11-03 18:45:05	1
2005	8	K	2017-10-27 11:00:00	2017-11-06 11:00:00	2	2017-11-03 18:45:59	2017-11-03 18:46:00	1
2006	8	K	2017-10-27 11:00:00	2017-11-06 11:00:00	2	2017-11-03 18:46:43	2017-11-03 18:46:44	1
2007	8	K	2017-10-27 11:00:00	2017-11-06 11:00:00	2	2017-11-03 19:00:25	2017-11-03 19:00:26	1
2008	8	K	2017-10-27 11:00:00	2017-11-06 11:00:00	2	2017-11-03 19:16:27	2017-11-03 19:16:53	26
2009	8	K	2017-10-27 11:00:00	2017-11-06 11:00:00	2	2017-11-03 19:18:06	2017-11-03 19:18:07	1
2010	8	K	2017-10-27 11:00:00	2017-11-06 11:00:00	2	2017-11-03 19:18:46	2017-11-03 19:18:49	3
2011	8	K	2017-10-27 11:00:00	2017-11-06 11:00:00	2	2017-11-03 19:19:31	2017-11-03 19:19:32	1
2012	8	K	2017-10-27 11:00:00	2017-11-06 11:00:00	2	2017-11-03 19:24:55	2017-11-03 19:24:56	1
2013	8	K	2017-10-27 11:00:00	2017-11-06 11:00:00	2	2017-11-03 19:25:29	2017-11-03 19:25:43	14
2014	8	K	2017-10-27 11:00:00	2017-11-06 11:00:00	2	2017-11-03 19:33:54	2017-11-03 19:34:54	60
2015	8	K	2017-10-27 11:00:00	2017-11-06 11:00:00	2	2017-11-03 19:35:33	2017-11-03 19:35:34	1
2016	8	K	2017-10-27 11:00:00	2017-11-06 11:00:00	2	2017-11-03 19:36:28	2017-11-03 19:36:29	1
2017	8	K	2017-10-27 11:00:00	2017-11-06 11:00:00	2	2017-11-03 19:37:18	2017-11-03 19:37:19	1
2018	8	K	2017-10-27 11:00:00	2017-11-06 11:00:00	2	2017-11-03 19:37:56	2017-11-03 19:37:57	1
2019	8	K	2017-10-27 11:00:00	2017-11-06 11:00:00	2	2017-11-03 19:38:58	2017-11-03 19:38:59	1
2020	8	K	2017-10-27 11:00:00	2017-11-06 11:00:00	2	2017-11-03 19:40:21	2017-11-03 19:40:29	8
2021	8	K	2017-10-27 11:00:00	2017-11-06 11:00:00	2	2017-11-03 19:41:13	2017-11-03 19:41:42	29
2022	8	K	2017-10-27 11:00:00	2017-11-06 11:00:00	2	2017-11-03 19:44:39	2017-11-03 19:44:40	1
2023	8	K	2017-10-27 11:00:00	2017-11-06 11:00:00	2	2017-11-03 19:45:28	2017-11-03 19:45:29	1
2024	8	K	2017-10-27 11:00:00	2017-11-06 11:00:00	2	2017-11-03 19:46:14	2017-11-03 19:46:15	1
2025	8	K	2017-10-27 11:00:00	2017-11-06 11:00:00	2	2017-11-03 19:59:40	2017-11-03 20:00:19	39
2026	8	K	2017-10-27 11:00:00	2017-11-06 11:00:00	2	2017-11-03 20:00:55	2017-11-03 20:01:30	35
2027	8	K	2017-10-27 11:00:00	2017-11-06 11:00:00	2	2017-11-03 20:04:28	2017-11-03 20:07:35	187
2028	8	K	2017-10-27 11:00:00	2017-11-06 11:00:00	2	2017-11-03 20:08:32	2017-11-03 20:08:33	1
2029	8	K	2017-10-27 11:00:00	2017-11-06 11:00:00	2	2017-11-03 20:32:39	2017-11-03 20:32:40	1
2030	8	K	2017-10-27 11:00:00	2017-11-06 11:00:00	2	2017-11-03 21:22:44	2017-11-03 21:22:45	1
2032	8	K	2017-10-27 11:00:00	2017-11-06 11:00:00	2	2017-11-03 21:24:32	2017-11-03 21:24:33	1
2035	8	K	2017-10-27 11:00:00	2017-11-06 11:00:00	2	2017-11-03 21:27:07	2017-11-03 21:27:08	1
2039	8	K	2017-10-27 11:00:00	2017-11-06 11:00:00	2	2017-11-03 21:30:41	2017-11-03 21:30:42	1
2085	8	K	2017-10-27 11:00:00	2017-11-06 11:00:00	2	2017-11-04 00:34:46	2017-11-04 00:34:47	1
2086	8	K	2017-10-27 11:00:00	2017-11-06 11:00:00	2	2017-11-04 00:35:33	2017-11-04 00:35:34	1
2087	8	K	2017-10-27 11:00:00	2017-11-06 11:00:00	2	2017-11-04 00:36:11	2017-11-04 00:36:39	28
2088	8	K	2017-10-27 11:00:00	2017-11-06 11:00:00	2	2017-11-04 00:44:54	2017-11-04 00:46:02	68
2089	8	K	2017-10-27 11:00:00	2017-11-06 11:00:00	2	2017-11-04 00:49:41	2017-11-04 00:49:42	1
2090	8	K	2017-10-27 11:00:00	2017-11-06 11:00:00	2	2017-11-04 00:50:44	2017-11-04 00:50:45	1
2091	8	K	2017-10-27 11:00:00	2017-11-06 11:00:00	2	2017-11-04 00:51:41	2017-11-04 00:51:42	1
2092	8	K	2017-10-27 11:00:00	2017-11-06 11:00:00	2	2017-11-04 00:52:23	2017-11-04 00:52:24	1
2093	8	K	2017-10-27 11:00:00	2017-11-06 11:00:00	2	2017-11-04 01:01:02	2017-11-04 01:01:03	1
2094	8	K	2017-10-27 11:00:00	2017-11-06 11:00:00	2	2017-11-04 01:01:51	2017-11-04 01:01:52	1
2095	8	K	2017-10-27 11:00:00	2017-11-06 11:00:00	2	2017-11-04 01:06:36	2017-11-04 01:06:37	1
2096	8	K	2017-10-27 11:00:00	2017-11-06 11:00:00	2	2017-11-04 01:10:34	2017-11-04 01:10:35	1
2097	8	K	2017-10-27 11:00:00	2017-11-06 11:00:00	2	2017-11-04 01:11:18	2017-11-04 01:11:19	1
2098	8	K	2017-10-27 11:00:00	2017-11-06 11:00:00	2	2017-11-04 01:13:18	2017-11-04 01:13:19	1
2099	8	K	2017-10-27 11:00:00	2017-11-06 11:00:00	2	2017-11-04 01:18:29	2017-11-04 01:18:30	1
2100	8	K	2017-10-27 11:00:00	2017-11-06 11:00:00	2	2017-11-04 01:20:57	2017-11-04 01:20:58	1
2108	8	K	2017-10-27 11:00:00	2017-11-06 11:00:00	2	2017-11-04 02:08:42	2017-11-04 02:08:43	1
2109	8	K	2017-10-27 11:00:00	2017-11-06 11:00:00	2	2017-11-04 02:09:32	2017-11-04 02:09:33	1
2110	8	K	2017-10-27 11:00:00	2017-11-06 11:00:00	2	2017-11-04 02:10:17	2017-11-04 02:10:18	1
2111	8	K	2017-10-27 11:00:00	2017-11-06 11:00:00	2	2017-11-04 02:12:27	2017-11-04 02:12:28	1
2112	8	K	2017-10-27 11:00:00	2017-11-06 11:00:00	2	2017-11-04 02:13:11	2017-11-04 02:13:12	1
2113	8	K	2017-10-27 11:00:00	2017-11-06 11:00:00	2	2017-11-04 02:13:52	2017-11-04 02:14:13	21
2114	8	K	2017-10-27 11:00:00	2017-11-06 11:00:00	2	2017-11-04 02:15:07	2017-11-04 02:15:08	1
2115	8	K	2017-10-27 11:00:00	2017-11-06 11:00:00	2	2017-11-04 02:23:31	2017-11-04 02:23:32	1
2116	8	K	2017-10-27 11:00:00	2017-11-06 11:00:00	2	2017-11-04 02:24:26	2017-11-04 02:24:27	1
2117	8	K	2017-10-27 11:00:00	2017-11-06 11:00:00	2	2017-11-04 02:25:50	2017-11-04 02:26:02	12
2120	8	K	2017-10-27 11:00:00	2017-11-06 11:00:00	2	2017-11-04 02:27:18	2017-11-04 02:30:23	185
2122	8	K	2017-10-27 11:00:00	2017-11-06 11:00:00	2	2017-11-04 02:31:29	2017-11-04 02:31:30	1
2123	8	K	2017-10-27 11:00:00	2017-11-06 11:00:00	2	2017-11-04 02:32:23	2017-11-04 02:32:24	1
2124	8	K	2017-10-27 11:00:00	2017-11-06 11:00:00	2	2017-11-04 02:33:21	2017-11-04 02:34:14	53
2126	8	K	2017-10-27 11:00:00	2017-11-06 11:00:00	2	2017-11-04 02:35:03	2017-11-04 02:35:04	1
2127	8	K	2017-10-27 11:00:00	2017-11-06 11:00:00	2	2017-11-04 02:36:12	2017-11-04 02:37:22	70
2129	8	K	2017-10-27 11:00:00	2017-11-06 11:00:00	2	2017-11-04 02:38:00	2017-11-04 02:38:04	4
2130	8	K	2017-10-27 11:00:00	2017-11-06 11:00:00	2	2017-11-04 02:38:46	2017-11-04 02:38:47	1
2132	8	K	2017-10-27 11:00:00	2017-11-06 11:00:00	2	2017-11-04 02:40:56	2017-11-04 02:40:59	3
2133	8	K	2017-10-27 11:00:00	2017-11-06 11:00:00	2	2017-11-04 02:45:50	2017-11-04 02:45:52	2
2134	8	K	2017-10-27 11:00:00	2017-11-06 11:00:00	2	2017-11-04 02:48:51	2017-11-04 02:49:10	19
2135	8	K	2017-10-27 11:00:00	2017-11-06 11:00:00	2	2017-11-04 03:41:10	2017-11-04 03:41:11	1
2136	8	K	2017-10-27 11:00:00	2017-11-06 11:00:00	2	2017-11-04 03:42:31	2017-11-04 03:43:20	49
2137	8	K	2017-10-27 11:00:00	2017-11-06 11:00:00	2	2017-11-04 03:48:18	2017-11-04 03:48:19	1
2138	8	K	2017-10-27 11:00:00	2017-11-06 11:00:00	2	2017-11-04 03:49:32	2017-11-04 03:49:33	1
2141	8	K	2017-10-27 11:00:00	2017-11-06 11:00:00	2	2017-11-04 03:59:42	2017-11-04 04:00:32	50
2144	8	K	2017-10-27 11:00:00	2017-11-06 11:00:00	2	2017-11-04 04:03:19	2017-11-04 04:03:32	13
2146	8	K	2017-10-27 11:00:00	2017-11-06 11:00:00	2	2017-11-04 04:05:46	2017-11-04 04:09:05	199
2148	8	K	2017-10-27 11:00:00	2017-11-06 11:00:00	2	2017-11-04 04:19:20	2017-11-04 04:19:21	1
2151	8	K	2017-10-27 11:00:00	2017-11-06 11:00:00	2	2017-11-04 06:13:15	2017-11-04 06:13:16	1
2152	8	K	2017-10-27 11:00:00	2017-11-06 11:00:00	2	2017-11-04 06:37:57	2017-11-04 06:37:58	1
2177	8	K	2017-10-27 11:00:00	2017-11-06 11:00:00	2	2017-11-04 07:02:15	2017-11-04 07:02:29	14
2178	8	K	2017-10-27 11:00:00	2017-11-06 11:00:00	2	2017-11-04 07:03:25	2017-11-04 07:03:26	1
2179	8	K	2017-10-27 11:00:00	2017-11-06 11:00:00	2	2017-11-04 07:04:52	2017-11-04 07:04:53	1
2181	8	K	2017-10-27 11:00:00	2017-11-06 11:00:00	2	2017-11-04 07:05:40	2017-11-04 07:05:46	6
2184	8	K	2017-10-27 11:00:00	2017-11-06 11:00:00	2	2017-11-04 07:06:36	2017-11-04 07:06:37	1
2190	8	K	2017-10-27 11:00:00	2017-11-06 11:00:00	2	2017-11-04 07:10:24	2017-11-04 07:10:49	25
2192	8	K	2017-10-27 11:00:00	2017-11-06 11:00:00	2	2017-11-04 07:11:38	2017-11-04 07:11:39	1
2197	8	K	2017-10-27 11:00:00	2017-11-06 11:00:00	2	2017-11-04 07:16:41	2017-11-04 07:16:42	1
2198	8	K	2017-10-27 11:00:00	2017-11-06 11:00:00	2	2017-11-04 07:17:32	2017-11-04 07:17:33	1
2200	8	K	2017-10-27 11:00:00	2017-11-06 11:00:00	2	2017-11-04 07:18:51	2017-11-04 07:22:34	223
2201	8	K	2017-10-27 11:00:00	2017-11-06 11:00:00	2	2017-11-04 07:23:53	2017-11-04 07:24:05	12
2202	8	K	2017-10-27 11:00:00	2017-11-06 11:00:00	2	2017-11-04 07:24:50	2017-11-04 07:25:18	28
2204	8	K	2017-10-27 11:00:00	2017-11-06 11:00:00	2	2017-11-04 07:26:22	2017-11-04 07:26:23	1
2205	8	K	2017-10-27 11:00:00	2017-11-06 11:00:00	2	2017-11-04 07:27:07	2017-11-04 07:28:08	61
2207	8	K	2017-10-27 11:00:00	2017-11-06 11:00:00	2	2017-11-04 07:29:16	2017-11-04 07:29:17	1
2209	8	K	2017-10-27 11:00:00	2017-11-06 11:00:00	2	2017-11-04 07:30:02	2017-11-04 07:30:25	23
2212	8	K	2017-10-27 11:00:00	2017-11-06 11:00:00	2	2017-11-04 07:32:15	2017-11-04 07:32:16	1
2214	8	K	2017-10-27 11:00:00	2017-11-06 11:00:00	2	2017-11-04 07:33:19	2017-11-04 07:34:11	52
2218	8	K	2017-10-27 11:00:00	2017-11-06 11:00:00	2	2017-11-04 07:36:33	2017-11-04 07:36:37	4
2219	8	K	2017-10-27 11:00:00	2017-11-06 11:00:00	2	2017-11-04 07:37:24	2017-11-04 07:37:25	1
2221	8	K	2017-10-27 11:00:00	2017-11-06 11:00:00	2	2017-11-04 07:38:03	2017-11-04 07:38:22	19
2223	8	K	2017-10-27 11:00:00	2017-11-06 11:00:00	2	2017-11-04 07:40:16	2017-11-04 07:41:22	66
2224	8	K	2017-10-27 11:00:00	2017-11-06 11:00:00	2	2017-11-04 07:41:56	2017-11-04 07:41:57	1
2227	8	K	2017-10-27 11:00:00	2017-11-06 11:00:00	2	2017-11-04 07:43:28	2017-11-04 07:44:19	51
2228	8	K	2017-10-27 11:00:00	2017-11-06 11:00:00	2	2017-11-04 07:45:13	2017-11-04 07:45:18	5
2235	8	K	2017-10-27 11:00:00	2017-11-06 11:00:00	2	2017-11-04 09:27:43	2017-11-04 09:27:44	1
2236	8	K	2017-10-27 11:00:00	2017-11-06 11:00:00	2	2017-11-04 09:30:38	2017-11-04 09:30:39	1
2237	8	K	2017-10-27 11:00:00	2017-11-06 11:00:00	2	2017-11-04 09:32:05	2017-11-04 09:32:06	1
2238	8	K	2017-10-27 11:00:00	2017-11-06 11:00:00	2	2017-11-04 09:32:53	2017-11-04 09:32:54	1
2239	8	K	2017-10-27 11:00:00	2017-11-06 11:00:00	2	2017-11-04 09:33:50	2017-11-04 09:33:51	1
2278	8	K	2017-10-27 11:00:00	2017-11-06 11:00:00	2	2017-11-04 11:09:15	2017-11-04 11:09:16	1
2279	8	K	2017-10-27 11:00:00	2017-11-06 11:00:00	2	2017-11-04 11:11:34	2017-11-04 11:11:35	1
2280	8	K	2017-10-27 11:00:00	2017-11-06 11:00:00	2	2017-11-04 11:12:54	2017-11-04 11:12:55	1
2282	8	K	2017-10-27 11:00:00	2017-11-06 11:00:00	2	2017-11-04 11:13:37	2017-11-04 11:14:14	37
2283	8	K	2017-10-27 11:00:00	2017-11-06 11:00:00	2	2017-11-04 11:18:32	2017-11-04 11:18:33	1
2284	8	K	2017-10-27 11:00:00	2017-11-06 11:00:00	2	2017-11-04 11:19:32	2017-11-04 11:19:33	1
2285	8	K	2017-10-27 11:00:00	2017-11-06 11:00:00	2	2017-11-04 11:20:13	2017-11-04 11:20:14	1
2287	8	K	2017-10-27 11:00:00	2017-11-06 11:00:00	2	2017-11-04 11:23:37	2017-11-04 11:24:08	31
2289	8	K	2017-10-27 11:00:00	2017-11-06 11:00:00	2	2017-11-04 11:24:41	2017-11-04 11:24:42	1
2292	8	K	2017-10-27 11:00:00	2017-11-06 11:00:00	2	2017-11-04 11:25:24	2017-11-04 11:25:30	6
2297	8	K	2017-10-27 11:00:00	2017-11-06 11:00:00	2	2017-11-04 15:35:39	2017-11-04 15:35:49	10
2300	8	K	2017-10-27 11:00:00	2017-11-06 11:00:00	2	2017-11-04 15:39:20	2017-11-04 15:39:26	6
2303	8	K	2017-10-27 11:00:00	2017-11-06 11:00:00	2	2017-11-04 15:41:24	2017-11-04 15:41:25	1
2304	8	K	2017-10-27 11:00:00	2017-11-06 11:00:00	2	2017-11-04 15:42:48	2017-11-04 15:42:49	1
2308	8	K	2017-10-27 11:00:00	2017-11-06 11:00:00	2	2017-11-04 15:52:29	2017-11-04 15:53:21	52
2309	8	K	2017-10-27 11:00:00	2017-11-06 11:00:00	2	2017-11-04 15:53:58	2017-11-04 15:53:59	1
2310	8	K	2017-10-27 11:00:00	2017-11-06 11:00:00	2	2017-11-04 15:54:51	2017-11-04 15:54:52	1
2311	8	K	2017-10-27 11:00:00	2017-11-06 11:00:00	2	2017-11-04 15:55:55	2017-11-04 15:55:56	1
2313	8	K	2017-10-27 11:00:00	2017-11-06 11:00:00	2	2017-11-04 15:56:44	2017-11-04 15:56:45	1
2315	8	K	2017-10-27 11:00:00	2017-11-06 11:00:00	2	2017-11-04 15:59:25	2017-11-04 15:59:27	2
2317	8	K	2017-10-27 11:00:00	2017-11-06 11:00:00	2	2017-11-04 16:00:58	2017-11-04 16:01:16	18
2318	8	K	2017-10-27 11:00:00	2017-11-06 11:00:00	2	2017-11-04 16:02:09	2017-11-04 16:02:10	1
2320	8	K	2017-10-27 11:00:00	2017-11-06 11:00:00	2	2017-11-04 16:03:03	2017-11-04 16:03:16	13
2321	8	K	2017-10-27 11:00:00	2017-11-06 11:00:00	2	2017-11-04 16:04:31	2017-11-04 16:05:14	43
2323	8	K	2017-10-27 11:00:00	2017-11-06 11:00:00	2	2017-11-04 16:06:04	2017-11-04 16:06:05	1
2324	8	K	2017-10-27 11:00:00	2017-11-06 11:00:00	2	2017-11-04 16:06:44	2017-11-04 16:09:18	154
2325	8	K	2017-10-27 11:00:00	2017-11-06 11:00:00	2	2017-11-04 16:10:23	2017-11-04 16:10:47	24
2327	8	K	2017-10-27 11:00:00	2017-11-06 11:00:00	2	2017-11-04 16:11:26	2017-11-04 16:11:30	4
2328	8	K	2017-10-27 11:00:00	2017-11-06 11:00:00	2	2017-11-04 16:12:56	2017-11-04 16:13:14	18
2329	8	K	2017-10-27 11:00:00	2017-11-06 11:00:00	2	2017-11-04 16:40:27	2017-11-04 16:40:28	1
2330	8	K	2017-10-27 11:00:00	2017-11-06 11:00:00	2	2017-11-04 16:41:07	2017-11-04 16:41:08	1
2331	8	K	2017-10-27 11:00:00	2017-11-06 11:00:00	2	2017-11-04 16:41:53	2017-11-04 16:41:54	1
2332	8	K	2017-10-27 11:00:00	2017-11-06 11:00:00	2	2017-11-04 16:42:34	2017-11-04 16:43:02	28
2333	8	K	2017-10-27 11:00:00	2017-11-06 11:00:00	2	2017-11-04 17:27:05	2017-11-04 17:27:06	1
2334	8	K	2017-10-27 11:00:00	2017-11-06 11:00:00	2	2017-11-04 17:27:49	2017-11-04 17:27:50	1
2335	8	K	2017-10-27 11:00:00	2017-11-06 11:00:00	2	2017-11-04 17:29:00	2017-11-04 17:29:01	1
2336	8	K	2017-10-27 11:00:00	2017-11-06 11:00:00	2	2017-11-04 17:29:55	2017-11-04 17:29:56	1
2337	8	K	2017-10-27 11:00:00	2017-11-06 11:00:00	2	2017-11-04 17:30:43	2017-11-04 17:31:38	55
2338	8	K	2017-10-27 11:00:00	2017-11-06 11:00:00	2	2017-11-04 17:32:49	2017-11-04 17:32:50	1
2339	8	K	2017-10-27 11:00:00	2017-11-06 11:00:00	2	2017-11-04 17:38:44	2017-11-04 17:38:45	1
2340	8	K	2017-10-27 11:00:00	2017-11-06 11:00:00	2	2017-11-04 17:39:24	2017-11-04 17:39:45	21
2341	8	K	2017-10-27 11:00:00	2017-11-06 11:00:00	2	2017-11-04 17:40:41	2017-11-04 17:40:42	1
2342	8	K	2017-10-27 11:00:00	2017-11-06 11:00:00	2	2017-11-04 17:41:28	2017-11-04 17:41:29	1
2343	8	K	2017-10-27 11:00:00	2017-11-06 11:00:00	2	2017-11-04 17:42:28	2017-11-04 17:42:46	18
2344	8	K	2017-10-27 11:00:00	2017-11-06 11:00:00	2	2017-11-04 17:43:49	2017-11-04 17:43:50	1
2345	8	K	2017-10-27 11:00:00	2017-11-06 11:00:00	2	2017-11-04 17:45:43	2017-11-04 17:45:44	1
2346	8	K	2017-10-27 11:00:00	2017-11-06 11:00:00	2	2017-11-04 17:46:43	2017-11-04 17:46:44	1
2347	8	K	2017-10-27 11:00:00	2017-11-06 11:00:00	2	2017-11-04 17:47:36	2017-11-04 17:47:37	1
2348	8	K	2017-10-27 11:00:00	2017-11-06 11:00:00	2	2017-11-04 17:48:23	2017-11-04 17:48:24	1
2350	8	K	2017-10-27 11:00:00	2017-11-06 11:00:00	2	2017-11-04 17:49:34	2017-11-04 17:49:44	10
2353	8	K	2017-10-27 11:00:00	2017-11-06 11:00:00	2	2017-11-04 18:09:17	2017-11-04 18:09:18	1
2354	8	K	2017-10-27 11:00:00	2017-11-06 11:00:00	2	2017-11-04 18:10:14	2017-11-04 18:10:15	1
2355	8	K	2017-10-27 11:00:00	2017-11-06 11:00:00	2	2017-11-04 18:11:06	2017-11-04 18:11:07	1
2356	8	K	2017-10-27 11:00:00	2017-11-06 11:00:00	2	2017-11-04 18:13:26	2017-11-04 18:13:42	16
2365	8	K	2017-10-27 11:00:00	2017-11-06 11:00:00	2	2017-11-04 18:27:08	2017-11-04 18:33:12	364
2370	8	K	2017-10-27 11:00:00	2017-11-06 11:00:00	2	2017-11-04 18:37:29	2017-11-04 18:37:30	1
2372	8	K	2017-10-27 11:00:00	2017-11-06 11:00:00	2	2017-11-04 18:39:19	2017-11-04 18:39:20	1
2373	8	K	2017-10-27 11:00:00	2017-11-06 11:00:00	2	2017-11-04 18:40:39	2017-11-04 18:40:40	1
2374	8	K	2017-10-27 11:00:00	2017-11-06 11:00:00	2	2017-11-04 18:41:23	2017-11-04 18:41:24	1
2375	8	K	2017-10-27 11:00:00	2017-11-06 11:00:00	2	2017-11-04 18:42:04	2017-11-04 18:42:05	1
2377	8	K	2017-10-27 11:00:00	2017-11-06 11:00:00	2	2017-11-04 18:48:38	2017-11-04 18:48:39	1
2378	8	K	2017-10-27 11:00:00	2017-11-06 11:00:00	2	2017-11-04 18:49:32	2017-11-04 18:49:33	1
2380	8	K	2017-10-27 11:00:00	2017-11-06 11:00:00	2	2017-11-04 18:50:08	2017-11-04 18:55:50	342
2381	8	K	2017-10-27 11:00:00	2017-11-06 11:00:00	2	2017-11-04 19:37:05	2017-11-04 19:37:34	29
2382	8	K	2017-10-27 11:00:00	2017-11-06 11:00:00	2	2017-11-04 19:44:48	2017-11-04 19:45:26	38
2383	8	K	2017-10-27 11:00:00	2017-11-06 11:00:00	2	2017-11-04 19:46:54	2017-11-04 19:49:08	134
2384	8	K	2017-10-27 11:00:00	2017-11-06 11:00:00	2	2017-11-04 19:57:25	2017-11-04 19:58:04	39
2385	8	K	2017-10-27 11:00:00	2017-11-06 11:00:00	2	2017-11-04 19:58:39	2017-11-04 19:58:52	13
2386	8	K	2017-10-27 11:00:00	2017-11-06 11:00:00	2	2017-11-04 19:59:32	2017-11-04 20:06:19	407
2387	8	K	2017-10-27 11:00:00	2017-11-06 11:00:00	2	2017-11-04 20:10:53	2017-11-04 20:11:09	16
2389	8	K	2017-10-27 11:00:00	2017-11-06 11:00:00	2	2017-11-04 20:40:51	2017-11-04 20:41:00	9
2390	8	K	2017-10-27 11:00:00	2017-11-06 11:00:00	2	2017-11-04 20:45:11	2017-11-04 20:45:12	1
2391	8	K	2017-10-27 11:00:00	2017-11-06 11:00:00	2	2017-11-04 20:50:40	2017-11-04 20:50:41	1
2392	8	K	2017-10-27 11:00:00	2017-11-06 11:00:00	2	2017-11-04 20:53:48	2017-11-04 20:53:49	1
2393	8	K	2017-10-27 11:00:00	2017-11-06 11:00:00	2	2017-11-04 20:57:26	2017-11-04 20:57:27	1
2405	8	K	2017-10-27 11:00:00	2017-11-06 11:00:00	2	2017-11-04 22:26:36	2017-11-04 22:26:37	1
2407	8	K	2017-10-27 11:00:00	2017-11-06 11:00:00	2	2017-11-04 22:51:49	2017-11-04 22:52:14	25
2409	8	K	2017-10-27 11:00:00	2017-11-06 11:00:00	2	2017-11-04 22:53:43	2017-11-04 22:53:44	1
2410	8	K	2017-10-27 11:00:00	2017-11-06 11:00:00	2	2017-11-04 22:54:42	2017-11-04 22:55:01	19
2411	8	K	2017-10-27 11:00:00	2017-11-06 11:00:00	2	2017-11-04 22:55:45	2017-11-04 22:55:46	1
2412	8	K	2017-10-27 11:00:00	2017-11-06 11:00:00	2	2017-11-04 22:56:37	2017-11-04 22:56:38	1
2413	8	K	2017-10-27 11:00:00	2017-11-06 11:00:00	2	2017-11-04 22:58:15	2017-11-04 22:59:05	50
2418	8	K	2017-10-27 11:00:00	2017-11-06 11:00:00	2	2017-11-04 23:55:00	2017-11-04 23:55:01	1
2419	8	K	2017-10-27 11:00:00	2017-11-06 11:00:00	2	2017-11-04 23:56:20	2017-11-04 23:56:21	1
2420	8	K	2017-10-27 11:00:00	2017-11-06 11:00:00	2	2017-11-04 23:58:23	2017-11-04 23:58:24	1
2422	8	K	2017-10-27 11:00:00	2017-11-06 11:00:00	2	2017-11-05 00:15:10	2017-11-05 00:15:51	41
2423	8	K	2017-10-27 11:00:00	2017-11-06 11:00:00	2	2017-11-05 00:16:32	2017-11-05 00:16:33	1
2424	8	K	2017-10-27 11:00:00	2017-11-06 11:00:00	2	2017-11-05 00:18:57	2017-11-05 00:18:58	1
[truncated: 22,183 more rows]
