# Supplementary material for: Social interactions of juvenile rabbits (Oryctolagus cuniculus) and their potential role in lagovirus transmission
Source: PLoS One. 2022 Jul 28;17(7):e0271272. doi: 10.1371/journal.pone.0271272 (PMC9333329; doi:10.1371/journal.pone.0271272)
Supplement: S2 Table — Carlise-may-Aug-2020 excel conver. (XLSX) [file pone.0271272.s002.xlsx]

## Sheet: First clean
time	latitude	longitude	altitude (m)	name	Logger id	Fix record	Time of day	desc
2017-09-29 05:15:23	-33.3685	148.883	832.4	38-1-b	38	1	b	2017-09-29 15:15:00
2017-09-28 20:30:33	-33.3688	148.883	848	45-2-a	45	2	a	2017-09-29 06:30:00
2017-09-29 05:23:22	-33.3681	148.883	829.2	45-2-b	45	2	b	2017-09-29 15:23:00
2017-09-29 12:07:49	-33.3684	148.883	831.2	38-2-c	38	2	c	2017-09-29 22:07:00
2017-09-29 12:00:49	-33.3689	148.883	826.5	45-2-c	45	2	c	2017-09-29 22:00:00
2017-10-01 19:10:31	-33.3684	148.883	813.5	38-3-a	38	3	a	2017-10-02 06:10:00
2017-10-01 19:15:50	-33.3688	148.883	849.3	45-3-a	45	3	a	2017-10-02 06:15:00
2017-10-02 05:06:52	-33.3684	148.883	826.4	38-3-b	38	3	b	2017-10-02 16:06:00
2017-10-02 05:09:00	-33.3689	148.883	826.8	45-3-b	45	3	b	2017-10-02 16:09:00
2017-10-02 11:52:54	-33.3684	148.883	801.4	38-3-c	38	3	c	2017-10-02 22:52:00
2017-10-02 11:46:53	-33.3694	148.881	826.7	45-3-c	45	3	c	2017-10-02 22:46:00
2017-10-02 19:17:37	-33.3683	148.883	822.6	38-4-a	38	4	a	2017-10-03 06:17:00
2017-10-02 19:19:26	-33.3688	148.883	840.4	45-4-a	45	4	a	2017-10-03 06:19:00
2017-10-03 05:15:03	-33.3683	148.883	823.5	38-4-b	38	4	b	2017-10-03 16:15:00
2017-10-03 05:19:50	-33.3687	148.883	828.3	45-4-b	45	4	b	2017-10-03 16:19:00
2017-10-03 19:16:53	-33.369	148.883	824.1	45-5-a-a	45	5	a	2017-10-04 06:16:00
2017-10-25 06:24:50	-33.3686	148.882	826	38-18-b	38	18	b	2017-10-25 17:24:00
2017-10-24 11:48:17	-33.3659	148.882	797.7	44-18-c	44	18	c	2017-10-24 22:48:00
2017-10-24 11:50:20	-33.3651	148.882	796	46-18-c	46	18	c	2017-10-24 22:50:00
2017-10-24 19:20:13	-33.3659	148.882	786.9	31-19-a	31	19	a	2017-10-25 06:20:00
2017-10-24 19:20:30	-33.3659	148.882	786.9	32-19-a	32	19	a	2017-10-25 06:20:00
2017-10-24 19:19:37	-33.3663	148.882	786.9	33-19-a	33	19	a	2017-10-25 06:19:00
2017-10-24 19:05:02	-33.3679	148.882	786.9	36-19-a	36	19	a	2017-10-25 06:05:00
2017-10-24 19:04:44	-33.3686	148.882	786.9	38-19-a	38	19	a	2017-10-25 06:04:00
2017-10-24 19:19:55	-33.3659	148.882	786.9	44-19-a	44	19	a	2017-10-25 06:19:00
2017-10-24 19:04:24	-33.3686	148.882	786.9	45-19-a	45	19	a	2017-10-25 06:04:00
2017-10-24 19:20:50	-33.3657	148.882	786.9	46-19-a	46	19	a	2017-10-25 06:20:00
2017-10-25 06:46:07	-33.3658	148.882	792.1	21-19-b	21	19	b	2017-10-25 17:46:00
2017-10-25 06:46:26	-33.3658	148.882	792.1	31-19-b	31	19	b	2017-10-25 17:46:00
2017-10-25 06:45:43	-33.3657	148.882	792.1	32-19-b	32	19	b	2017-10-25 17:45:00
2017-10-25 06:57:27	-33.3663	148.882	797.9	33-19-b	33	19	b	2017-10-25 17:57:00
2017-10-25 06:24:09	-33.3679	148.882	826	36-19-b	36	19	b	2017-10-25 17:24:00
2017-10-25 06:44:07	-33.3685	148.882	789.2	38-19-b	38	19	b	2017-10-25 17:44:00
2017-10-25 06:46:45	-33.3658	148.882	792.1	44-19-b	44	19	b	2017-10-25 17:46:00
2017-10-25 06:24:31	-33.3686	148.882	826	45-19-b	45	19	b	2017-10-25 17:24:00
2017-10-25 06:45:19	-33.3657	148.882	792.1	46-19-b	46	19	b	2017-10-25 17:45:00
2017-10-25 11:26:54	-33.3658	148.882	791.9	21-19-c	21	19	c	2017-10-25 22:26:00
2017-10-25 11:27:28	-33.3658	148.882	791.9	31-19-c	31	19	c	2017-10-25 22:27:00
2017-10-25 11:29:06	-33.3657	148.882	791.9	32-19-c	32	19	c	2017-10-25 22:29:00
2017-10-25 11:30:26	-33.3663	148.882	791.9	33-19-c	33	19	c	2017-10-25 22:30:00
2017-10-25 11:49:25	-33.3692	148.881	824.9	36-19-c	36	19	c	2017-10-25 22:49:00
2017-10-25 11:49:59	-33.3673	148.881	824.9	38-19-c	38	19	c	2017-10-25 22:49:00
2017-10-25 11:28:44	-33.3658	148.882	791.9	44-19-c	44	19	c	2017-10-25 22:28:00
2017-10-25 11:50:21	-33.3688	148.883	824.9	45-19-c	45	19	c	2017-10-25 22:50:00
2017-10-25 11:29:34	-33.3653	148.882	791.9	46-19-c	46	19	c	2017-10-25 22:29:00
2017-10-25 19:15:44	-33.3659	148.882	799.1	21-20-a	21	20	a	2017-10-26 06:15:00
2017-10-25 19:17:13	-33.3659	148.882	799.1	31-20-a	31	20	a	2017-10-26 06:17:00
2017-10-25 19:16:01	-33.3658	148.882	799.1	32-20-a	32	20	a	2017-10-26 06:16:00
2017-10-25 19:15:10	-33.3663	148.882	799.1	33-20-a	33	20	a	2017-10-26 06:15:00
2017-10-25 18:58:15	-33.3681	148.882	823.3	36-20-a	36	20	a	2017-10-26 05:58:00
2017-10-25 18:57:51	-33.3685	148.882	823.3	38-20-a	38	20	a	2017-10-26 05:57:00
2017-10-25 19:15:28	-33.3659	148.882	799.1	44-20-a	44	20	a	2017-10-26 06:15:00
2017-10-25 18:57:34	-33.3688	148.883	823.3	45-20-a	45	20	a	2017-10-26 05:57:00
2017-10-25 19:16:19	-33.3657	148.882	799.1	46-20-a	46	20	a	2017-10-26 06:16:00
2017-10-26 09:32:40	-33.368	148.882	882.6	7-20-b	7	20	b	2017-10-26 20:32:00
2017-10-26 09:33:02	-33.368	148.882	882.6	9-20-b	9	20	b	2017-10-26 20:33:00
2017-10-26 09:35:31	-33.368	148.882	882.6	12-20-b	12	20	b	2017-10-26 20:35:00
2017-10-26 09:34:17	-33.368	148.882	882.6	14-20-b	14	20	b	2017-10-26 20:34:00
2017-10-26 09:33:50	-33.368	148.882	882.6	15-20-b	15	20	b	2017-10-26 20:33:00
2017-10-26 09:30:57	-33.3685	148.882	882.6	16-20-b	16	20	b	2017-10-26 20:30:00
2017-10-26 09:37:22	-33.3658	148.882	881.8	21-20-b	21	20	b	2017-10-26 20:37:00
2017-10-26 09:31:43	-33.3681	148.882	882.6	28-20-b	28	20	b	2017-10-26 20:31:00
2017-10-26 09:33:21	-33.3679	148.882	882.6	29-20-b	29	20	b	2017-10-26 20:33:00
2017-10-26 09:36:21	-33.3658	148.882	882.6	31-20-b	31	20	b	2017-10-26 20:36:00
2017-10-26 09:38:02	-33.3657	148.882	881.8	32-20-b	32	20	b	2017-10-26 20:38:00
2017-10-26 09:35:57	-33.3663	148.882	882.6	33-20-b	33	20	b	2017-10-26 20:35:00
2017-10-26 09:34:52	-33.3679	148.882	882.6	34-20-b	34	20	b	2017-10-26 20:34:00
2017-10-26 09:31:23	-33.3685	148.882	882.6	36-20-b	36	20	b	2017-10-26 20:31:00
2017-10-26 09:30:41	-33.3685	148.882	882.6	38-20-b	38	20	b	2017-10-26 20:30:00
2017-10-26 09:34:31	-33.368	148.882	882.6	40-20-b	40	20	b	2017-10-26 20:34:00
2017-10-26 09:36:36	-33.3658	148.882	881.8	44-20-b	44	20	b	2017-10-26 20:36:00
2017-10-26 09:30:12	-33.3688	148.883	882.6	45-20-b	45	20	b	2017-10-26 20:30:00
2017-10-26 09:37:43	-33.3657	148.882	881.8	46-20-b	46	20	b	2017-10-26 20:37:00
2017-10-26 11:07:45	-33.3681	148.882	882.7	7-20-c	7	20	c	2017-10-26 22:07:00
2017-10-26 11:08:03	-33.368	148.882	882.7	9-20-c	9	20	c	2017-10-26 22:08:00
2017-10-26 11:08:18	-33.368	148.882	882.7	12-20-c	12	20	c	2017-10-26 22:08:00
2017-10-26 11:08:42	-33.368	148.882	882.7	14-20-c	14	20	c	2017-10-26 22:08:00
2017-10-26 11:09:05	-33.368	148.882	0	15-20-c	15	20	c	2017-10-26 22:09:00
2017-10-26 11:11:09	-33.3685	148.882	881.4	16-20-c	16	20	c	2017-10-26 22:11:00
2017-10-26 11:04:26	-33.3658	148.882	881.8	21-20-c	21	20	c	2017-10-26 22:04:00
2017-10-26 11:06:10	-33.3679	148.882	881.8	28-20-c	28	20	c	2017-10-26 22:06:00
2017-10-26 11:06:28	-33.3679	148.882	881.8	29-20-c	29	20	c	2017-10-26 22:06:00
2017-10-26 11:04:41	-33.3659	148.882	881.8	31-20-c	31	20	c	2017-10-26 22:04:00
2017-10-26 11:04:01	-33.3657	148.882	881.8	32-20-c	32	20	c	2017-10-26 22:04:00
2017-10-26 11:05:12	-33.3663	148.882	881.8	33-20-c	33	20	c	2017-10-26 22:05:00
2017-10-26 11:10:19	-33.3679	148.882	881.6	34-20-c	34	20	c	2017-10-26 22:10:00
2017-10-26 11:11:41	-33.3685	148.882	881.4	36-20-c	36	20	c	2017-10-26 22:11:00
2017-10-26 11:11:25	-33.3685	148.882	881.4	38-20-c	38	20	c	2017-10-26 22:11:00
2017-10-26 11:06:42	-33.3679	148.882	881.8	40-20-c	40	20	c	2017-10-26 22:06:00
2017-10-26 11:04:56	-33.3658	148.882	881.8	44-20-c	44	20	c	2017-10-26 22:04:00
2017-10-26 11:12:18	-33.3689	148.882	881.4	45-20-c	45	20	c	2017-10-26 22:12:00
2017-10-26 11:03:13	-33.3657	148.882	881.8	46-20-c	46	20	c	2017-10-26 22:03:00
2017-10-26 19:15:43	-33.3679	148.882	819.6	7-21-a	7	21	a	2017-10-27 06:15:00
2017-10-26 19:16:28	-33.3681	148.882	819.6	9-21-a	9	21	a	2017-10-27 06:16:00
2017-10-26 19:16:42	-33.368	148.882	819.6	12-21-a	12	21	a	2017-10-27 06:16:00
2017-10-26 19:15:26	-33.3685	148.882	819.6	14-21-a	14	21	a	2017-10-27 06:15:00
2017-10-26 19:17:02	-33.368	148.882	819.6	15-21-a	15	21	a	2017-10-27 06:17:00
2017-10-26 19:14:31	-33.3685	148.882	820.2	16-21-a	16	21	a	2017-10-27 06:14:00
2017-10-26 19:51:40	-33.3658	148.882	796.7	21-21-a	21	21	a	2017-10-27 06:51:00
2017-11-22 19:58:00	-33.3672	148.882	816.9	27-21-a	27	21	a	2017-11-23 06:58:00
2017-10-26 19:17:48	-33.368	148.882	819.6	28-21-a	28	21	a	2017-10-27 06:17:00
2017-10-26 19:18:26	-33.368	148.882	819.6	29-21-a	29	21	a	2017-10-27 06:18:00
2017-10-26 19:51:54	-33.3658	148.882	796.7	31-21-a	31	21	a	2017-10-27 06:51:00
2017-10-26 19:52:32	-33.3657	148.882	796.7	32-21-a	32	21	a	2017-10-27 06:52:00
2017-10-26 19:51:23	-33.3663	148.882	796.7	33-21-a	33	21	a	2017-10-27 06:51:00
2017-10-26 19:17:33	-33.3679	148.882	819.6	34-21-a	34	21	a	2017-10-27 06:17:00
2017-10-26 19:14:47	-33.3685	148.882	820.2	36-21-a	36	21	a	2017-10-27 06:14:00
2017-10-26 19:14:14	-33.3685	148.882	820.2	38-21-a	38	21	a	2017-10-27 06:14:00
2017-10-26 19:17:15	-33.3679	148.882	819.6	40-21-a	40	21	a	2017-10-27 06:17:00
2017-10-26 19:52:07	-33.3658	148.882	796.7	44-21-a	44	21	a	2017-10-27 06:52:00
2017-10-26 19:13:52	-33.3688	148.883	820.2	45-21-a	45	21	a	2017-10-27 06:13:00
2017-10-26 19:52:20	-33.3657	148.882	796.7	46-21-a	46	21	a	2017-10-27 06:52:00
2017-10-27 05:55:22	-33.3679	148.882	821.6	7-21-b	7	21	b	2017-10-27 16:55:00
2017-10-27 06:11:07	-33.3681	148.882	828.3	8-21-b	8	21	b	2017-10-27 17:11:00
2017-10-27 06:02:17	-33.3681	148.882	819.3	9-21-b	9	21	b	2017-10-27 17:02:00
2017-10-27 06:01:48	-33.3681	148.882	819.3	12-21-b	12	21	b	2017-10-27 17:01:00
2017-10-27 06:02:56	-33.368	148.882	819.3	14-21-b	14	21	b	2017-10-27 17:02:00
2017-10-27 06:00:16	-33.3681	148.882	819.3	15-21-b	15	21	b	2017-10-27 17:00:00
2017-10-27 05:51:21	-33.3685	148.882	821.9	16-21-b	16	21	b	2017-10-27 16:51:00
2017-10-27 06:41:56	-33.3659	148.882	791.8	21-21-b	21	21	b	2017-10-27 17:41:00
2017-10-27 05:55:39	-33.3679	148.882	821.6	28-21-b	28	21	b	2017-10-27 16:55:00
2017-10-27 05:59:36	-33.3681	148.882	819.3	29-21-b	29	21	b	2017-10-27 16:59:00
2017-10-27 06:41:44	-33.3659	148.882	791.8	31-21-b	31	21	b	2017-10-27 17:41:00
2017-10-27 06:37:24	-33.3659	148.882	800.6	32-21-b	32	21	b	2017-10-27 17:37:00
2017-10-27 06:41:18	-33.3663	148.882	791.8	33-21-b	33	21	b	2017-10-27 17:41:00
2017-10-27 05:58:32	-33.3679	148.882	820	34-21-b	34	21	b	2017-10-27 16:58:00
2017-10-27 06:14:38	-33.3679	148.882	828.3	36-21-b	36	21	b	2017-10-27 17:14:00
2017-10-27 05:50:50	-33.3685	148.882	821.9	38-21-b	38	21	b	2017-10-27 16:50:00
2017-10-27 06:09:10	-33.3678	148.883	822.9	40-21-b	40	21	b	2017-10-27 17:09:00
2017-10-27 05:49:59	-33.3688	148.883	821.9	45-21-b	45	21	b	2017-10-27 16:49:00
2017-10-27 06:37:08	-33.3657	148.882	800.6	46-21-b	46	21	b	2017-10-27 17:37:00
2017-10-29 11:37:22	-33.3678	148.882	820.9	7-21-c	7	21	c	2017-10-29 22:37:00
2017-10-29 11:08:03	-33.3681	148.882	816.8	8-21-c	8	21	c	2017-10-29 22:08:00
2017-10-29 11:06:11	-33.3681	148.882	816.8	9-21-c	9	21	c	2017-10-29 22:06:00
2017-10-29 11:06:32	-33.3681	148.882	816.8	12-21-c	12	21	c	2017-10-29 22:06:00
2017-10-29 11:08:50	-33.3681	148.882	819.9	14-21-c	14	21	c	2017-10-29 22:08:00
2017-10-29 11:10:44	-33.3681	148.882	818	15-21-c	15	21	c	2017-10-29 22:10:00
2017-10-29 11:26:26	-33.3685	148.882	822.6	16-21-c	16	21	c	2017-10-29 22:26:00
2017-10-29 11:10:59	-33.3678	148.882	818	28-21-c	28	21	c	2017-10-29 22:10:00
2017-10-29 11:12:56	-33.368	148.882	815.5	29-21-c	29	21	c	2017-10-29 22:12:00
2017-10-29 12:03:39	-33.3659	148.882	806.8	31-21-c	31	21	c	2017-10-29 23:03:00
2017-10-29 12:01:50	-33.3675	148.881	806.8	32-21-c	32	21	c	2017-10-29 23:01:00
2017-10-29 12:02:12	-33.3663	148.882	806.8	33-21-c	33	21	c	2017-10-29 23:02:00
2017-10-29 11:19:16	-33.3676	148.883	809.6	34-21-c	34	21	c	2017-10-29 22:19:00
2017-10-29 11:24:46	-33.3682	148.883	816.8	36-21-c	36	21	c	2017-10-29 22:24:00
2017-10-29 11:25:49	-33.3685	148.882	815.3	38-21-c	38	21	c	2017-10-29 22:25:00
2017-10-29 11:32:08	-33.3679	148.882	821.2	40-21-c	40	21	c	2017-10-29 22:32:00
2017-10-29 12:02:41	-33.3659	148.882	806.8	44-21-c	44	21	c	2017-10-29 23:02:00
2017-10-29 11:28:58	-33.3684	148.883	824.2	45-21-c	45	21	c	2017-10-29 22:28:00
2017-10-29 12:02:56	-33.3657	148.882	806.8	46-21-c	46	21	c	2017-10-29 23:02:00
2017-10-29 18:47:36	-33.3679	148.882	816.2	7-22-a	7	22	a	2017-10-30 05:47:00
2017-10-29 18:46:11	-33.368	148.882	816.2	8-22-a	8	22	a	2017-10-30 05:46:00
2017-10-29 18:45:53	-33.368	148.882	816.2	9-22-a	9	22	a	2017-10-30 05:45:00
2017-10-29 18:46:25	-33.368	148.882	816.2	12-22-a	12	22	a	2017-10-30 05:46:00
2017-10-29 18:46:44	-33.368	148.882	816.2	14-22-a	14	22	a	2017-10-30 05:46:00
2017-10-29 18:47:04	-33.368	148.882	816.2	15-22-a	15	22	a	2017-10-30 05:47:00
2017-10-29 18:45:12	-33.3685	148.882	816.2	16-22-a	16	22	a	2017-10-30 05:45:00
2017-10-29 18:47:52	-33.3679	148.882	816.2	28-22-a	28	22	a	2017-10-30 05:47:00
2017-10-29 18:47:18	-33.368	148.882	816.2	29-22-a	29	22	a	2017-10-30 05:47:00
2017-10-29 19:16:01	-33.3658	148.882	788.6	31-22-a	31	22	a	2017-10-30 06:16:00
2017-10-29 19:45:09	-33.3675	148.882	808.6	32-22-a	32	22	a	2017-10-30 06:45:00
2017-10-29 19:15:38	-33.3664	148.882	788.6	33-22-a	33	22	a	2017-10-30 06:15:00
2017-10-29 18:48:10	-33.3679	148.882	816.2	34-22-a	34	22	a	2017-10-30 05:48:00
2017-10-29 18:45:34	-33.3678	148.883	816.2	36-22-a	36	22	a	2017-10-30 05:45:00
2017-10-29 18:44:50	-33.3685	148.882	816.2	38-22-a	38	22	a	2017-10-30 05:44:00
2017-10-29 18:48:24	-33.3679	148.882	816.2	40-22-a	40	22	a	2017-10-30 05:48:00
2017-10-29 19:16:16	-33.3658	148.882	788.6	44-22-a	44	22	a	2017-10-30 06:16:00
2017-10-29 18:44:25	-33.3688	148.883	816.2	45-22-a	45	22	a	2017-10-30 05:44:00
2017-10-29 19:16:37	-33.3657	148.882	788.6	46-22-a	46	22	a	2017-10-30 06:16:00
2017-10-30 05:58:00	-33.3679	148.882	814.5	7-22-b	7	22	b	2017-10-30 16:58:00
2017-10-30 05:58:16	-33.3681	148.882	814.5	8-22-b	8	22	b	2017-10-30 16:58:00
2017-10-30 05:58:38	-33.3681	148.882	814.5	9-22-b	9	22	b	2017-10-30 16:58:00
2017-10-30 05:58:55	-33.3681	148.882	814.5	12-22-b	12	22	b	2017-10-30 16:58:00
2017-10-30 05:59:08	-33.3681	148.882	814.5	14-22-b	14	22	b	2017-10-30 16:59:00
2017-10-30 05:59:22	-33.3681	148.882	814.5	15-22-b	15	22	b	2017-10-30 16:59:00
2017-10-30 06:09:03	-33.3685	148.882	818.7	16-22-b	16	22	b	2017-10-30 17:09:00
2017-10-30 06:00:53	-33.3681	148.882	815.1	28-22-b	28	22	b	2017-10-30 17:00:00
2017-10-30 06:00:13	-33.3681	148.882	815	29-22-b	29	22	b	2017-10-30 17:00:00
2017-10-30 06:59:09	-33.3659	148.882	798.4	31-22-b	31	22	b	2017-10-30 17:59:00
2017-10-30 06:37:37	-33.3664	148.882	799.1	33-22-b	33	22	b	2017-10-30 17:37:00
2017-10-30 06:01:38	-33.3679	148.882	815.1	34-22-b	34	22	b	2017-10-30 17:01:00
2017-10-30 06:07:51	-33.3681	148.882	818.7	36-22-b	36	22	b	2017-10-30 17:07:00
2017-10-30 06:08:46	-33.3685	148.882	818.7	38-22-b	38	22	b	2017-10-30 17:08:00
2017-10-30 06:02:29	-33.3679	148.882	815.1	40-22-b	40	22	b	2017-10-30 17:02:00
2017-10-30 06:58:55	-33.3659	148.882	798.4	44-22-b	44	22	b	2017-10-30 17:58:00
2017-10-30 06:09:18	-33.3688	148.883	818.7	45-22-b	45	22	b	2017-10-30 17:09:00
2017-10-30 06:59:23	-33.3657	148.882	798.4	46-22-b	46	22	b	2017-10-30 17:59:00
2017-10-30 15:37:12	-33.3679	148.882	793.5	7-22-c	7	22	c	2017-10-31 02:37:00
2017-10-30 15:40:09	-33.368	148.882	793.5	8-22-c	8	22	c	2017-10-31 02:40:00
2017-10-30 15:39:50	-33.368	148.882	793.5	9-22-c	9	22	c	2017-10-31 02:39:00
2017-10-30 15:39:31	-33.368	148.882	793.5	12-22-c	12	22	c	2017-10-31 02:39:00
2017-10-30 15:39:16	-33.3681	148.882	793.5	14-22-c	14	22	c	2017-10-31 02:39:00
2017-10-30 15:38:56	-33.3681	148.882	793.5	15-22-c	15	22	c	2017-10-31 02:38:00
2017-10-30 15:40:34	-33.3685	148.882	793.5	16-22-c	16	22	c	2017-10-31 02:40:00
2017-10-30 15:38:35	-33.3679	148.882	793.5	28-22-c	28	22	c	2017-10-31 02:38:00
2017-10-30 15:38:17	-33.368	148.882	793.5	29-22-c	29	22	c	2017-10-31 02:38:00
2017-10-30 15:36:27	-33.3658	148.882	793.5	31-22-c	31	22	c	2017-10-31 02:36:00
2017-10-30 15:36:51	-33.3664	148.882	793.5	33-22-c	33	22	c	2017-10-31 02:36:00
2017-10-30 15:43:16	-33.368	148.882	793.5	34-22-c	34	22	c	2017-10-31 02:43:00
2017-10-30 15:37:54	-33.368	148.882	793.5	36-22-c	36	22	c	2017-10-31 02:37:00
2017-10-30 15:40:54	-33.3685	148.882	793.5	38-22-c	38	22	c	2017-10-31 02:40:00
2017-10-30 15:37:30	-33.3679	148.882	793.5	40-22-c	40	22	c	2017-10-31 02:37:00
2017-10-30 15:36:09	-33.3659	148.882	793.5	44-22-c	44	22	c	2017-10-31 02:36:00
2017-10-30 15:41:09	-33.369	148.882	793.5	45-22-c	45	22	c	2017-10-31 02:41:00
2017-10-30 15:35:52	-33.3657	148.882	793.5	46-22-c	46	22	c	2017-10-31 02:35:00
2017-10-31 00:12:55	-33.3679	148.882	806.8	7-23-a	7	23	a	2017-10-31 11:12:00
2017-10-31 00:13:24	-33.3681	148.882	806.8	8-23-a	8	23	a	2017-10-31 11:13:00
2017-10-31 00:13:39	-33.3681	148.882	806.8	9-23-a	9	23	a	2017-10-31 11:13:00
2017-10-31 00:13:54	-33.3681	148.882	806.8	12-23-a	12	23	a	2017-10-31 11:13:00
2017-10-31 00:14:06	-33.3681	148.882	806.8	14-23-a	14	23	a	2017-10-31 11:14:00
2017-10-31 00:14:20	-33.3681	148.882	806.8	15-23-a	15	23	a	2017-10-31 11:14:00
2017-10-31 00:12:41	-33.3685	148.882	806.8	16-23-a	16	23	a	2017-10-31 11:12:00
2017-10-31 00:14:49	-33.3679	148.882	806.8	28-23-a	28	23	a	2017-10-31 11:14:00
2017-10-31 00:14:34	-33.368	148.882	806.8	29-23-a	29	23	a	2017-10-31 11:14:00
2017-10-31 00:15:57	-33.3658	148.882	806.8	31-23-a	31	23	a	2017-10-31 11:15:00
2017-10-31 00:15:30	-33.3664	148.882	806.8	33-23-a	33	23	a	2017-10-31 11:15:00
2017-10-31 00:15:03	-33.3679	148.882	806.8	34-23-a	34	23	a	2017-10-31 11:15:00
2017-10-31 00:12:23	-33.3685	148.882	806.8	36-23-a	36	23	a	2017-10-31 11:12:00
2017-10-31 00:12:10	-33.3685	148.882	807.2	38-23-a	38	23	a	2017-10-31 11:12:00
2017-10-31 00:15:16	-33.3679	148.882	806.8	40-23-a	40	23	a	2017-10-31 11:15:00
2017-10-31 00:15:42	-33.3658	148.882	806.8	44-23-a	44	23	a	2017-10-31 11:15:00
2017-10-31 00:11:52	-33.3688	148.883	807.2	45-23-a	45	23	a	2017-10-31 11:11:00
2017-10-31 00:16:10	-33.3657	148.882	806.8	46-23-a	46	23	a	2017-10-31 11:16:00
2017-10-31 06:43:55	-33.3668	148.883	811.1	3-23-b	3	23	b	2017-10-31 17:43:00
2017-10-31 06:39:56	-33.3681	148.882	811.1	4-23-b	4	23	b	2017-10-31 17:39:00
2017-10-31 06:43:10	-33.3672	148.882	811.1	6-23-b	6	23	b	2017-10-31 17:43:00
2017-10-31 06:41:31	-33.3679	148.882	811.1	7-23-b	7	23	b	2017-10-31 17:41:00
2017-10-31 06:40:10	-33.3681	148.882	811.1	8-23-b	8	23	b	2017-10-31 17:40:00
2017-10-31 06:40:25	-33.3681	148.882	811.1	9-23-b	9	23	b	2017-10-31 17:40:00
2017-10-31 06:39:35	-33.3685	148.882	811.1	10-23-b	10	23	b	2017-10-31 17:39:00
2017-10-31 06:40:36	-33.3681	148.882	811.1	12-23-b	12	23	b	2017-10-31 17:40:00
2017-10-31 06:43:28	-33.3672	148.882	811.1	13-23-b	13	23	b	2017-10-31 17:43:00
2017-10-31 06:40:52	-33.3681	148.882	811.1	14-23-b	14	23	b	2017-10-31 17:40:00
2017-10-31 06:41:03	-33.3681	148.882	811.1	15-23-b	15	23	b	2017-10-31 17:41:00
2017-10-31 06:39:23	-33.3685	148.882	811.1	16-23-b	16	23	b	2017-10-31 17:39:00
2017-10-31 06:43:41	-33.3672	148.882	811.1	25-23-b	25	23	b	2017-10-31 17:43:00
2017-10-31 06:41:44	-33.3679	148.882	811.1	28-23-b	28	23	b	2017-10-31 17:41:00
2017-10-31 06:41:16	-33.3681	148.882	811.1	29-23-b	29	23	b	2017-10-31 17:41:00
2017-10-31 06:44:21	-33.3658	148.882	811.1	31-23-b	31	23	b	2017-10-31 17:44:00
2017-10-31 06:42:34	-33.3664	148.882	811.1	33-23-b	33	23	b	2017-10-31 17:42:00
2017-10-31 06:42:00	-33.3679	148.882	811.1	34-23-b	34	23	b	2017-10-31 17:42:00
2017-10-31 06:39:06	-33.3685	148.882	811.1	38-23-b	38	23	b	2017-10-31 17:39:00
2017-10-31 06:45:04	-33.3657	148.882	811.1	39-23-b	39	23	b	2017-10-31 17:45:00
2017-10-31 06:42:13	-33.3679	148.882	811.1	40-23-b	40	23	b	2017-10-31 17:42:00
2017-10-31 06:44:35	-33.3658	148.882	811.1	44-23-b	44	23	b	2017-10-31 17:44:00
2017-10-31 06:38:51	-33.3688	148.883	811.1	45-23-b	45	23	b	2017-10-31 17:38:00
2017-10-31 06:44:48	-33.3657	148.882	811.1	46-23-b	46	23	b	2017-10-31 17:44:00
2017-10-31 06:42:50	-33.3664	148.882	811.1	48-23-b	48	23	b	2017-10-31 17:42:00
2017-11-05 19:06:15	-33.3681	148.882	819.6	2-27-a	2	27	a	2017-11-06 06:06:00
2017-11-05 19:36:49	-33.3672	148.883	810.6	3-27-a	3	27	a	2017-11-06 06:36:00
2017-11-05 19:06:29	-33.3681	148.882	819.6	4-27-a	4	27	a	2017-11-06 06:06:00
2017-11-05 19:36:38	-33.3672	148.883	810.6	6-27-a	6	27	a	2017-11-06 06:36:00
2017-11-05 19:08:24	-33.3679	148.882	819.6	7-27-a	7	27	a	2017-11-06 06:08:00
2017-11-05 19:06:42	-33.3681	148.882	819.6	8-27-a	8	27	a	2017-11-06 06:06:00
2017-11-05 19:06:57	-33.3681	148.882	819.6	9-27-a	9	27	a	2017-11-06 06:06:00
2017-11-05 19:05:20	-33.3685	148.882	819.6	10-27-a	10	27	a	2017-11-06 06:05:00
2017-11-05 19:07:09	-33.3681	148.882	819.6	12-27-a	12	27	a	2017-11-06 06:07:00
2017-11-05 19:36:21	-33.3672	148.883	810.6	13-27-a	13	27	a	2017-11-06 06:36:00
2017-11-05 19:07:21	-33.3681	148.882	819.6	15-27-a	15	27	a	2017-11-06 06:07:00
2017-11-05 19:05:09	-33.3685	148.882	819.6	16-27-a	16	27	a	2017-11-06 06:05:00
2017-11-05 19:04:57	-33.3685	148.882	819.6	18-27-a	18	27	a	2017-11-06 06:04:00
2017-11-05 19:07:36	-33.3681	148.882	819.6	20-27-a	20	27	a	2017-11-06 06:07:00
2017-11-05 19:35:10	-33.3675	148.882	810.6	22-27-a	22	27	a	2017-11-06 06:35:00
2017-11-05 19:35:33	-33.3675	148.882	810.6	23-27-a	23	27	a	2017-11-06 06:35:00
2017-11-05 19:36:08	-33.3672	148.883	810.6	25-27-a	25	27	a	2017-11-06 06:36:00
2017-11-05 19:08:39	-33.3679	148.882	819.6	26-27-a	26	27	a	2017-11-06 06:08:00
2017-11-05 19:08:52	-33.3679	148.882	819.6	28-27-a	28	27	a	2017-11-06 06:08:00
2017-11-05 19:07:51	-33.3681	148.882	819.6	29-27-a	29	27	a	2017-11-06 06:07:00
2017-11-05 19:04:45	-33.3685	148.882	819.6	30-27-a	30	27	a	2017-11-06 06:04:00
2017-11-05 19:52:43	-33.3658	148.882	791.2	31-27-a	31	27	a	2017-11-06 06:52:00
2017-11-05 19:52:12	-33.3664	148.882	791.2	33-27-a	33	27	a	2017-11-06 06:52:00
2017-11-05 19:10:01	-33.3679	148.882	819.6	34-27-a	34	27	a	2017-11-06 06:10:00
2017-11-05 19:35:51	-33.3675	148.882	810.6	35-27-a	35	27	a	2017-11-06 06:35:00
2017-11-05 19:09:05	-33.3679	148.882	819.6	36-27-a	36	27	a	2017-11-06 06:09:00
2017-11-05 19:04:32	-33.3685	148.882	820	38-27-a	38	27	a	2017-11-06 06:04:00
2017-11-05 19:53:09	-33.3659	148.882	791.2	39-27-a	39	27	a	2017-11-06 06:53:00
2017-11-05 19:10:21	-33.3679	148.882	819.6	40-27-a	40	27	a	2017-11-06 06:10:00
2017-11-05 19:53:21	-33.3659	148.882	791.2	44-27-a	44	27	a	2017-11-06 06:53:00
2017-11-05 19:04:11	-33.3683	148.883	820	45-27-a	45	27	a	2017-11-06 06:04:00
2017-11-05 19:53:35	-33.3657	148.882	791.2	46-27-a	46	27	a	2017-11-06 06:53:00
2017-11-05 19:10:32	-33.3679	148.882	819.6	47-27-a	47	27	a	2017-11-06 06:10:00
2017-11-05 19:52:31	-33.3664	148.882	791.2	48-27-a	48	27	a	2017-11-06 06:52:00
2017-11-06 02:01:31	-33.3685	148.88	924.6	49-27-a	49	27	a	2017-11-06 13:01:00
2017-11-06 05:49:35	-33.3681	148.882	818.3	2-27-b	2	27	b	2017-11-06 16:49:00
2017-11-06 05:55:29	-33.3672	148.882	818.3	3-27-b	3	27	b	2017-11-06 16:55:00
2017-11-06 05:49:51	-33.3681	148.882	818.3	4-27-b	4	27	b	2017-11-06 16:49:00
2017-11-06 05:55:19	-33.3672	148.882	818.3	6-27-b	6	27	b	2017-11-06 16:55:00
2017-11-06 05:51:15	-33.3679	148.882	818.3	7-27-b	7	27	b	2017-11-06 16:51:00
2017-11-06 05:50:02	-33.3681	148.882	818.3	9-27-b	9	27	b	2017-11-06 16:50:00
2017-11-06 05:48:42	-33.3685	148.882	818.3	10-27-b	10	27	b	2017-11-06 16:48:00
2017-11-06 05:50:14	-33.3681	148.882	818.3	12-27-b	12	27	b	2017-11-06 16:50:00
2017-11-06 05:55:08	-33.3672	148.882	818.3	13-27-b	13	27	b	2017-11-06 16:55:00
2017-11-06 05:50:25	-33.3681	148.882	818.3	15-27-b	15	27	b	2017-11-06 16:50:00
2017-11-06 05:48:31	-33.3685	148.882	818.3	16-27-b	16	27	b	2017-11-06 16:48:00
2017-11-06 05:48:19	-33.3685	148.882	818.3	18-27-b	18	27	b	2017-11-06 16:48:00
2017-11-06 05:50:35	-33.3681	148.882	818.3	20-27-b	20	27	b	2017-11-06 16:50:00
2017-11-06 05:54:18	-33.3675	148.882	818.3	22-27-b	22	27	b	2017-11-06 16:54:00
2017-11-06 05:54:31	-33.3675	148.882	818.3	23-27-b	23	27	b	2017-11-06 16:54:00
2017-11-06 05:54:56	-33.3672	148.882	818.3	25-27-b	25	27	b	2017-11-06 16:54:00
2017-11-06 05:50:50	-33.3681	148.882	818.3	26-27-b	26	27	b	2017-11-06 16:50:00
2017-11-06 05:51:27	-33.3679	148.882	818.3	28-27-b	28	27	b	2017-11-06 16:51:00
2017-11-06 05:54:01	-33.3681	148.882	818.3	29-27-b	29	27	b	2017-11-06 16:54:00
2017-11-06 05:47:33	-33.3685	148.882	818.3	30-27-b	30	27	b	2017-11-06 16:47:00
2017-11-06 06:33:09	-33.3659	148.882	792	31-27-b	31	27	b	2017-11-06 17:33:00
2017-11-06 06:32:47	-33.3664	148.882	792	33-27-b	33	27	b	2017-11-06 17:32:00
2017-11-06 05:51:51	-33.3679	148.882	818.3	34-27-b	34	27	b	2017-11-06 16:51:00
2017-11-06 05:54:46	-33.3675	148.882	818.3	35-27-b	35	27	b	2017-11-06 16:54:00
2017-11-06 05:49:19	-33.368	148.882	818.3	36-27-b	36	27	b	2017-11-06 16:49:00
2017-11-06 05:47:20	-33.3685	148.882	818.3	38-27-b	38	27	b	2017-11-06 16:47:00
2017-11-06 06:33:33	-33.3659	148.882	792	39-27-b	39	27	b	2017-11-06 17:33:00
2017-11-06 05:52:08	-33.3679	148.882	818.3	40-27-b	40	27	b	2017-11-06 16:52:00
2017-11-06 06:33:23	-33.3659	148.882	792	44-27-b	44	27	b	2017-11-06 17:33:00
2017-11-06 05:47:03	-33.3687	148.883	818.3	45-27-b	45	27	b	2017-11-06 16:47:00
2017-11-06 06:33:47	-33.3657	148.882	792	46-27-b	46	27	b	2017-11-06 17:33:00
2017-11-06 05:52:23	-33.3679	148.882	818.3	47-27-b	47	27	b	2017-11-06 16:52:00
2017-11-06 06:32:58	-33.3664	148.882	792	48-27-b	48	27	b	2017-11-06 17:32:00
2017-11-06 05:46:50	-33.3685	148.88	818.3	49-27-b	49	27	b	2017-11-06 16:46:00
2017-11-06 13:37:39	-33.3681	148.882	823.3	2-27-c	2	27	c	2017-11-07 00:37:00
2017-11-06 14:01:36	-33.3672	148.882	794.1	3-27-c	3	27	c	2017-11-07 01:01:00
2017-11-06 13:37:56	-33.3681	148.882	823.3	4-27-c	4	27	c	2017-11-07 00:37:00
2017-11-06 14:01:49	-33.3672	148.882	794.1	6-27-c	6	27	c	2017-11-07 01:01:00
2017-11-06 13:39:38	-33.3679	148.882	823.3	7-27-c	7	27	c	2017-11-07 00:39:00
2017-11-06 13:38:10	-33.3681	148.882	823.3	9-27-c	9	27	c	2017-11-07 00:38:00
2017-11-06 13:37:21	-33.3685	148.882	823.3	10-27-c	10	27	c	2017-11-07 00:37:00
2017-11-06 13:38:24	-33.3681	148.882	823.3	12-27-c	12	27	c	2017-11-07 00:38:00
2017-11-06 14:01:21	-33.3672	148.882	794.1	13-27-c	13	27	c	2017-11-07 01:01:00
2017-11-06 13:38:37	-33.3681	148.882	823.3	15-27-c	15	27	c	2017-11-07 00:38:00
2017-11-06 13:37:07	-33.3685	148.882	823.3	16-27-c	16	27	c	2017-11-07 00:37:00
2017-11-06 13:36:51	-33.3685	148.882	823.3	18-27-c	18	27	c	2017-11-07 00:36:00
2017-11-06 13:39:19	-33.3681	148.882	823.3	20-27-c	20	27	c	2017-11-07 00:39:00
2017-11-06 14:00:10	-33.3675	148.882	794.1	22-27-c	22	27	c	2017-11-07 01:00:00
2017-11-06 14:00:37	-33.3675	148.882	794.1	23-27-c	23	27	c	2017-11-07 01:00:00
2017-11-06 14:01:08	-33.3672	148.882	794.1	25-27-c	25	27	c	2017-11-07 01:01:00
2017-11-06 13:40:27	-33.3679	148.882	823.3	26-27-c	26	27	c	2017-11-07 00:40:00
2017-11-06 13:39:55	-33.3679	148.882	823.3	28-27-c	28	27	c	2017-11-07 00:39:00
2017-11-06 13:38:50	-33.3681	148.882	823.3	29-27-c	29	27	c	2017-11-07 00:38:00
2017-11-06 13:36:27	-33.3685	148.882	823.3	30-27-c	30	27	c	2017-11-07 00:36:00
2017-11-06 14:02:12	-33.3664	148.882	794.1	33-27-c	33	27	c	2017-11-07 01:02:00
2017-11-06 13:40:10	-33.3679	148.882	823.3	34-27-c	34	27	c	2017-11-07 00:40:00
2017-11-06 14:00:51	-33.3672	148.882	794.1	35-27-c	35	27	c	2017-11-07 01:00:00
2017-11-06 13:35:54	-33.3682	148.883	823.3	36-27-c	36	27	c	2017-11-07 00:35:00
2017-11-06 13:36:13	-33.3685	148.882	823.3	38-27-c	38	27	c	2017-11-07 00:36:00
2017-11-06 14:02:45	-33.3659	148.881	794.1	39-27-c	39	27	c	2017-11-07 01:02:00
2017-11-06 13:41:02	-33.3679	148.882	823.3	40-27-c	40	27	c	2017-11-07 00:41:00
2017-11-06 13:35:11	-33.3682	148.883	823.3	45-27-c	45	27	c	2017-11-07 00:35:00
2017-11-06 14:03:15	-33.3657	148.882	794.1	46-27-c	46	27	c	2017-11-07 01:03:00
2017-11-06 13:41:15	-33.3679	148.882	823.3	47-27-c	47	27	c	2017-11-07 00:41:00
2017-11-06 14:02:30	-33.3664	148.882	794.1	48-27-c	48	27	c	2017-11-07 01:02:00
2017-11-06 13:59:35	-33.3687	148.88	794.1	49-27-c	49	27	c	2017-11-07 00:59:00
2017-11-07 00:07:47	-33.3681	148.882	808.2	2-28-a	2	28	a	2017-11-07 11:07:00
2017-11-07 00:06:05	-33.3672	148.883	808.2	3-28-a	3	28	a	2017-11-07 11:06:00
2017-11-07 00:08:09	-33.3681	148.882	808.2	4-28-a	4	28	a	2017-11-07 11:08:00
2017-11-07 00:05:55	-33.3672	148.883	808.2	6-28-a	6	28	a	2017-11-07 11:05:00
2017-11-07 00:06:16	-33.3679	148.882	808.2	7-28-a	7	28	a	2017-11-07 11:06:00
2017-11-07 00:08:19	-33.3681	148.882	808.2	9-28-a	9	28	a	2017-11-07 11:08:00
2017-11-07 00:10:54	-33.3685	148.882	808.2	10-28-a	10	28	a	2017-11-07 11:10:00
2017-11-07 00:08:32	-33.3681	148.882	808.2	12-28-a	12	28	a	2017-11-07 11:08:00
2017-11-07 00:05:45	-33.3672	148.883	808.2	13-28-a	13	28	a	2017-11-07 11:05:00
2017-11-07 00:08:56	-33.3681	148.882	808.2	15-28-a	15	28	a	2017-11-07 11:08:00
2017-11-07 00:11:38	-33.3685	148.882	808.2	16-28-a	16	28	a	2017-11-07 11:11:00
2017-11-07 00:10:36	-33.3685	148.882	808.2	18-28-a	18	28	a	2017-11-07 11:10:00
2017-11-07 00:09:29	-33.3681	148.882	808.2	20-28-a	20	28	a	2017-11-07 11:09:00
2017-11-07 00:04:41	-33.3675	148.882	808.2	22-28-a	22	28	a	2017-11-07 11:04:00
2017-11-07 00:04:54	-33.3675	148.882	808.2	23-28-a	23	28	a	2017-11-07 11:04:00
2017-11-07 00:05:20	-33.3672	148.883	808.2	25-28-a	25	28	a	2017-11-07 11:05:00
2017-11-07 00:06:45	-33.3679	148.882	808.2	26-28-a	26	28	a	2017-11-07 11:06:00
2017-11-07 00:06:32	-33.3679	148.882	808.2	28-28-a	28	28	a	2017-11-07 11:06:00
2017-11-07 00:10:24	-33.3685	148.882	808.2	30-28-a	30	28	a	2017-11-07 11:10:00
2017-11-07 00:03:51	-33.3657	148.882	808.2	31-28-a	31	28	a	2017-11-07 11:03:00
2017-11-07 00:04:13	-33.3664	148.882	808.2	33-28-a	33	28	a	2017-11-07 11:04:00
2017-11-07 00:07:15	-33.3679	148.882	808.2	34-28-a	34	28	a	2017-11-07 11:07:00
2017-11-07 00:05:05	-33.3672	148.883	808.2	35-28-a	35	28	a	2017-11-07 11:05:00
2017-11-07 00:09:57	-33.368	148.882	808.2	36-28-a	36	28	a	2017-11-07 11:09:00
2017-11-07 00:10:08	-33.3685	148.882	808.2	38-28-a	38	28	a	2017-11-07 11:10:00
2017-11-07 00:03:26	-33.3657	148.882	808.2	39-28-a	39	28	a	2017-11-07 11:03:00
2017-11-07 00:07:26	-33.3679	148.882	808.2	40-28-a	40	28	a	2017-11-07 11:07:00
2017-11-07 00:04:01	-33.3659	148.882	808.2	44-28-a	44	28	a	2017-11-07 11:04:00
2017-11-07 00:11:11	-33.3688	148.883	808.2	45-28-a	45	28	a	2017-11-07 11:11:00
2017-11-07 00:03:12	-33.3657	148.882	808.2	46-28-a	46	28	a	2017-11-07 11:03:00
2017-11-07 00:07:37	-33.3679	148.882	808.2	47-28-a	47	28	a	2017-11-07 11:07:00
2017-11-07 00:04:25	-33.3664	148.882	808.2	48-28-a	48	28	a	2017-11-07 11:04:00
2017-11-07 00:18:54	-33.3685	148.88	817.4	49-28-a	49	28	a	2017-11-07 11:18:00
2017-11-07 10:32:50	-33.368	148.882	824.9	1-28-b	1	28	b	2017-11-07 21:32:00
2017-11-07 10:33:08	-33.368	148.882	824.9	2-28-b	2	28	b	2017-11-07 21:33:00
2017-11-07 10:33:21	-33.368	148.882	824.9	4-28-b	4	28	b	2017-11-07 21:33:00
2017-11-07 05:28:21	-33.3672	148.883	866.6	6-28-b	6	28	b	2017-11-07 16:28:00
2017-11-07 10:35:49	-33.3679	148.882	824.9	7-28-b	7	28	b	2017-11-07 21:35:00
2017-11-07 10:33:33	-33.368	148.882	824.9	9-28-b	9	28	b	2017-11-07 21:33:00
2017-11-07 10:32:37	-33.3685	148.882	824.9	10-28-b	10	28	b	2017-11-07 21:32:00
2017-11-07 10:33:51	-33.368	148.882	824.9	11-28-b	11	28	b	2017-11-07 21:33:00
2017-11-07 10:34:04	-33.368	148.882	824.9	12-28-b	12	28	b	2017-11-07 21:34:00
2017-11-07 10:39:03	-33.3672	148.882	824.9	13-28-b	13	28	b	2017-11-07 21:39:00
2017-11-07 10:34:15	-33.368	148.882	824.9	15-28-b	15	28	b	2017-11-07 21:34:00
2017-11-07 10:32:26	-33.3685	148.882	824.9	16-28-b	16	28	b	2017-11-07 21:32:00
2017-11-07 10:32:12	-33.3685	148.882	824.9	18-28-b	18	28	b	2017-11-07 21:32:00
2017-11-07 10:34:48	-33.368	148.882	824.9	20-28-b	20	28	b	2017-11-07 21:34:00
2017-11-07 10:38:27	-33.3672	148.882	824.9	22-28-b	22	28	b	2017-11-07 21:38:00
2017-11-07 10:37:37	-33.3675	148.882	824.9	23-28-b	23	28	b	2017-11-07 21:37:00
2017-11-07 10:38:52	-33.3672	148.882	824.9	25-28-b	25	28	b	2017-11-07 21:38:00
2017-11-07 10:35:12	-33.368	148.882	824.9	26-28-b	26	28	b	2017-11-07 21:35:00
2017-11-07 10:36:07	-33.3679	148.882	824.9	28-28-b	28	28	b	2017-11-07 21:36:00
2017-11-07 10:35:39	-33.368	148.882	824.9	29-28-b	29	28	b	2017-11-07 21:35:00
2017-11-07 10:31:57	-33.3685	148.882	824.9	30-28-b	30	28	b	2017-11-07 21:31:00
2017-11-07 10:40:06	-33.3658	148.882	824.9	31-28-b	31	28	b	2017-11-07 21:40:00
2017-11-07 10:39:53	-33.3664	148.882	824.9	33-28-b	33	28	b	2017-11-07 21:39:00
2017-11-07 10:36:23	-33.3679	148.882	824.9	34-28-b	34	28	b	2017-11-07 21:36:00
2017-11-07 10:38:38	-33.3672	148.882	824.9	35-28-b	35	28	b	2017-11-07 21:38:00
2017-11-07 10:36:39	-33.3679	148.882	824.9	36-28-b	36	28	b	2017-11-07 21:36:00
2017-11-07 10:31:40	-33.3685	148.882	824.9	38-28-b	38	28	b	2017-11-07 21:31:00
2017-11-07 10:40:49	-33.3657	148.882	824.9	39-28-b	39	28	b	2017-11-07 21:40:00
2017-11-07 10:36:49	-33.3679	148.882	824.9	40-28-b	40	28	b	2017-11-07 21:36:00
2017-11-07 10:40:20	-33.3658	148.882	824.9	44-28-b	44	28	b	2017-11-07 21:40:00
2017-11-07 10:31:25	-33.3688	148.883	824.9	45-28-b	45	28	b	2017-11-07 21:31:00
2017-11-07 10:40:31	-33.3657	148.882	824.9	46-28-b	46	28	b	2017-11-07 21:40:00
2017-11-07 10:37:07	-33.3679	148.882	824.9	47-28-b	47	28	b	2017-11-07 21:37:00
2017-11-07 10:39:37	-33.3663	148.882	824.9	48-28-b	48	28	b	2017-11-07 21:39:00
2017-11-07 10:31:03	-33.3684	148.88	824.9	49-28-b	49	28	b	2017-11-07 21:31:00
2017-11-07 11:08:20	-33.3681	148.882	821	1-28-c	1	28	c	2017-11-07 22:08:00
2017-11-07 11:08:37	-33.3681	148.882	821	2-28-c	2	28	c	2017-11-07 22:08:00
2017-11-07 11:08:51	-33.3681	148.882	821	4-28-c	4	28	c	2017-11-07 22:08:00
2017-11-07 11:22:53	-33.3672	148.883	801.1	6-28-c	6	28	c	2017-11-07 22:22:00
2017-11-07 11:11:11	-33.3679	148.882	821	7-28-c	7	28	c	2017-11-07 22:11:00
2017-11-07 11:09:04	-33.3681	148.882	821	9-28-c	9	28	c	2017-11-07 22:09:00
2017-11-07 11:07:46	-33.3686	148.882	821	10-28-c	10	28	c	2017-11-07 22:07:00
2017-11-07 11:09:17	-33.3681	148.882	821	11-28-c	11	28	c	2017-11-07 22:09:00
2017-11-07 11:09:28	-33.3681	148.882	821	12-28-c	12	28	c	2017-11-07 22:09:00
2017-11-07 11:22:42	-33.3672	148.883	801.1	13-28-c	13	28	c	2017-11-07 22:22:00
2017-11-07 11:09:47	-33.3681	148.882	821	15-28-c	15	28	c	2017-11-07 22:09:00
2017-11-07 11:07:34	-33.3686	148.882	821	16-28-c	16	28	c	2017-11-07 22:07:00
2017-11-07 11:07:16	-33.3686	148.882	821	18-28-c	18	28	c	2017-11-07 22:07:00
2017-11-07 11:10:21	-33.3681	148.882	821	20-28-c	20	28	c	2017-11-07 22:10:00
2017-11-07 11:21:47	-33.3675	148.882	801.1	22-28-c	22	28	c	2017-11-07 22:21:00
2017-11-07 11:22:03	-33.3675	148.882	801.1	23-28-c	23	28	c	2017-11-07 22:22:00
2017-11-07 11:22:31	-33.3672	148.883	801.1	25-28-c	25	28	c	2017-11-07 22:22:00
2017-11-07 11:10:32	-33.3681	148.882	821	26-28-c	26	28	c	2017-11-07 22:10:00
2017-11-07 11:11:26	-33.3679	148.882	821	28-28-c	28	28	c	2017-11-07 22:11:00
2017-11-07 11:10:48	-33.3681	148.882	821	29-28-c	29	28	c	2017-11-07 22:10:00
2017-11-07 11:07:58	-33.3686	148.882	821	30-28-c	30	28	c	2017-11-07 22:07:00
2017-11-07 11:24:25	-33.3659	148.882	801.1	31-28-c	31	28	c	2017-11-07 22:24:00
2017-11-07 11:23:19	-33.3664	148.882	801.1	33-28-c	33	28	c	2017-11-07 22:23:00
2017-11-07 11:06:55	-33.3672	148.881	821	34-28-c	34	28	c	2017-11-07 22:06:00
2017-11-07 11:22:16	-33.3672	148.883	801.1	35-28-c	35	28	c	2017-11-07 22:22:00
2017-11-07 11:05:46	-33.3689	148.882	821	36-28-c	36	28	c	2017-11-07 22:05:00
2017-11-07 11:06:06	-33.3689	148.882	821	38-28-c	38	28	c	2017-11-07 22:06:00
2017-11-07 11:23:55	-33.3659	148.882	801.1	39-28-c	39	28	c	2017-11-07 22:23:00
2017-11-07 11:11:42	-33.3679	148.882	821	40-28-c	40	28	c	2017-11-07 22:11:00
2017-11-07 11:24:07	-33.3659	148.882	801.1	44-28-c	44	28	c	2017-11-07 22:24:00
2017-11-07 11:05:30	-33.3689	148.882	821	45-28-c	45	28	c	2017-11-07 22:05:00
2017-11-07 11:24:36	-33.3656	148.882	801.1	46-28-c	46	28	c	2017-11-07 22:24:00
2017-11-07 11:11:55	-33.3679	148.882	821	47-28-c	47	28	c	2017-11-07 22:11:00
2017-11-07 11:23:34	-33.3664	148.882	801.1	48-28-c	48	28	c	2017-11-07 22:23:00
2017-11-07 11:06:19	-33.3678	148.88	821	49-28-c	49	28	c	2017-11-07 22:06:00
2017-11-07 18:57:19	-33.3679	148.882	816	1-29-a	1	29	a	2017-11-08 05:57:00
2017-11-07 18:57:58	-33.3681	148.882	816	2-29-a	2	29	a	2017-11-08 05:57:00
2017-11-07 18:58:54	-33.3681	148.882	816	4-29-a	4	29	a	2017-11-08 05:58:00
2017-11-07 20:36:03	-33.3672	148.882	828.2	6-29-a	6	29	a	2017-11-08 07:36:00
2017-11-07 18:59:15	-33.3681	148.882	816	9-29-a	9	29	a	2017-11-08 05:59:00
2017-11-07 18:55:00	-33.3685	148.882	816	10-29-a	10	29	a	2017-11-08 05:55:00
2017-11-07 18:57:33	-33.3679	148.882	816	11-29-a	11	29	a	2017-11-08 05:57:00
2017-11-07 20:35:51	-33.3672	148.882	828.2	13-29-a	13	29	a	2017-11-08 07:35:00
2017-11-07 18:54:04	-33.3685	148.882	816	16-29-a	16	29	a	2017-11-08 05:54:00
2017-11-07 18:54:34	-33.3685	148.882	816	18-29-a	18	29	a	2017-11-08 05:54:00
2017-11-07 18:59:44	-33.3681	148.882	816	20-29-a	20	29	a	2017-11-08 05:59:00
2017-11-07 19:00:41	-33.3675	148.882	816	22-29-a	22	29	a	2017-11-08 06:00:00
2017-11-07 19:00:55	-33.3675	148.882	816	23-29-a	23	29	a	2017-11-08 06:00:00
2017-11-07 20:35:25	-33.3672	148.882	828.2	25-29-a	25	29	a	2017-11-08 07:35:00
2017-11-07 18:57:43	-33.3681	148.882	816	26-29-a	26	29	a	2017-11-08 05:57:00
2017-11-07 18:54:46	-33.3685	148.882	816	30-29-a	30	29	a	2017-11-08 05:54:00
2017-11-07 19:16:30	-33.3659	148.882	785.9	31-29-a	31	29	a	2017-11-08 06:16:00
2017-11-07 19:31:24	-33.3664	148.882	819	33-29-a	33	29	a	2017-11-08 06:31:00
2017-11-07 18:56:28	-33.3679	148.882	816	34-29-a	34	29	a	2017-11-08 05:56:00
2017-11-07 19:01:06	-33.3675	148.882	816	35-29-a	35	29	a	2017-11-08 06:01:00
2017-11-07 18:55:10	-33.3679	148.882	816	36-29-a	36	29	a	2017-11-08 05:55:00
2017-11-07 18:53:49	-33.3685	148.882	816	38-29-a	38	29	a	2017-11-08 05:53:00
2017-11-07 19:16:47	-33.3659	148.882	785.9	39-29-a	39	29	a	2017-11-08 06:16:00
2017-11-07 19:17:01	-33.3659	148.882	785.9	44-29-a	44	29	a	2017-11-08 06:17:00
2017-11-07 18:53:32	-33.3676	148.884	816	45-29-a	45	29	a	2017-11-08 05:53:00
2017-11-07 19:17:12	-33.3656	148.882	785.9	46-29-a	46	29	a	2017-11-08 06:17:00
2017-11-07 18:55:37	-33.3679	148.882	816	47-29-a	47	29	a	2017-11-08 05:55:00
2017-11-07 19:31:40	-33.3664	148.882	819	48-29-a	48	29	a	2017-11-08 06:31:00
2017-11-08 06:11:32	-33.3681	148.882	817.4	1-29-b	1	29	b	2017-11-08 17:11:00
2017-11-08 06:11:42	-33.3681	148.882	817.4	2-29-b	2	29	b	2017-11-08 17:11:00
2017-11-08 06:11:54	-33.3681	148.882	817.4	4-29-b	4	29	b	2017-11-08 17:11:00
2017-11-08 06:16:05	-33.3672	148.883	817.4	6-29-b	6	29	b	2017-11-08 17:16:00
2017-11-08 06:13:28	-33.3679	148.882	817.4	7-29-b	7	29	b	2017-11-08 17:13:00
2017-11-08 06:12:05	-33.3681	148.882	817.4	9-29-b	9	29	b	2017-11-08 17:12:00
2017-11-08 06:10:48	-33.3686	148.882	817.4	10-29-b	10	29	b	2017-11-08 17:10:00
2017-11-08 06:11:15	-33.3681	148.882	817.4	11-29-b	11	29	b	2017-11-08 17:11:00
2017-11-08 06:12:15	-33.3681	148.882	817.4	12-29-b	12	29	b	2017-11-08 17:12:00
2017-11-08 06:15:51	-33.3672	148.883	817.4	13-29-b	13	29	b	2017-11-08 17:15:00
2017-11-08 06:12:52	-33.3681	148.882	817.4	15-29-b	15	29	b	2017-11-08 17:12:00
2017-11-08 06:10:28	-33.3686	148.882	817.4	16-29-b	16	29	b	2017-11-08 17:10:00
2017-11-08 06:10:04	-33.3686	148.882	817.4	18-29-b	18	29	b	2017-11-08 17:10:00
2017-11-08 06:12:25	-33.3681	148.882	817.4	20-29-b	20	29	b	2017-11-08 17:12:00
2017-11-08 06:14:50	-33.3675	148.882	817.4	22-29-b	22	29	b	2017-11-08 17:14:00
2017-11-08 06:15:05	-33.3675	148.882	817.4	23-29-b	23	29	b	2017-11-08 17:15:00
2017-11-08 06:15:26	-33.3672	148.883	817.4	25-29-b	25	29	b	2017-11-08 17:15:00
2017-11-08 06:12:41	-33.3681	148.882	817.4	26-29-b	26	29	b	2017-11-08 17:12:00
2017-11-08 06:13:06	-33.3679	148.882	817.4	28-29-b	28	29	b	2017-11-08 17:13:00
2017-11-08 06:47:15	-33.3659	148.882	791.6	31-29-b	31	29	b	2017-11-08 17:47:00
2017-11-08 06:46:41	-33.3664	148.882	791.6	33-29-b	33	29	b	2017-11-08 17:46:00
2017-11-08 06:13:45	-33.3679	148.882	817.4	34-29-b	34	29	b	2017-11-08 17:13:00
2017-11-08 06:15:16	-33.3675	148.882	817.4	35-29-b	35	29	b	2017-11-08 17:15:00
2017-11-08 06:14:17	-33.3679	148.882	817.4	36-29-b	36	29	b	2017-11-08 17:14:00
2017-11-08 06:09:12	-33.3686	148.882	817.4	38-29-b	38	29	b	2017-11-08 17:09:00
2017-11-08 06:47:26	-33.3659	148.882	791.6	39-29-b	39	29	b	2017-11-08 17:47:00
2017-11-08 06:14:28	-33.3679	148.882	817.4	40-29-b	40	29	b	2017-11-08 17:14:00
2017-11-08 06:47:38	-33.3659	148.882	791.6	44-29-b	44	29	b	2017-11-08 17:47:00
2017-11-08 06:08:44	-33.3679	148.883	817.4	45-29-b	45	29	b	2017-11-08 17:08:00
2017-11-08 06:47:52	-33.3657	148.882	791.6	46-29-b	46	29	b	2017-11-08 17:47:00
2017-11-08 06:14:39	-33.3679	148.882	817.4	47-29-b	47	29	b	2017-11-08 17:14:00
2017-11-08 06:46:54	-33.3664	148.882	791.6	48-29-b	48	29	b	2017-11-08 17:46:00
2017-11-08 06:16:28	-33.3684	148.88	817.4	49-29-b	49	29	b	2017-11-08 17:16:00
2017-11-08 14:59:05	-33.368	148.882	815.5	1-29-c	1	29	c	2017-11-09 01:59:00
2017-11-08 14:59:19	-33.368	148.882	815.5	2-29-c	2	29	c	2017-11-09 01:59:00
2017-11-08 14:59:29	-33.368	148.882	815.5	4-29-c	4	29	c	2017-11-09 01:59:00
2017-11-08 14:47:31	-33.3672	148.883	804.9	6-29-c	6	29	c	2017-11-09 01:47:00
2017-11-08 14:57:14	-33.3679	148.882	815.5	7-29-c	7	29	c	2017-11-09 01:57:00
2017-11-08 14:59:42	-33.368	148.882	815.5	9-29-c	9	29	c	2017-11-09 01:59:00
2017-11-08 15:04:59	-33.3685	148.882	815.5	10-29-c	10	29	c	2017-11-09 02:04:00
2017-11-08 14:57:43	-33.3679	148.882	815.5	11-29-c	11	29	c	2017-11-09 01:57:00
2017-11-08 14:59:54	-33.368	148.882	815.5	12-29-c	12	29	c	2017-11-09 01:59:00
2017-11-08 14:47:46	-33.3672	148.883	804.9	13-29-c	13	29	c	2017-11-09 01:47:00
2017-11-08 15:00:07	-33.368	148.882	815.5	15-29-c	15	29	c	2017-11-09 02:00:00
2017-11-08 15:04:46	-33.3685	148.882	815.5	16-29-c	16	29	c	2017-11-09 02:04:00
2017-11-08 15:04:35	-33.3685	148.882	815.5	18-29-c	18	29	c	2017-11-09 02:04:00
2017-11-08 14:57:02	-33.3679	148.882	815.5	20-29-c	20	29	c	2017-11-09 01:57:00
2017-11-08 14:46:47	-33.3675	148.882	804.9	22-29-c	22	29	c	2017-11-09 01:46:00
2017-11-08 14:47:07	-33.3675	148.882	804.9	23-29-c	23	29	c	2017-11-09 01:47:00
2017-11-08 14:47:58	-33.3672	148.883	804.9	25-29-c	25	29	c	2017-11-09 01:47:00
2017-11-08 14:58:41	-33.3679	148.882	815.5	28-29-c	28	29	c	2017-11-09 01:58:00
2017-11-08 15:00:18	-33.368	148.882	815.5	29-29-c	29	29	c	2017-11-09 02:00:00
2017-11-08 15:04:24	-33.3685	148.882	815.5	30-29-c	30	29	c	2017-11-09 02:04:00
2017-11-08 14:39:33	-33.3651	148.882	790.7	31-29-c	31	29	c	2017-11-09 01:39:00
2017-11-08 14:45:47	-33.3664	148.882	804.9	33-29-c	33	29	c	2017-11-09 01:45:00
2017-11-08 14:56:47	-33.3679	148.882	815.5	34-29-c	34	29	c	2017-11-09 01:56:00
2017-11-08 14:47:20	-33.3675	148.882	804.9	35-29-c	35	29	c	2017-11-09 01:47:00
2017-11-08 14:56:16	-33.3681	148.882	815.5	36-29-c	36	29	c	2017-11-09 01:56:00
2017-11-08 15:04:07	-33.3685	148.882	815.5	38-29-c	38	29	c	2017-11-09 02:04:00
2017-11-08 14:39:50	-33.3651	148.882	790.3	39-29-c	39	29	c	2017-11-09 01:39:00
2017-11-08 14:58:00	-33.3679	148.882	815.5	40-29-c	40	29	c	2017-11-09 01:58:00
2017-11-08 14:40:28	-33.3659	148.882	790.3	44-29-c	44	29	c	2017-11-09 01:40:00
2017-11-08 15:08:33	-33.369	148.883	827.9	45-29-c	45	29	c	2017-11-09 02:08:00
2017-11-08 14:40:08	-33.3657	148.882	790.3	46-29-c	46	29	c	2017-11-09 01:40:00
2017-11-08 14:56:36	-33.3681	148.882	815.5	47-29-c	47	29	c	2017-11-09 01:56:00
2017-11-08 14:46:01	-33.3664	148.882	804.9	48-29-c	48	29	c	2017-11-09 01:46:00
2017-11-08 14:51:23	-33.3685	148.88	815.4	49-29-c	49	29	c	2017-11-09 01:51:00
2017-11-09 05:25:05	-33.3685	148.882	795.6	18-30-30-b	18	30	b	2017-11-09 16:25:00
2017-11-08 19:13:22	-33.3679	148.882	791	1-30-a	1	30	a	2017-11-09 06:13:00
2017-11-08 19:15:33	-33.3681	148.882	791	2-30-a	2	30	a	2017-11-09 06:15:00
2017-11-08 19:15:51	-33.3681	148.882	791	4-30-a	4	30	a	2017-11-09 06:15:00
2017-11-08 19:11:29	-33.3672	148.883	791	6-30-a	6	30	a	2017-11-09 06:11:00
2017-11-08 19:13:38	-33.3679	148.882	791	7-30-a	7	30	a	2017-11-09 06:13:00
2017-11-08 19:16:06	-33.3681	148.882	791	9-30-a	9	30	a	2017-11-09 06:16:00
2017-11-08 19:16:40	-33.3681	148.882	791	11-30-a	11	30	a	2017-11-09 06:16:00
2017-11-08 19:16:17	-33.3681	148.882	791	12-30-a	12	30	a	2017-11-09 06:16:00
2017-11-08 19:11:45	-33.3672	148.883	791	13-30-a	13	30	a	2017-11-09 06:11:00
2017-11-08 19:18:32	-33.3685	148.882	791	18-30-a	18	30	a	2017-11-09 06:18:00
2017-11-08 19:12:17	-33.3675	148.882	791	22-30-a	22	30	a	2017-11-09 06:12:00
2017-11-08 19:12:30	-33.3675	148.882	791	23-30-a	23	30	a	2017-11-09 06:12:00
2017-11-08 19:13:49	-33.3679	148.882	791	24-30-a	24	30	a	2017-11-09 06:13:00
2017-11-08 19:11:59	-33.3672	148.883	791	25-30-a	25	30	a	2017-11-09 06:11:00
2017-11-08 19:17:07	-33.3681	148.882	791	26-30-a	26	30	a	2017-11-09 06:17:00
2017-11-08 21:14:19	-33.3672	148.882	809.8	27-30-a	27	30	a	2017-11-09 08:14:00
2017-11-08 19:18:59	-33.3685	148.882	791	30-30-a	30	30	a	2017-11-09 06:18:00
2017-11-08 19:11:01	-33.3664	148.882	791	33-30-a	33	30	a	2017-11-09 06:11:00
2017-11-08 19:14:20	-33.3679	148.882	791	34-30-a	34	30	a	2017-11-09 06:14:00
2017-11-08 19:12:40	-33.3675	148.882	791	35-30-a	35	30	a	2017-11-09 06:12:00
2017-11-08 19:14:46	-33.3679	148.882	791	36-30-a	36	30	a	2017-11-09 06:14:00
2017-11-08 19:18:21	-33.3685	148.882	791	38-30-a	38	30	a	2017-11-09 06:18:00
2017-11-08 19:10:24	-33.3657	148.882	791	39-30-a	39	30	a	2017-11-09 06:10:00
2017-11-08 19:18:08	-33.3685	148.882	791	45-30-a	45	30	a	2017-11-09 06:18:00
2017-11-08 19:10:07	-33.3657	148.882	791.4	46-30-a	46	30	a	2017-11-09 06:10:00
2017-11-08 19:11:15	-33.3664	148.882	791	48-30-a	48	30	a	2017-11-09 06:11:00
2017-11-08 19:19:23	-33.3687	148.88	791	49-30-a	49	30	a	2017-11-09 06:19:00
2017-11-09 05:28:51	-33.3679	148.882	795.6	1-30-b	1	30	b	2017-11-09 16:28:00
2017-11-09 05:27:35	-33.3681	148.882	795.6	2-30-b	2	30	b	2017-11-09 16:27:00
2017-11-09 05:27:50	-33.3681	148.882	795.6	4-30-b	4	30	b	2017-11-09 16:27:00
2017-11-09 05:32:19	-33.3672	148.882	795.6	6-30-b	6	30	b	2017-11-09 16:32:00
2017-11-09 05:27:59	-33.3681	148.882	795.6	9-30-b	9	30	b	2017-11-09 16:27:00
2017-11-09 05:26:04	-33.3685	148.882	795.6	10-30-b	10	30	b	2017-11-09 16:26:00
2017-11-09 05:27:13	-33.3681	148.882	795.6	11-30-b	11	30	b	2017-11-09 16:27:00
2017-11-09 05:32:05	-33.3672	148.882	795.6	13-30-b	13	30	b	2017-11-09 16:32:00
2017-11-09 05:28:30	-33.3681	148.882	795.6	20-30-b	20	30	b	2017-11-09 16:28:00
2017-11-09 05:31:08	-33.3675	148.882	795.6	22-30-b	22	30	b	2017-11-09 16:31:00
2017-11-09 05:31:19	-33.3675	148.882	795.6	23-30-b	23	30	b	2017-11-09 16:31:00
2017-11-09 05:31:52	-33.3672	148.882	795.6	25-30-b	25	30	b	2017-11-09 16:31:00
2017-11-09 05:31:41	-33.3672	148.882	795.6	27-30-b	27	30	b	2017-11-09 16:31:00
2017-11-09 05:29:08	-33.3679	148.882	795.6	28-30-b	28	30	b	2017-11-09 16:29:00
2017-11-09 05:24:07	-33.3685	148.882	795.6	30-30-b	30	30	b	2017-11-09 16:24:00
2017-11-09 05:33:00	-33.3659	148.882	795.6	31-30-b	31	30	b	2017-11-09 16:33:00
2017-11-09 05:32:32	-33.3664	148.882	795.6	33-30-b	33	30	b	2017-11-09 16:32:00
2017-11-09 05:30:00	-33.3679	148.882	795.6	34-30-b	34	30	b	2017-11-09 16:30:00
2017-11-09 05:31:31	-33.3675	148.882	795.6	35-30-b	35	30	b	2017-11-09 16:31:00
2017-11-09 05:30:10	-33.3681	148.882	795.6	36-30-b	36	30	b	2017-11-09 16:30:00
2017-11-09 05:23:53	-33.3685	148.882	795.6	38-30-b	38	30	b	2017-11-09 16:23:00
2017-11-09 05:33:34	-33.3659	148.882	795.6	39-30-b	39	30	b	2017-11-09 16:33:00
2017-11-09 05:29:42	-33.3679	148.882	795.6	40-30-b	40	30	b	2017-11-09 16:29:00
2017-11-09 05:33:17	-33.3659	148.882	795.6	44-30-b	44	30	b	2017-11-09 16:33:00
2017-11-09 05:23:26	-33.3688	148.883	795.6	45-30-b	45	30	b	2017-11-09 16:23:00
2017-11-09 05:33:45	-33.3657	148.882	795.6	46-30-b	46	30	b	2017-11-09 16:33:00
2017-11-09 05:26:51	-33.3681	148.882	795.6	47-30-b	47	30	b	2017-11-09 16:26:00
2017-11-09 05:32:50	-33.3664	148.882	795.6	48-30-b	48	30	b	2017-11-09 16:32:00
2017-11-09 05:34:07	-33.3686	148.88	795.6	49-30-b	49	30	b	2017-11-09 16:34:00
2017-11-09 13:19:43	-33.3681	148.882	824.7	1-30-c	1	30	c	2017-11-10 00:19:00
2017-11-09 13:20:02	-33.3681	148.882	824.4	2-30-c	2	30	c	2017-11-10 00:20:00
2017-11-09 13:20:13	-33.3681	148.882	824.1	4-30-c	4	30	c	2017-11-10 00:20:00
2017-11-09 13:35:22	-33.3672	148.883	797	6-30-c	6	30	c	2017-11-10 00:35:00
2017-11-09 13:20:25	-33.3681	148.882	824.1	9-30-c	9	30	c	2017-11-10 00:20:00
2017-11-09 13:19:31	-33.3685	148.882	824.2	10-30-c	10	30	c	2017-11-10 00:19:00
2017-11-09 13:22:03	-33.3679	148.882	824.1	11-30-c	11	30	c	2017-11-10 00:22:00
2017-11-09 13:20:36	-33.3681	148.882	824.1	12-30-c	12	30	c	2017-11-10 00:20:00
2017-11-09 13:35:35	-33.3672	148.883	797	13-30-c	13	30	c	2017-11-10 00:35:00
2017-11-09 13:20:49	-33.3681	148.882	824.1	15-30-c	15	30	c	2017-11-10 00:20:00
2017-11-09 13:19:12	-33.3685	148.882	822.6	16-30-c	16	30	c	2017-11-10 00:19:00
2017-11-09 13:18:20	-33.3688	148.883	821.1	18-30-c	18	30	c	2017-11-10 00:18:00
2017-11-09 13:20:59	-33.3681	148.882	824.1	20-30-c	20	30	c	2017-11-10 00:20:00
2017-11-09 13:36:15	-33.3675	148.882	797	22-30-c	22	30	c	2017-11-10 00:36:00
2017-11-09 13:36:28	-33.3675	148.882	797	23-30-c	23	30	c	2017-11-10 00:36:00
2017-11-09 13:35:46	-33.3672	148.883	797	25-30-c	25	30	c	2017-11-10 00:35:00
2017-11-09 13:21:12	-33.3681	148.882	824.1	26-30-c	26	30	c	2017-11-10 00:21:00
2017-11-09 13:36:02	-33.3672	148.883	797	27-30-c	27	30	c	2017-11-10 00:36:00
2017-11-09 13:21:24	-33.3681	148.882	824.1	29-30-c	29	30	c	2017-11-10 00:21:00
2017-11-09 13:19:00	-33.3685	148.882	821.9	30-30-c	30	30	c	2017-11-10 00:19:00
2017-11-09 13:30:02	-33.3659	148.882	795	31-30-c	31	30	c	2017-11-10 00:30:00
2017-11-09 13:34:48	-33.3664	148.882	797	33-30-c	33	30	c	2017-11-10 00:34:00
2017-11-09 13:22:13	-33.3679	148.882	824.1	34-30-c	34	30	c	2017-11-10 00:22:00
2017-11-09 13:36:41	-33.3675	148.882	797	35-30-c	35	30	c	2017-11-10 00:36:00
2017-11-09 13:21:38	-33.3681	148.882	824.1	36-30-c	36	30	c	2017-11-10 00:21:00
2017-11-09 13:18:45	-33.3685	148.882	821.5	38-30-c	38	30	c	2017-11-10 00:18:00
2017-11-09 13:29:35	-33.3654	148.882	795	39-30-c	39	30	c	2017-11-10 00:29:00
2017-11-09 13:23:03	-33.3679	148.883	824.1	40-30-c	40	30	c	2017-11-10 00:23:00
2017-11-09 13:30:15	-33.3659	148.882	795	44-30-c	44	30	c	2017-11-10 00:30:00
2017-11-09 13:18:01	-33.3688	148.882	822.1	45-30-c	45	30	c	2017-11-10 00:18:00
2017-11-09 13:29:48	-33.3657	148.882	795	46-30-c	46	30	c	2017-11-10 00:29:00
2017-11-09 13:22:48	-33.3679	148.882	824.1	47-30-c	47	30	c	2017-11-10 00:22:00
2017-11-09 13:35:00	-33.3661	148.881	797	48-30-c	48	30	c	2017-11-10 00:35:00
2017-11-09 13:24:02	-33.3677	148.882	824.1	49-30-c	49	30	c	2017-11-10 00:24:00
2017-11-12 21:37:19	-33.3679	148.882	922.6	1-32-a	1	32	a	2017-11-13 08:37:00
2017-11-12 21:44:41	-33.3681	148.882	932.6	4-32-a	4	32	a	2017-11-13 08:44:00
2017-11-12 21:47:27	-33.3672	148.882	932.6	6-32-a	6	32	a	2017-11-13 08:47:00
2017-11-12 21:41:42	-33.3685	148.882	932.6	10-32-a	10	32	a	2017-11-13 08:41:00
2017-11-12 21:37:31	-33.3679	148.882	922.6	11-32-a	11	32	a	2017-11-13 08:37:00
2017-11-12 21:43:30	-33.3681	148.882	932.6	12-32-a	12	32	a	2017-11-13 08:43:00
2017-11-12 21:47:14	-33.3672	148.882	932.6	13-32-a	13	32	a	2017-11-13 08:47:00
2017-11-12 21:43:44	-33.3681	148.882	932.6	15-32-a	15	32	a	2017-11-13 08:43:00
2017-11-12 21:41:29	-33.3685	148.882	932.6	16-32-a	16	32	a	2017-11-13 08:41:00
2017-11-12 21:36:01	-33.3688	148.883	923	18-32-a	18	32	a	2017-11-13 08:36:00
2017-11-12 21:43:14	-33.3681	148.882	932.6	20-32-a	20	32	a	2017-11-13 08:43:00
2017-11-12 21:48:39	-33.364	148.881	932.6	21-32-a	21	32	a	2017-11-13 08:48:00
2017-11-12 21:37:48	-33.3672	148.883	922.6	22-32-a	22	32	a	2017-11-13 08:37:00
2017-11-12 21:45:32	-33.3675	148.882	932.6	23-32-a	23	32	a	2017-11-13 08:45:00
2017-11-12 21:47:04	-33.3672	148.882	932.6	25-32-a	25	32	a	2017-11-13 08:47:00
2017-11-12 21:42:54	-33.3681	148.882	932.6	26-32-a	26	32	a	2017-11-13 08:42:00
2017-11-12 21:46:49	-33.3672	148.882	932.6	27-32-a	27	32	a	2017-11-13 08:46:00
2017-11-12 21:39:41	-33.3685	148.882	926.9	30-32-a	30	32	a	2017-11-13 08:39:00
2017-11-12 21:48:11	-33.3659	148.882	932.6	31-32-a	31	32	a	2017-11-13 08:48:00
2017-11-12 21:47:44	-33.3665	148.882	932.6	33-32-a	33	32	a	2017-11-13 08:47:00
2017-11-12 21:38:10	-33.3675	148.882	922.6	35-32-a	35	32	a	2017-11-13 08:38:00
2017-11-12 21:36:47	-33.3679	148.882	923	36-32-a	36	32	a	2017-11-13 08:36:00
2017-11-12 21:36:14	-33.3685	148.882	923	38-32-a	38	32	a	2017-11-13 08:36:00
2017-11-12 21:44:09	-33.368	148.882	932.6	40-32-a	40	32	a	2017-11-13 08:44:00
2017-11-12 21:47:57	-33.3659	148.882	932.6	44-32-a	44	32	a	2017-11-13 08:47:00
2017-11-12 21:48:28	-33.3657	148.882	932.6	46-32-a	46	32	a	2017-11-13 08:48:00
2017-11-12 21:45:04	-33.3679	148.882	932.6	47-32-a	47	32	a	2017-11-13 08:45:00
2017-11-12 21:46:33	-33.3684	148.88	932.6	49-32-a	49	32	a	2017-11-13 08:46:00
2017-11-13 05:12:18	-33.3679	148.882	807.4	1-32-b	1	32	b	2017-11-13 16:12:00
2017-11-13 05:06:58	-33.368	148.882	807.4	4-32-b	4	32	b	2017-11-13 16:06:00
2017-11-13 05:11:46	-33.3672	148.883	807.4	6-32-b	6	32	b	2017-11-13 16:11:00
2017-11-13 05:08:19	-33.3679	148.882	807.4	7-32-b	7	32	b	2017-11-13 16:08:00
2017-11-13 05:06:48	-33.3685	148.882	807.4	10-32-b	10	32	b	2017-11-13 16:06:00
2017-11-13 05:08:02	-33.3679	148.882	807.4	11-32-b	11	32	b	2017-11-13 16:08:00
2017-11-13 05:07:17	-33.368	148.882	807.4	12-32-b	12	32	b	2017-11-13 16:07:00
2017-11-13 05:11:35	-33.3672	148.883	807.4	13-32-b	13	32	b	2017-11-13 16:11:00
2017-11-13 05:07:34	-33.368	148.882	807.4	15-32-b	15	32	b	2017-11-13 16:07:00
2017-11-13 05:06:38	-33.3685	148.882	807.4	16-32-b	16	32	b	2017-11-13 16:06:00
2017-11-13 05:05:28	-33.3688	148.883	807.4	18-32-b	18	32	b	2017-11-13 16:05:00
2017-11-13 05:08:30	-33.3679	148.882	807.4	20-32-b	20	32	b	2017-11-13 16:08:00
2017-11-13 06:12:55	-33.364	148.881	791.8	21-32-b	21	32	b	2017-11-13 17:12:00
2017-11-13 05:11:11	-33.3672	148.883	807.4	22-32-b	22	32	b	2017-11-13 16:11:00
2017-11-13 05:10:37	-33.3675	148.882	807.4	23-32-b	23	32	b	2017-11-13 16:10:00
2017-11-13 05:11:25	-33.3672	148.883	807.4	25-32-b	25	32	b	2017-11-13 16:11:00
2017-11-13 05:08:48	-33.3679	148.882	807.4	26-32-b	26	32	b	2017-11-13 16:08:00
2017-11-13 05:07:44	-33.368	148.882	807.4	29-32-b	29	32	b	2017-11-13 16:07:00
2017-11-13 05:06:25	-33.3685	148.882	807.4	30-32-b	30	32	b	2017-11-13 16:06:00
2017-11-13 06:13:37	-33.3659	148.882	791.8	31-32-b	31	32	b	2017-11-13 17:13:00
2017-11-13 06:14:09	-33.3664	148.882	791.8	33-32-b	33	32	b	2017-11-13 17:14:00
2017-11-13 05:09:27	-33.3679	148.882	807.4	34-32-b	34	32	b	2017-11-13 16:09:00
2017-11-13 05:10:58	-33.3675	148.882	807.4	35-32-b	35	32	b	2017-11-13 16:10:00
2017-11-13 05:10:15	-33.3681	148.882	807.4	36-32-b	36	32	b	2017-11-13 16:10:00
2017-11-13 05:06:11	-33.3685	148.882	807.4	38-32-b	38	32	b	2017-11-13 16:06:00
2017-11-13 06:13:26	-33.3657	148.882	791.8	39-32-b	39	32	b	2017-11-13 17:13:00
2017-11-13 05:09:00	-33.3679	148.882	807.4	40-32-b	40	32	b	2017-11-13 16:09:00
2017-11-13 06:13:56	-33.3659	148.882	791.8	44-32-b	44	32	b	2017-11-13 17:13:00
2017-11-13 05:06:00	-33.3688	148.883	807.4	45-32-b	45	32	b	2017-11-13 16:06:00
2017-11-13 06:13:11	-33.3657	148.882	791.8	46-32-b	46	32	b	2017-11-13 17:13:00
2017-11-13 05:09:15	-33.3679	148.882	807.4	47-32-b	47	32	b	2017-11-13 16:09:00
2017-11-13 05:12:43	-33.3686	148.88	807.4	49-32-b	49	32	b	2017-11-13 16:12:00
2017-11-13 15:16:45	-33.3679	148.882	818.2	1-32-c	1	32	c	2017-11-14 02:16:00
2017-11-13 15:15:40	-33.368	148.882	818.2	4-32-c	4	32	c	2017-11-14 02:15:00
2017-11-13 15:33:01	-33.3672	148.882	806.2	6-32-c	6	32	c	2017-11-14 02:33:00
2017-11-13 15:19:31	-33.3679	148.882	818.2	7-32-c	7	32	c	2017-11-14 02:19:00
2017-11-13 15:26:09	-33.3685	148.882	818.1	10-32-c	10	32	c	2017-11-14 02:26:00
2017-11-13 15:16:59	-33.3679	148.882	818.2	11-32-c	11	32	c	2017-11-14 02:16:00
2017-11-13 15:15:57	-33.368	148.882	818.2	12-32-c	12	32	c	2017-11-14 02:15:00
2017-11-13 15:32:49	-33.3672	148.882	806.2	13-32-c	13	32	c	2017-11-14 02:32:00
2017-11-13 15:16:16	-33.368	148.882	818.2	15-32-c	15	32	c	2017-11-14 02:16:00
2017-11-13 15:25:58	-33.3685	148.882	818.1	16-32-c	16	32	c	2017-11-14 02:25:00
2017-11-13 15:26:26	-33.3688	148.883	818.1	18-32-c	18	32	c	2017-11-14 02:26:00
2017-11-13 15:17:13	-33.3679	148.882	818.2	20-32-c	20	32	c	2017-11-14 02:17:00
2017-11-13 15:40:33	-33.364	148.881	787.3	21-32-c	21	32	c	2017-11-14 02:40:00
2017-11-13 15:31:56	-33.3675	148.882	806.2	22-32-c	22	32	c	2017-11-14 02:31:00
2017-11-13 15:32:12	-33.3675	148.882	806.2	23-32-c	23	32	c	2017-11-14 02:32:00
2017-11-13 15:17:26	-33.3679	148.882	818.2	26-32-c	26	32	c	2017-11-14 02:17:00
2017-11-13 15:32:38	-33.3672	148.882	806.2	27-32-c	27	32	c	2017-11-14 02:32:00
2017-11-13 15:16:30	-33.368	148.882	818.2	29-32-c	29	32	c	2017-11-14 02:16:00
2017-11-13 15:25:42	-33.3685	148.882	818.1	30-32-c	30	32	c	2017-11-14 02:25:00
2017-11-13 15:40:02	-33.3659	148.882	787.3	31-32-c	31	32	c	2017-11-14 02:40:00
2017-11-13 15:39:22	-33.3664	148.882	787.3	33-32-c	33	32	c	2017-11-14 02:39:00
2017-11-13 15:17:39	-33.3679	148.882	818.2	34-32-c	34	32	c	2017-11-14 02:17:00
2017-11-13 15:32:24	-33.3672	148.882	806.2	35-32-c	35	32	c	2017-11-14 02:32:00
2017-11-13 15:17:50	-33.368	148.882	818.2	36-32-c	36	32	c	2017-11-14 02:17:00
2017-11-13 15:26:55	-33.3691	148.881	818.1	38-32-c	38	32	c	2017-11-14 02:26:00
2017-11-13 15:39:37	-33.3659	148.882	787.3	39-32-c	39	32	c	2017-11-14 02:39:00
2017-11-13 15:18:04	-33.3679	148.882	818.2	40-32-c	40	32	c	2017-11-14 02:18:00
2017-11-13 15:39:51	-33.3659	148.882	787.3	44-32-c	44	32	c	2017-11-14 02:39:00
2017-11-13 15:26:40	-33.3688	148.883	818.1	45-32-c	45	32	c	2017-11-14 02:26:00
2017-11-13 15:40:15	-33.3657	148.882	787.3	46-32-c	46	32	c	2017-11-14 02:40:00
2017-11-13 15:18:19	-33.3679	148.882	818.2	47-32-c	47	32	c	2017-11-14 02:18:00
2017-11-13 15:18:31	-33.3674	148.881	818.2	49-32-c	49	32	c	2017-11-14 02:18:00
2017-11-13 18:48:58	-33.3679	148.882	818.3	1-33-a	1	33	a	2017-11-14 05:48:00
2017-11-13 18:51:02	-33.3681	148.882	818.3	4-33-a	4	33	a	2017-11-14 05:51:00
2017-11-13 20:58:46	-33.3672	148.883	814.1	6-33-a	6	33	a	2017-11-14 07:58:00
2017-11-13 18:49:26	-33.3679	148.882	818.3	7-33-a	7	33	a	2017-11-14 05:49:00
2017-11-13 18:49:41	-33.3679	148.882	818.3	11-33-a	11	33	a	2017-11-14 05:49:00
2017-11-13 18:52:14	-33.3681	148.882	818.3	12-33-a	12	33	a	2017-11-14 05:52:00
2017-11-13 20:58:35	-33.3672	148.883	814.1	13-33-a	13	33	a	2017-11-14 07:58:00
2017-11-13 18:52:26	-33.3681	148.882	818.3	15-33-a	15	33	a	2017-11-14 05:52:00
2017-11-13 19:56:13	-33.3675	148.882	816.2	22-33-a	22	33	a	2017-11-14 06:56:00
2017-11-13 19:56:27	-33.3675	148.882	816.2	23-33-a	23	33	a	2017-11-14 06:56:00
2017-11-13 18:49:55	-33.3679	148.882	818.3	26-33-a	26	33	a	2017-11-14 05:49:00
2017-11-13 20:58:21	-33.3672	148.883	814.1	27-33-a	27	33	a	2017-11-14 07:58:00
2017-11-14 06:12:40	-33.3672	148.883	821	28-33-a	28	33	a	2017-11-14 17:12:00
2017-11-13 18:52:37	-33.3681	148.882	818.3	29-33-a	29	33	a	2017-11-14 05:52:00
2017-11-13 19:57:02	-33.3659	148.882	816.2	31-33-a	31	33	a	2017-11-14 06:57:00
2017-11-13 19:56:48	-33.3664	148.882	816.2	33-33-a	33	33	a	2017-11-14 06:56:00
2017-11-13 18:53:00	-33.3677	148.882	818.3	34-33-a	34	33	a	2017-11-14 05:53:00
2017-11-13 19:56:38	-33.3675	148.882	816.2	35-33-a	35	33	a	2017-11-14 06:56:00
2017-11-13 18:50:24	-33.3679	148.882	818.3	40-33-a	40	33	a	2017-11-14 05:50:00
2017-11-13 19:57:29	-33.3659	148.882	816.2	44-33-a	44	33	a	2017-11-14 06:57:00
2017-11-13 19:57:38	-33.3657	148.882	816.2	46-33-a	46	33	a	2017-11-14 06:57:00
2017-11-13 18:50:46	-33.3679	148.882	818.3	47-33-a	47	33	a	2017-11-14 05:50:00
2017-11-13 19:31:41	-33.3638	148.882	802.7	48-33-a	48	33	a	2017-11-14 06:31:00
2017-11-13 18:53:20	-33.3686	148.88	818.3	49-33-a	49	33	a	2017-11-14 05:53:00
2017-11-14 06:09:15	-33.3679	148.882	821	1-33-b	1	33	b	2017-11-14 17:09:00
2017-11-14 06:08:01	-33.368	148.882	821	4-33-b	4	33	b	2017-11-14 17:08:00
2017-11-14 06:13:31	-33.3672	148.883	821	6-33-b	6	33	b	2017-11-14 17:13:00
2017-11-14 06:09:28	-33.3679	148.882	821	7-33-b	7	33	b	2017-11-14 17:09:00
2017-11-14 06:07:51	-33.3685	148.882	821	10-33-b	10	33	b	2017-11-14 17:07:00
2017-11-14 06:09:38	-33.3679	148.882	821	11-33-b	11	33	b	2017-11-14 17:09:00
2017-11-14 06:08:17	-33.368	148.882	821	12-33-b	12	33	b	2017-11-14 17:08:00
2017-11-14 06:13:20	-33.3672	148.883	821	13-33-b	13	33	b	2017-11-14 17:13:00
2017-11-14 06:08:53	-33.368	148.882	821	15-33-b	15	33	b	2017-11-14 17:08:00
2017-11-14 06:07:37	-33.3685	148.882	821	16-33-b	16	33	b	2017-11-14 17:07:00
2017-11-14 06:09:48	-33.3679	148.882	821	20-33-b	20	33	b	2017-11-14 17:09:00
2017-11-14 06:34:51	-33.364	148.881	788.9	21-33-b	21	33	b	2017-11-14 17:34:00
2017-11-14 06:12:12	-33.3675	148.882	821	23-33-b	23	33	b	2017-11-14 17:12:00
2017-11-14 06:13:07	-33.3672	148.883	821	25-33-b	25	33	b	2017-11-14 17:13:00
2017-11-14 06:10:02	-33.3679	148.882	821	26-33-b	26	33	b	2017-11-14 17:10:00
2017-11-14 06:12:55	-33.3672	148.883	821	27-33-b	27	33	b	2017-11-14 17:12:00
2017-11-14 06:08:28	-33.368	148.882	821	29-33-b	29	33	b	2017-11-14 17:08:00
2017-11-14 06:07:16	-33.3685	148.882	821	30-33-b	30	33	b	2017-11-14 17:07:00
2017-11-14 06:33:41	-33.3659	148.882	788.9	31-33-b	31	33	b	2017-11-14 17:33:00
2017-11-14 06:33:26	-33.3664	148.882	788.9	33-33-b	33	33	b	2017-11-14 17:33:00
2017-11-14 06:10:14	-33.3679	148.882	821	34-33-b	34	33	b	2017-11-14 17:10:00
2017-11-14 06:12:24	-33.3675	148.882	821	35-33-b	35	33	b	2017-11-14 17:12:00
2017-11-14 06:10:55	-33.368	148.882	821	36-33-b	36	33	b	2017-11-14 17:10:00
2017-11-14 06:07:02	-33.3685	148.882	821	38-33-b	38	33	b	2017-11-14 17:07:00
2017-11-14 06:34:20	-33.3657	148.882	788.9	39-33-b	39	33	b	2017-11-14 17:34:00
2017-11-14 06:10:30	-33.3679	148.882	821	40-33-b	40	33	b	2017-11-14 17:10:00
2017-11-14 06:33:55	-33.3659	148.882	788.9	44-33-b	44	33	b	2017-11-14 17:33:00
2017-11-14 06:06:20	-33.3685	148.883	821	45-33-b	45	33	b	2017-11-14 17:06:00
2017-11-14 06:34:06	-33.3657	148.882	788.9	46-33-b	46	33	b	2017-11-14 17:34:00
2017-11-14 06:09:06	-33.368	148.882	821	47-33-b	47	33	b	2017-11-14 17:09:00
2017-11-14 06:35:06	-33.364	148.881	788.9	48-33-b	48	33	b	2017-11-14 17:35:00
2017-11-14 06:11:38	-33.3685	148.88	821	49-33-b	49	33	b	2017-11-14 17:11:00
2017-11-14 12:03:34	-33.3679	148.882	823.8	1-33-c	1	33	c	2017-11-14 23:03:00
2017-11-14 12:05:11	-33.3681	148.882	823.8	4-33-c	4	33	c	2017-11-14 23:05:00
2017-11-14 12:18:40	-33.3672	148.883	790.2	6-33-c	6	33	c	2017-11-14 23:18:00
2017-11-14 12:03:53	-33.3679	148.882	823.8	7-33-c	7	33	c	2017-11-14 23:03:00
2017-11-14 12:06:57	-33.3686	148.882	823.8	10-33-c	10	33	c	2017-11-14 23:06:00
2017-11-14 12:04:04	-33.3679	148.882	823.8	11-33-c	11	33	c	2017-11-14 23:04:00
2017-11-14 12:05:25	-33.3681	148.882	823.8	12-33-c	12	33	c	2017-11-14 23:05:00
2017-11-14 12:18:30	-33.3672	148.883	790.2	13-33-c	13	33	c	2017-11-14 23:18:00
2017-11-14 12:05:38	-33.3681	148.882	823.8	15-33-c	15	33	c	2017-11-14 23:05:00
2017-11-14 12:06:46	-33.3686	148.882	823.8	16-33-c	16	33	c	2017-11-14 23:06:00
2017-11-14 12:07:55	-33.3688	148.883	823.8	18-33-c	18	33	c	2017-11-14 23:07:00
2017-11-14 12:01:38	-33.364	148.881	823.8	21-33-c	21	33	c	2017-11-14 23:01:00
2017-11-14 12:02:12	-33.3675	148.882	823.8	22-33-c	22	33	c	2017-11-14 23:02:00
2017-11-14 12:02:34	-33.3675	148.882	823.8	23-33-c	23	33	c	2017-11-14 23:02:00
2017-11-14 12:17:58	-33.3672	148.883	790.2	25-33-c	25	33	c	2017-11-14 23:17:00
2017-11-14 12:17:48	-33.3672	148.883	790.2	27-33-c	27	33	c	2017-11-14 23:17:00
2017-11-14 12:17:34	-33.3672	148.883	790.2	28-33-c	28	33	c	2017-11-14 23:17:00
2017-11-14 12:06:05	-33.3681	148.882	823.8	29-33-c	29	33	c	2017-11-14 23:06:00
2017-11-14 12:06:35	-33.3686	148.882	823.8	30-33-c	30	33	c	2017-11-14 23:06:00
2017-11-14 12:19:08	-33.3659	148.882	790.2	31-33-c	31	33	c	2017-11-14 23:19:00
2017-11-14 12:18:56	-33.3664	148.882	790.2	33-33-c	33	33	c	2017-11-14 23:18:00
2017-11-14 12:02:56	-33.3676	148.881	823.8	34-33-c	34	33	c	2017-11-14 23:02:00
2017-11-14 12:03:16	-33.3682	148.882	823.8	36-33-c	36	33	c	2017-11-14 23:03:00
2017-11-14 12:19:22	-33.3659	148.882	790.2	44-33-c	44	33	c	2017-11-14 23:19:00
2017-11-14 12:07:09	-33.3688	148.883	823.8	45-33-c	45	33	c	2017-11-14 23:07:00
2017-11-14 12:05:00	-33.3679	148.882	823.8	47-33-c	47	33	c	2017-11-14 23:05:00
2017-11-14 12:01:51	-33.364	148.881	823.8	48-33-c	48	33	c	2017-11-14 23:01:00
2017-11-14 18:36:52	-33.3679	148.882	818.9	1-34-a	1	34	a	2017-11-15 05:36:00
2017-11-14 18:41:24	-33.3672	148.882	818.9	6-34-a	6	34	a	2017-11-15 05:41:00
2017-11-14 18:35:35	-33.3685	148.882	818.9	10-34-a	10	34	a	2017-11-15 05:35:00
2017-11-14 18:37:06	-33.3679	148.882	818.9	11-34-a	11	34	a	2017-11-15 05:37:00
2017-11-14 18:35:47	-33.368	148.882	818.9	12-34-a	12	34	a	2017-11-15 05:35:00
2017-11-14 18:41:14	-33.3672	148.882	818.9	13-34-a	13	34	a	2017-11-15 05:41:00
2017-11-14 18:36:09	-33.368	148.882	818.9	15-34-a	15	34	a	2017-11-15 05:36:00
2017-11-14 18:35:24	-33.3685	148.882	818.9	16-34-a	16	34	a	2017-11-15 05:35:00
2017-11-14 18:34:34	-33.3688	148.883	819.3	18-34-a	18	34	a	2017-11-15 05:34:00
2017-11-14 18:37:31	-33.3679	148.882	818.9	20-34-a	20	34	a	2017-11-15 05:37:00
2017-11-14 18:42:04	-33.364	148.881	818.9	21-34-a	21	34	a	2017-11-15 05:42:00
2017-11-14 18:39:41	-33.3675	148.882	818.9	22-34-a	22	34	a	2017-11-15 05:39:00
2017-11-14 18:40:54	-33.3672	148.882	818.9	25-34-a	25	34	a	2017-11-15 05:40:00
2017-11-14 18:38:15	-33.3679	148.882	818.9	26-34-a	26	34	a	2017-11-15 05:38:00
2017-11-14 18:40:43	-33.3672	148.882	818.9	27-34-a	27	34	a	2017-11-15 05:40:00
2017-11-14 18:40:25	-33.3672	148.882	818.9	28-34-a	28	34	a	2017-11-15 05:40:00
2017-11-14 18:36:20	-33.368	148.882	818.9	29-34-a	29	34	a	2017-11-15 05:36:00
2017-11-14 18:35:13	-33.3685	148.882	818.9	30-34-a	30	34	a	2017-11-15 05:35:00
2017-11-14 19:08:20	-33.3665	148.882	802	33-34-a	33	34	a	2017-11-15 06:08:00
2017-11-14 18:38:27	-33.3679	148.882	818.9	34-34-a	34	34	a	2017-11-15 05:38:00
2017-11-14 18:40:12	-33.3675	148.882	818.9	35-34-a	35	34	a	2017-11-15 05:40:00
2017-11-14 18:39:01	-33.3679	148.882	818.9	36-34-a	36	34	a	2017-11-15 05:39:00
2017-11-14 18:35:01	-33.3685	148.882	818.9	38-34-a	38	34	a	2017-11-15 05:35:00
2017-11-14 19:09:05	-33.3657	148.882	802	39-34-a	39	34	a	2017-11-15 06:09:00
2017-11-14 18:36:35	-33.3678	148.882	818.9	40-34-a	40	34	a	2017-11-15 05:36:00
2017-11-14 19:08:34	-33.3659	148.882	802	44-34-a	44	34	a	2017-11-15 06:08:00
2017-11-14 18:34:49	-33.3688	148.883	818.9	45-34-a	45	34	a	2017-11-15 05:34:00
2017-11-14 19:09:20	-33.3657	148.882	802	46-34-a	46	34	a	2017-11-15 06:09:00
2017-11-14 18:39:20	-33.3679	148.882	818.9	47-34-a	47	34	a	2017-11-15 05:39:00
2017-11-14 18:41:44	-33.364	148.881	818.9	48-34-a	48	34	a	2017-11-15 05:41:00
2017-11-15 05:23:29	-33.3679	148.882	823.2	1-34-b	1	34	b	2017-11-15 16:23:00
2017-11-15 05:24:52	-33.3681	148.882	823.2	4-34-b	4	34	b	2017-11-15 16:24:00
2017-11-15 05:22:49	-33.3672	148.883	823.2	6-34-b	6	34	b	2017-11-15 16:22:00
2017-11-15 05:40:38	-33.3685	148.882	820.4	10-34-b	10	34	b	2017-11-15 16:40:00
2017-11-15 05:25:43	-33.3681	148.882	823.2	11-34-b	11	34	b	2017-11-15 16:25:00
2017-11-15 05:25:11	-33.3681	148.882	823.2	12-34-b	12	34	b	2017-11-15 16:25:00
2017-11-15 05:22:39	-33.3672	148.883	823.2	13-34-b	13	34	b	2017-11-15 16:22:00
2017-11-15 05:25:21	-33.3681	148.882	823.2	15-34-b	15	34	b	2017-11-15 16:25:00
2017-11-15 05:26:18	-33.3688	148.883	823.2	18-34-b	18	34	b	2017-11-15 16:26:00
2017-11-16 05:11:03	-33.3688	148.883	803.1	18-34-b-b	18	35	b	2017-11-16 16:11:00
2017-11-15 05:41:26	-33.364	148.881	820.4	21-34-b	21	34	b	2017-11-15 16:41:00
2017-11-15 05:22:59	-33.3675	148.882	823.2	22-34-b	22	34	b	2017-11-15 16:22:00
2017-11-15 05:23:17	-33.3675	148.882	823.2	23-34-b	23	34	b	2017-11-15 16:23:00
2017-11-15 05:22:27	-33.3672	148.883	823.2	25-34-b	25	34	b	2017-11-15 16:22:00
2017-11-15 05:23:53	-33.3679	148.882	823.2	26-34-b	26	34	b	2017-11-15 16:23:00
2017-11-15 05:22:17	-33.3672	148.883	823.2	27-34-b	27	34	b	2017-11-15 16:22:00
2017-11-15 05:22:07	-33.3672	148.883	823.2	28-34-b	28	34	b	2017-11-15 16:22:00
2017-11-15 05:25:32	-33.3681	148.882	823.2	29-34-b	29	34	b	2017-11-15 16:25:00
2017-11-15 05:40:28	-33.3685	148.882	820.4	30-34-b	30	34	b	2017-11-15 16:40:00
2017-11-15 06:01:32	-33.3659	148.882	788.6	31-34-b	31	34	b	2017-11-15 17:01:00
2017-11-15 06:05:04	-33.3665	148.882	793.2	33-34-b	33	34	b	2017-11-15 17:05:00
2017-11-15 05:24:07	-33.3679	148.882	823.2	34-34-b	34	34	b	2017-11-15 16:24:00
2017-11-15 05:21:43	-33.3672	148.883	823.2	35-34-b	35	34	b	2017-11-15 16:21:00
2017-11-15 05:40:11	-33.3685	148.882	820.4	38-34-b	38	34	b	2017-11-15 16:40:00
2017-11-15 05:24:22	-33.3679	148.882	823.2	40-34-b	40	34	b	2017-11-15 16:24:00
2017-11-15 06:00:54	-33.3657	148.882	788.6	46-34-b	46	34	b	2017-11-15 17:00:00
2017-11-15 05:24:42	-33.3679	148.882	823.2	47-34-b	47	34	b	2017-11-15 16:24:00
2017-11-15 05:41:42	-33.364	148.881	820.4	48-34-b	48	34	b	2017-11-15 16:41:00
2017-11-15 05:41:09	-33.3685	148.88	820.4	49-34-b	49	34	b	2017-11-15 16:41:00
2017-11-15 13:31:26	-33.3679	148.882	830	1-34-c	1	34	c	2017-11-16 00:31:00
2017-11-15 13:29:54	-33.3681	148.882	830	4-34-c	4	34	c	2017-11-16 00:29:00
2017-11-15 13:34:07	-33.3672	148.882	830	6-34-c	6	34	c	2017-11-16 00:34:00
2017-11-15 13:31:39	-33.3679	148.882	830	7-34-c	7	34	c	2017-11-16 00:31:00
2017-11-15 13:29:41	-33.3685	148.882	830	10-34-c	10	34	c	2017-11-16 00:29:00
2017-11-15 13:30:07	-33.3681	148.882	830	11-34-c	11	34	c	2017-11-16 00:30:00
2017-11-15 13:30:31	-33.3681	148.882	830	12-34-c	12	34	c	2017-11-16 00:30:00
2017-11-15 13:33:55	-33.3672	148.882	830	13-34-c	13	34	c	2017-11-16 00:33:00
2017-11-15 13:30:43	-33.3681	148.882	830	15-34-c	15	34	c	2017-11-16 00:30:00
2017-11-15 13:29:29	-33.3685	148.882	830	16-34-c	16	34	c	2017-11-16 00:29:00
2017-11-15 13:28:02	-33.3688	148.883	830	18-34-c	18	34	c	2017-11-16 00:28:00
2017-11-15 13:35:25	-33.364	148.881	830	21-34-c	21	34	c	2017-11-16 00:35:00
2017-11-15 13:32:37	-33.3675	148.882	830	22-34-c	22	34	c	2017-11-16 00:32:00
2017-11-15 13:33:44	-33.3672	148.882	830	25-34-c	25	34	c	2017-11-16 00:33:00
2017-11-15 13:31:50	-33.3679	148.882	830	26-34-c	26	34	c	2017-11-16 00:31:00
2017-11-15 13:33:34	-33.3672	148.882	830	27-34-c	27	34	c	2017-11-16 00:33:00
2017-11-15 13:33:22	-33.3672	148.882	830	28-34-c	28	34	c	2017-11-16 00:33:00
2017-11-15 13:30:54	-33.3681	148.882	830	29-34-c	29	34	c	2017-11-16 00:30:00
2017-11-15 13:28:39	-33.3685	148.882	830	30-34-c	30	34	c	2017-11-16 00:28:00
2017-11-15 13:34:49	-33.3659	148.882	830	31-34-c	31	34	c	2017-11-16 00:34:00
2017-11-15 13:32:04	-33.3679	148.882	830	34-34-c	34	34	c	2017-11-16 00:32:00
2017-11-15 13:33:06	-33.3672	148.882	830	35-34-c	35	34	c	2017-11-16 00:33:00
2017-11-15 13:31:09	-33.3681	148.882	830	36-34-c	36	34	c	2017-11-16 00:31:00
2017-11-15 13:35:14	-33.3657	148.882	830	39-34-c	39	34	c	2017-11-16 00:35:00
2017-11-15 13:32:15	-33.3679	148.882	830	40-34-c	40	34	c	2017-11-16 00:32:00
2017-11-15 13:27:09	-33.3688	148.882	830	45-34-c	45	34	c	2017-11-16 00:27:00
2017-11-15 13:35:00	-33.3657	148.882	830	46-34-c	46	34	c	2017-11-16 00:35:00
2017-11-15 13:32:26	-33.3679	148.882	830	47-34-c	47	34	c	2017-11-16 00:32:00
2017-11-15 13:35:45	-33.364	148.881	830	48-34-c	48	34	c	2017-11-16 00:35:00
2017-11-15 13:36:15	-33.3687	148.88	830	49-34-c	49	34	c	2017-11-16 00:36:00
2017-11-14 18:38:42	-33.3681	148.882	818.9	29-34-q	4	34	a	2017-11-15 05:38:00
2017-11-15 18:40:20	-33.3679	148.882	791.1	1-35-a	1	35	a	2017-11-16 05:40:00
2017-11-15 18:41:59	-33.3681	148.882	791.1	4-35-a	4	35	a	2017-11-16 05:41:00
2017-11-15 18:40:10	-33.3672	148.882	791.1	6-35-a	6	35	a	2017-11-16 05:40:00
2017-11-15 18:40:37	-33.3679	148.882	791.1	7-35-a	7	35	a	2017-11-16 05:40:00
2017-11-15 18:44:33	-33.3685	148.882	791.1	10-35-a	10	35	a	2017-11-16 05:44:00
2017-11-15 18:42:18	-33.3681	148.882	791.1	11-35-a	11	35	a	2017-11-16 05:42:00
2017-11-15 18:42:28	-33.3681	148.882	791.1	12-35-a	12	35	a	2017-11-16 05:42:00
2017-11-15 18:39:57	-33.3672	148.882	791.1	13-35-a	13	35	a	2017-11-16 05:39:00
2017-11-15 18:42:37	-33.3681	148.882	791.1	15-35-a	15	35	a	2017-11-16 05:42:00
2017-11-15 18:44:17	-33.3685	148.882	791.1	16-35-a	16	35	a	2017-11-16 05:44:00
2017-11-15 18:44:42	-33.3688	148.883	791.1	18-35-a	18	35	a	2017-11-16 05:44:00
2017-11-15 18:36:52	-33.364	148.881	791.1	21-35-a	21	35	a	2017-11-16 05:36:00
2017-11-15 18:38:41	-33.3675	148.882	791.1	22-35-a	22	35	a	2017-11-16 05:38:00
2017-11-15 18:39:00	-33.3675	148.882	791.1	23-35-a	23	35	a	2017-11-16 05:39:00
2017-11-15 18:39:45	-33.3672	148.882	791.1	25-35-a	25	35	a	2017-11-16 05:39:00
2017-11-15 18:40:48	-33.3679	148.882	791.1	26-35-a	26	35	a	2017-11-16 05:40:00
2017-11-15 18:39:35	-33.3672	148.882	791.1	27-35-a	27	35	a	2017-11-16 05:39:00
2017-11-15 18:39:23	-33.3672	148.882	791.1	28-35-a	28	35	a	2017-11-16 05:39:00
2017-11-15 18:42:47	-33.3681	148.882	791.1	29-35-a	29	35	a	2017-11-16 05:42:00
2017-11-15 18:43:37	-33.3685	148.882	791.1	30-35-a	30	35	a	2017-11-16 05:43:00
2017-11-15 18:38:11	-33.3659	148.882	791.1	31-35-a	31	35	a	2017-11-16 05:38:00
2017-11-15 18:38:27	-33.3661	148.882	791.1	33-35-a	33	35	a	2017-11-16 05:38:00
2017-11-15 18:41:16	-33.3679	148.882	791.1	34-35-a	34	35	a	2017-11-16 05:41:00
2017-11-15 18:39:10	-33.3672	148.882	791.1	35-35-a	35	35	a	2017-11-16 05:39:00
2017-11-15 18:42:57	-33.3681	148.882	791.1	36-35-a	36	35	a	2017-11-16 05:42:00
2017-11-15 18:43:25	-33.3685	148.882	791.1	38-35-a	38	35	a	2017-11-16 05:43:00
2017-11-15 18:37:21	-33.3657	148.882	791.1	39-35-a	39	35	a	2017-11-16 05:37:00
2017-11-15 18:37:50	-33.3659	148.882	791.1	44-35-a	44	35	a	2017-11-16 05:37:00
2017-11-15 18:44:57	-33.3688	148.883	791.1	45-35-a	45	35	a	2017-11-16 05:44:00
2017-11-15 18:37:39	-33.3657	148.882	791.1	46-35-a	46	35	a	2017-11-16 05:37:00
2017-11-15 18:41:47	-33.3679	148.882	791.1	47-35-a	47	35	a	2017-11-16 05:41:00
2017-11-15 18:37:10	-33.364	148.881	791.1	48-35-a	48	35	a	2017-11-16 05:37:00
2017-11-16 05:16:27	-33.3679	148.882	803.1	1-35-b	1	35	b	2017-11-16 16:16:00
2017-11-16 05:21:14	-33.3657	148.882	803.1	2-35-b	2	35	b	2017-11-16 16:21:00
2017-11-16 05:15:04	-33.368	148.882	803.1	3-35-b	3	35	b	2017-11-16 16:15:00
2017-11-16 05:15:14	-33.368	148.882	803.1	4-35-b	4	35	b	2017-11-16 16:15:00
2017-11-16 05:19:42	-33.3672	148.883	803.1	6-35-b	6	35	b	2017-11-16 16:19:00
2017-11-16 05:17:20	-33.3679	148.882	803.1	7-35-b	7	35	b	2017-11-16 16:17:00
2017-11-16 05:14:25	-33.3685	148.882	803.1	10-35-b	10	35	b	2017-11-16 16:14:00
2017-11-16 05:17:00	-33.3679	148.882	803.1	11-35-b	11	35	b	2017-11-16 16:17:00
2017-11-16 05:15:55	-33.368	148.882	803.1	12-35-b	12	35	b	2017-11-16 16:15:00
2017-11-16 05:19:33	-33.3672	148.883	803.1	13-35-b	13	35	b	2017-11-16 16:19:00
2017-11-16 05:15:41	-33.368	148.882	803.1	14-35-b	14	35	b	2017-11-16 16:15:00
2017-11-16 05:15:25	-33.368	148.882	803.1	15-35-b	15	35	b	2017-11-16 16:15:00
2017-11-16 05:14:13	-33.3685	148.882	803.1	16-35-b	16	35	b	2017-11-16 16:14:00
2017-11-14 06:06:45	-33.3688	148.883	821	18-35-b	18	33	b	2017-11-14 17:06:00
2017-11-16 05:21:39	-33.364	148.881	803.1	21-35-b	21	35	b	2017-11-16 16:21:00
2017-11-16 05:18:20	-33.3675	148.882	803.1	22-35-b	22	35	b	2017-11-16 16:18:00
2017-11-16 05:18:32	-33.3675	148.882	803.1	23-35-b	23	35	b	2017-11-16 16:18:00
2017-11-16 05:19:21	-33.3672	148.883	803.1	25-35-b	25	35	b	2017-11-16 16:19:00
2017-11-16 05:17:10	-33.3679	148.882	803.1	26-35-b	26	35	b	2017-11-16 16:17:00
2017-11-16 05:19:11	-33.3672	148.883	803.1	27-35-b	27	35	b	2017-11-16 16:19:00
2017-11-16 05:18:58	-33.3672	148.883	803.1	28-35-b	28	35	b	2017-11-16 16:18:00
2017-11-16 05:13:55	-33.3685	148.882	803.1	30-35-b	30	35	b	2017-11-16 16:13:00
2017-11-16 05:20:33	-33.3658	148.882	803.1	31-35-b	31	35	b	2017-11-16 16:20:00
2017-11-16 05:19:56	-33.3664	148.882	803.1	32-35-b	32	35	b	2017-11-16 16:19:00
2017-11-16 05:20:11	-33.3664	148.882	803.1	33-35-b	33	35	b	2017-11-16 16:20:00
2017-11-16 05:17:58	-33.3679	148.882	803.1	34-35-b	34	35	b	2017-11-16 16:17:00
2017-11-16 05:18:46	-33.3672	148.883	803.1	35-35-b	35	35	b	2017-11-16 16:18:00
2017-11-16 05:16:17	-33.368	148.882	803.1	36-35-b	36	35	b	2017-11-16 16:16:00
2017-11-16 05:13:44	-33.3685	148.882	803.1	38-35-b	38	35	b	2017-11-16 16:13:00
2017-11-16 05:20:49	-33.3657	148.882	803.1	39-35-b	39	35	b	2017-11-16 16:20:00
2017-11-16 05:17:45	-33.3679	148.882	803.1	40-35-b	40	35	b	2017-11-16 16:17:00
2017-11-16 05:20:20	-33.3658	148.882	803.1	44-35-b	44	35	b	2017-11-16 16:20:00
2017-11-16 05:21:04	-33.3657	148.882	803.1	46-35-b	46	35	b	2017-11-16 16:21:00
2017-11-16 05:14:40	-33.368	148.882	803.1	47-35-b	47	35	b	2017-11-16 16:14:00
2017-11-16 05:21:54	-33.364	148.881	803.1	48-35-b	48	35	b	2017-11-16 16:21:00
2017-11-16 05:22:45	-33.3685	148.88	803.1	49-35-b	49	35	b	2017-11-16 16:22:00
2017-11-16 11:01:32	-33.3679	148.882	880.6	1-35-c	1	35	c	2017-11-16 22:01:00
2017-11-16 10:53:42	-33.3657	148.882	880.6	2-35-c	2	35	c	2017-11-16 21:53:00
2017-11-16 10:53:00	-33.3681	148.882	880.6	3-35-c	3	35	c	2017-11-16 21:53:00
2017-11-16 11:01:15	-33.3681	148.882	880.6	4-35-c	4	35	c	2017-11-16 22:01:00
2017-11-16 10:56:59	-33.3672	148.883	880.6	6-35-c	6	35	c	2017-11-16 21:56:00
2017-11-16 11:00:59	-33.3679	148.882	880.6	7-35-c	7	35	c	2017-11-16 22:00:00
2017-11-16 10:52:45	-33.3685	148.882	880.6	10-35-c	10	35	c	2017-11-16 21:52:00
2017-11-16 11:00:47	-33.3679	148.882	880.6	11-35-c	11	35	c	2017-11-16 22:00:00
2017-11-16 11:00:33	-33.3681	148.882	880.6	12-35-c	12	35	c	2017-11-16 22:00:00
2017-11-16 10:56:46	-33.3672	148.883	880.6	13-35-c	13	35	c	2017-11-16 21:56:00
2017-11-16 10:53:12	-33.3681	148.882	880.6	14-35-c	14	35	c	2017-11-16 21:53:00
2017-11-16 11:00:10	-33.368	148.882	880.6	15-35-c	15	35	c	2017-11-16 22:00:00
2017-11-16 10:52:31	-33.3685	148.882	880.6	16-35-c	16	35	c	2017-11-16 21:52:00
2017-11-16 10:51:20	-33.3688	148.883	880.6	18-35-c	18	35	c	2017-11-16 21:51:00
2017-11-16 10:54:00	-33.364	148.881	880.6	21-35-c	21	35	c	2017-11-16 21:54:00
2017-11-16 10:57:25	-33.3675	148.882	880.6	22-35-c	22	35	c	2017-11-16 21:57:00
2017-11-16 10:57:12	-33.3675	148.882	880.6	23-35-c	23	35	c	2017-11-16 21:57:00
2017-11-16 10:56:33	-33.3672	148.883	880.6	25-35-c	25	35	c	2017-11-16 21:56:00
2017-11-16 10:59:53	-33.3679	148.882	880.6	26-35-c	26	35	c	2017-11-16 21:59:00
2017-11-16 10:56:22	-33.3672	148.883	880.6	27-35-c	27	35	c	2017-11-16 21:56:00
2017-11-16 10:56:08	-33.3672	148.883	880.6	28-35-c	28	35	c	2017-11-16 21:56:00
2017-11-16 10:59:25	-33.368	148.882	880.6	29-35-c	29	35	c	2017-11-16 21:59:00
2017-11-16 10:52:19	-33.3685	148.882	880.6	30-35-c	30	35	c	2017-11-16 21:52:00
2017-11-16 10:55:23	-33.3659	148.882	880.6	31-35-c	31	35	c	2017-11-16 21:55:00
2017-11-16 10:53:27	-33.3664	148.882	880.6	32-35-c	32	35	c	2017-11-16 21:53:00
2017-11-16 10:55:35	-33.3664	148.882	880.6	33-35-c	33	35	c	2017-11-16 21:55:00
2017-11-16 10:57:40	-33.3675	148.882	880.6	34-35-c	34	35	c	2017-11-16 21:57:00
2017-11-16 10:55:51	-33.3672	148.883	880.6	35-35-c	35	35	c	2017-11-16 21:55:00
2017-11-16 10:59:02	-33.3681	148.882	880.6	36-35-c	36	35	c	2017-11-16 21:59:00
2017-11-16 10:52:02	-33.3685	148.882	880.6	38-35-c	38	35	c	2017-11-16 21:52:00
2017-11-16 10:54:55	-33.3657	148.882	880.6	39-35-c	39	35	c	2017-11-16 21:54:00
2017-11-16 10:58:46	-33.3679	148.882	880.6	40-35-c	40	35	c	2017-11-16 21:58:00
2017-11-16 10:55:08	-33.3659	148.882	880.6	44-35-c	44	35	c	2017-11-16 21:55:00
2017-11-16 10:51:43	-33.3688	148.883	880.6	45-35-c	45	35	c	2017-11-16 21:51:00
2017-11-16 10:54:30	-33.3657	148.882	880.6	46-35-c	46	35	c	2017-11-16 21:54:00
2017-11-16 10:58:14	-33.3679	148.882	880.6	47-35-c	47	35	c	2017-11-16 21:58:00
2017-11-16 10:54:14	-33.364	148.881	880.6	48-35-c	48	35	c	2017-11-16 21:54:00
2017-11-16 11:02:17	-33.3676	148.881	880.6	49-35-c	49	35	c	2017-11-16 22:02:00
2017-11-16 18:44:24	-33.3679	148.882	821.8	1-36-a	1	36	a	2017-11-17 05:44:00
2017-11-16 19:21:52	-33.3657	148.882	796.6	2-36-a	2	36	a	2017-11-17 06:21:00
2017-11-16 18:44:06	-33.3681	148.882	821.8	3-36-a	3	36	a	2017-11-17 05:44:00
2017-11-16 18:44:36	-33.368	148.882	821.8	4-36-a	4	36	a	2017-11-17 05:44:00
2017-11-16 18:42:16	-33.3672	148.883	821.8	6-36-a	6	36	a	2017-11-17 05:42:00
2017-11-16 18:44:52	-33.3679	148.882	821.8	7-36-a	7	36	a	2017-11-17 05:44:00
2017-11-16 18:52:06	-33.3685	148.882	821.8	10-36-a	10	36	a	2017-11-17 05:52:00
2017-11-16 18:43:26	-33.3679	148.882	821.8	11-36-a	11	36	a	2017-11-17 05:43:00
2017-11-16 18:46:02	-33.3681	148.882	821.8	12-36-a	12	36	a	2017-11-17 05:46:00
2017-11-16 18:42:35	-33.3672	148.883	821.8	13-36-a	13	36	a	2017-11-17 05:42:00
2017-11-16 18:45:21	-33.368	148.882	821.8	14-36-a	14	36	a	2017-11-17 05:45:00
2017-11-16 18:45:05	-33.368	148.882	821.8	15-36-a	15	36	a	2017-11-17 05:45:00
2017-11-16 18:51:52	-33.3685	148.882	821.8	16-36-a	16	36	a	2017-11-17 05:51:00
2017-11-16 18:52:16	-33.3688	148.883	821.8	18-36-a	18	36	a	2017-11-17 05:52:00
2017-11-16 19:22:29	-33.364	148.881	796.6	21-36-a	21	36	a	2017-11-17 06:22:00
2017-11-16 18:41:22	-33.3675	148.882	821.8	22-36-a	22	36	a	2017-11-17 05:41:00
2017-11-16 18:41:36	-33.3675	148.882	821.8	23-36-a	23	36	a	2017-11-17 05:41:00
2017-11-16 18:42:02	-33.3672	148.883	821.8	25-36-a	25	36	a	2017-11-17 05:42:00
2017-11-16 18:42:47	-33.3678	148.882	821.8	26-36-a	26	36	a	2017-11-17 05:42:00
2017-11-16 18:41:46	-33.3672	148.883	821.8	27-36-a	27	36	a	2017-11-17 05:41:00
2017-11-16 18:51:41	-33.3685	148.882	821.8	30-36-a	30	36	a	2017-11-17 05:51:00
2017-11-16 19:21:22	-33.3659	148.882	796.6	31-36-a	31	36	a	2017-11-17 06:21:00
2017-11-16 19:20:56	-33.3664	148.882	796.6	32-36-a	32	36	a	2017-11-17 06:20:00
2017-11-16 19:21:11	-33.3664	148.882	796.6	33-36-a	33	36	a	2017-11-17 06:21:00
2017-11-16 18:43:07	-33.3676	148.882	821.8	34-36-a	34	36	a	2017-11-17 05:43:00
2017-11-16 18:51:12	-33.3686	148.883	821.8	36-36-a	36	36	a	2017-11-17 05:51:00
2017-11-16 18:51:28	-33.3685	148.882	821.8	38-36-a	38	36	a	2017-11-17 05:51:00
2017-11-16 19:22:15	-33.3657	148.882	796.6	39-36-a	39	36	a	2017-11-17 06:22:00
2017-11-16 18:45:38	-33.3679	148.882	821.8	40-36-a	40	36	a	2017-11-17 05:45:00
2017-11-16 19:21:39	-33.3659	148.882	796.6	44-36-a	44	36	a	2017-11-17 06:21:00
2017-11-16 18:52:30	-33.3687	148.883	821.8	45-36-a	45	36	a	2017-11-17 05:52:00
2017-11-16 18:43:53	-33.3672	148.882	821.8	47-36-a	47	36	a	2017-11-17 05:43:00
2017-11-16 19:22:42	-33.364	148.881	796.6	48-36-a	48	36	a	2017-11-17 06:22:00
2017-11-16 18:52:50	-33.3685	148.88	821.8	49-36-a	49	36	a	2017-11-17 05:52:00
2017-11-17 04:12:33	-33.3679	148.882	802.6	1-36-b	1	36	b	2017-11-17 15:12:00
2017-11-17 04:17:40	-33.3657	148.882	802.6	2-36-b	2	36	b	2017-11-17 15:17:00
2017-11-17 04:11:43	-33.3681	148.882	802.6	3-36-b	3	36	b	2017-11-17 15:11:00
2017-11-17 04:13:36	-33.368	148.882	802.6	4-36-b	4	36	b	2017-11-17 15:13:00
2017-11-17 04:15:43	-33.3672	148.882	802.6	6-36-b	6	36	b	2017-11-17 15:15:00
2017-11-17 04:13:15	-33.3679	148.882	802.6	7-36-b	7	36	b	2017-11-17 15:13:00
2017-11-17 04:11:07	-33.3685	148.882	802.6	10-36-b	10	36	b	2017-11-17 15:11:00
2017-11-17 04:12:46	-33.3679	148.882	802.6	11-36-b	11	36	b	2017-11-17 15:12:00
2017-11-17 04:12:14	-33.3681	148.882	802.6	12-36-b	12	36	b	2017-11-17 15:12:00
2017-11-17 04:15:31	-33.3672	148.882	802.6	13-36-b	13	36	b	2017-11-17 15:15:00
2017-11-17 04:11:55	-33.3681	148.882	802.6	14-36-b	14	36	b	2017-11-17 15:11:00
2017-11-17 04:10:50	-33.3685	148.882	802.6	16-36-b	16	36	b	2017-11-17 15:10:00
2017-11-17 04:10:06	-33.3688	148.883	802.6	18-36-b	18	36	b	2017-11-17 15:10:00
2017-11-17 04:17:08	-33.364	148.881	802.6	21-36-b	21	36	b	2017-11-17 15:17:00
2017-11-17 04:14:23	-33.3675	148.882	802.6	22-36-b	22	36	b	2017-11-17 15:14:00
2017-11-17 04:14:35	-33.3675	148.882	802.6	23-36-b	23	36	b	2017-11-17 15:14:00
2017-11-17 04:15:20	-33.3672	148.882	802.6	25-36-b	25	36	b	2017-11-17 15:15:00
2017-11-17 04:11:20	-33.3681	148.882	802.6	26-36-b	26	36	b	2017-11-17 15:11:00
2017-11-17 04:15:11	-33.3672	148.882	802.6	27-36-b	27	36	b	2017-11-17 15:15:00
2017-11-17 04:15:01	-33.3672	148.882	802.6	28-36-b	28	36	b	2017-11-17 15:15:00
2017-11-17 04:10:39	-33.3685	148.882	802.6	30-36-b	30	36	b	2017-11-17 15:10:00
2017-11-17 04:16:16	-33.3659	148.882	802.6	31-36-b	31	36	b	2017-11-17 15:16:00
2017-11-17 04:15:53	-33.3664	148.882	802.6	32-36-b	32	36	b	2017-11-17 15:15:00
2017-11-17 04:16:06	-33.3664	148.882	802.6	33-36-b	33	36	b	2017-11-17 15:16:00
2017-11-17 04:14:05	-33.3679	148.882	802.6	34-36-b	34	36	b	2017-11-17 15:14:00
2017-11-17 04:14:46	-33.3672	148.882	802.6	35-36-b	35	36	b	2017-11-17 15:14:00
2017-11-17 04:10:22	-33.3685	148.882	802.6	38-36-b	38	36	b	2017-11-17 15:10:00
2017-11-17 04:16:37	-33.3657	148.882	802.6	39-36-b	39	36	b	2017-11-17 15:16:00
2017-11-17 04:13:48	-33.3679	148.882	802.6	40-36-b	40	36	b	2017-11-17 15:13:00
2017-11-17 04:16:28	-33.3659	148.882	802.6	44-36-b	44	36	b	2017-11-17 15:16:00
2017-11-17 04:16:55	-33.3657	148.882	802.6	46-36-b	46	36	b	2017-11-17 15:16:00
2017-11-17 04:12:57	-33.3679	148.882	802.6	47-36-b	47	36	b	2017-11-17 15:12:00
2017-11-17 04:17:21	-33.364	148.881	802.6	48-36-b	48	36	b	2017-11-17 15:17:00
2017-11-17 04:09:42	-33.3692	148.88	802.6	49-36-b	49	36	b	2017-11-17 15:09:00
2017-11-19 19:10:13	-33.3657	148.882	799.2	2-38-a	2	38	a	2017-11-20 06:10:00
2017-11-19 18:39:02	-33.3679	148.882	818.9	3-38-a	3	38	a	2017-11-20 05:39:00
2017-11-19 18:39:20	-33.3681	148.882	818.9	4-38-a	4	38	a	2017-11-20 05:39:00
2017-11-19 19:57:37	-33.3672	148.882	810.3	6-38-a	6	38	a	2017-11-20 06:57:00
2017-11-19 18:40:21	-33.3679	148.882	818.9	7-38-a	7	38	a	2017-11-20 05:40:00
2017-11-19 18:50:41	-33.3685	148.882	825.5	10-38-a	10	38	a	2017-11-20 05:50:00
2017-11-19 18:41:41	-33.368	148.882	818.9	12-38-a	12	38	a	2017-11-20 05:41:00
2017-11-19 19:57:24	-33.3672	148.882	810.3	13-38-a	13	38	a	2017-11-20 06:57:00
2017-11-19 18:40:47	-33.368	148.882	818.9	14-38-a	14	38	a	2017-11-20 05:40:00
2017-11-19 18:50:27	-33.3685	148.882	825.5	16-38-a	16	38	a	2017-11-20 05:50:00
2017-11-19 18:50:56	-33.3688	148.883	825.5	18-38-a	18	38	a	2017-11-20 05:50:00
2017-11-19 19:12:10	-33.364	148.881	799.2	21-38-a	21	38	a	2017-11-20 06:12:00
2017-11-19 19:55:44	-33.3675	148.882	810.3	22-38-a	22	38	a	2017-11-20 06:55:00
2017-11-19 19:56:03	-33.3675	148.882	810.3	23-38-a	23	38	a	2017-11-20 06:56:00
2017-11-19 19:57:13	-33.3672	148.882	810.3	25-38-a	25	38	a	2017-11-20 06:57:00
2017-11-19 18:38:28	-33.368	148.882	818.9	26-38-a	26	38	a	2017-11-20 05:38:00
2017-11-19 19:56:41	-33.3672	148.882	810.3	27-38-a	27	38	a	2017-11-20 06:56:00
2017-11-19 19:56:28	-33.3672	148.882	810.3	28-38-a	28	38	a	2017-11-20 06:56:00
2017-11-19 19:08:43	-33.3681	148.882	799.2	29-38-a	29	38	a	2017-11-20 06:08:00
2017-11-19 18:50:16	-33.3685	148.882	825.5	30-38-a	30	38	a	2017-11-20 05:50:00
2017-11-19 19:09:38	-33.3659	148.882	799.2	31-38-a	31	38	a	2017-11-20 06:09:00
2017-11-19 19:08:58	-33.3664	148.882	799.2	32-38-a	32	38	a	2017-11-20 06:08:00
2017-11-19 19:09:12	-33.3664	148.882	799.2	33-38-a	33	38	a	2017-11-20 06:09:00
2017-11-19 18:41:19	-33.3679	148.882	818.9	34-38-a	34	38	a	2017-11-20 05:41:00
2017-11-19 19:56:14	-33.3675	148.882	810.3	35-38-a	35	38	a	2017-11-20 06:56:00
2017-11-19 18:50:02	-33.3685	148.882	825.5	38-38-a	38	38	a	2017-11-20 05:50:00
2017-11-19 19:11:22	-33.3657	148.882	799.2	39-38-a	39	38	a	2017-11-20 06:11:00
2017-11-19 18:41:03	-33.3679	148.882	818.9	40-38-a	40	38	a	2017-11-20 05:41:00
2017-11-19 19:09:24	-33.3659	148.882	799.2	44-38-a	44	38	a	2017-11-20 06:09:00
2017-11-19 18:51:10	-33.3688	148.883	825.5	45-38-a	45	38	a	2017-11-20 05:51:00
2017-11-19 19:11:38	-33.3648	148.881	799.2	46-38-a	46	38	a	2017-11-20 06:11:00
2017-11-19 18:38:48	-33.368	148.882	818.9	47-38-a	47	38	a	2017-11-20 05:38:00
2017-11-19 19:11:55	-33.364	148.881	799.2	48-38-a	48	38	a	2017-11-20 06:11:00
2017-11-19 18:51:29	-33.3685	148.88	825.5	49-38-a	49	38	a	2017-11-20 05:51:00
2017-11-20 05:43:05	-33.3657	148.882	792.5	2-38-b	2	38	b	2017-11-20 16:43:00
2017-11-20 04:59:32	-33.368	148.882	829.3	4-38-b	4	38	b	2017-11-20 15:59:00
2017-11-20 05:03:42	-33.3672	148.883	829.3	6-38-b	6	38	b	2017-11-20 16:03:00
2017-11-20 04:59:48	-33.3679	148.882	829.3	7-38-b	7	38	b	2017-11-20 15:59:00
2017-11-20 04:59:59	-33.3679	148.882	829.3	8-38-b	8	38	b	2017-11-20 15:59:00
2017-11-20 05:20:04	-33.3685	148.882	823.6	10-38-b	10	38	b	2017-11-20 16:20:00
2017-11-20 05:00:11	-33.3681	148.882	829.3	12-38-b	12	38	b	2017-11-20 16:00:00
2017-11-20 05:03:31	-33.3672	148.883	829.3	13-38-b	13	38	b	2017-11-20 16:03:00
2017-11-20 05:00:21	-33.3681	148.882	829.3	14-38-b	14	38	b	2017-11-20 16:00:00
2017-11-20 05:00:31	-33.3681	148.882	829.3	15-38-b	15	38	b	2017-11-20 16:00:00
2017-11-20 05:19:54	-33.3685	148.882	823.6	16-38-b	16	38	b	2017-11-20 16:19:00
2017-11-20 04:58:28	-33.3688	148.883	829.3	18-38-b	18	38	b	2017-11-20 15:58:00
2017-11-20 05:43:46	-33.364	148.881	792.5	21-38-b	21	38	b	2017-11-20 16:43:00
2017-11-20 05:01:50	-33.3675	148.882	829.3	22-38-b	22	38	b	2017-11-20 16:01:00
2017-11-20 05:02:03	-33.3675	148.882	829.3	23-38-b	23	38	b	2017-11-20 16:02:00
2017-11-20 05:03:21	-33.3672	148.883	829.3	25-38-b	25	38	b	2017-11-20 16:03:00
2017-11-20 05:02:40	-33.3672	148.883	829.3	27-38-b	27	38	b	2017-11-20 16:02:00
2017-11-20 05:02:26	-33.3672	148.883	829.3	28-38-b	28	38	b	2017-11-20 16:02:00
2017-11-20 05:00:42	-33.3681	148.882	829.3	29-38-b	29	38	b	2017-11-20 16:00:00
2017-11-20 05:19:39	-33.3685	148.882	823.6	30-38-b	30	38	b	2017-11-20 16:19:00
2017-11-20 05:42:17	-33.3659	148.882	792.5	31-38-b	31	38	b	2017-11-20 16:42:00
2017-11-20 05:41:40	-33.3664	148.882	792.5	32-38-b	32	38	b	2017-11-20 16:41:00
2017-11-20 05:41:56	-33.3664	148.882	792.5	33-38-b	33	38	b	2017-11-20 16:41:00
2017-11-20 05:01:00	-33.3679	148.882	829.3	34-38-b	34	38	b	2017-11-20 16:01:00
2017-11-20 05:02:16	-33.3675	148.882	829.3	35-38-b	35	38	b	2017-11-20 16:02:00
2017-11-20 05:01:34	-33.368	148.882	829.3	36-38-b	36	38	b	2017-11-20 16:01:00
2017-11-20 05:19:29	-33.3685	148.882	823.6	38-38-b	38	38	b	2017-11-20 16:19:00
2017-11-20 05:42:26	-33.3657	148.882	792.5	39-38-b	39	38	b	2017-11-20 16:42:00
2017-11-20 05:01:10	-33.3679	148.882	829.3	40-38-b	40	38	b	2017-11-20 16:01:00
2017-11-20 05:42:05	-33.3659	148.882	792.5	44-38-b	44	38	b	2017-11-20 16:42:00
2017-11-20 05:19:06	-33.3685	148.882	823.6	45-38-b	45	38	b	2017-11-20 16:19:00
2017-11-20 05:43:15	-33.3649	148.881	792.5	46-38-b	46	38	b	2017-11-20 16:43:00
2017-11-20 05:01:22	-33.3679	148.882	829.3	47-38-b	47	38	b	2017-11-20 16:01:00
2017-11-20 05:43:33	-33.364	148.881	792.5	48-38-b	48	38	b	2017-11-20 16:43:00
2017-11-20 05:43:55	-33.3686	148.88	792.5	49-38-b	49	38	b	2017-11-20 16:43:00
2017-11-20 14:40:17	-33.3657	148.882	794.3	2-38-c	2	38	c	2017-11-21 01:40:00
2017-11-20 14:23:54	-33.368	148.882	823.6	3-38-c	3	38	c	2017-11-21 01:23:00
2017-11-20 14:22:58	-33.3683	148.882	823.6	4-38-c	4	38	c	2017-11-21 01:22:00
2017-11-20 14:31:59	-33.3672	148.882	810	6-38-c	6	38	c	2017-11-21 01:31:00
2017-11-20 14:25:41	-33.3679	148.882	823.6	7-38-c	7	38	c	2017-11-21 01:25:00
2017-11-20 14:23:44	-33.3685	148.882	823.6	10-38-c	10	38	c	2017-11-21 01:23:00
2017-11-20 14:24:23	-33.368	148.882	823.6	12-38-c	12	38	c	2017-11-21 01:24:00
2017-11-20 14:32:30	-33.3672	148.883	810	13-38-c	13	38	c	2017-11-21 01:32:00
2017-11-20 14:25:13	-33.3679	148.882	823.6	14-38-c	14	38	c	2017-11-21 01:25:00
2017-11-20 14:24:39	-33.368	148.882	823.6	15-38-c	15	38	c	2017-11-21 01:24:00
2017-11-20 14:23:34	-33.3685	148.882	823.6	16-38-c	16	38	c	2017-11-21 01:23:00
2017-11-20 14:20:58	-33.3688	148.883	823.6	18-38-c	18	38	c	2017-11-21 01:20:00
2017-11-20 14:40:46	-33.364	148.881	794.3	21-38-c	21	38	c	2017-11-21 01:40:00
2017-11-20 14:32:15	-33.3672	148.883	810	22-38-c	22	38	c	2017-11-21 01:32:00
2017-11-20 14:31:28	-33.3675	148.882	810	23-38-c	23	38	c	2017-11-21 01:31:00
2017-11-20 14:32:43	-33.3672	148.883	810	25-38-c	25	38	c	2017-11-21 01:32:00
2017-11-20 14:32:56	-33.3672	148.883	810	27-38-c	27	38	c	2017-11-21 01:32:00
2017-11-20 14:33:08	-33.3672	148.883	810	28-38-c	28	38	c	2017-11-21 01:33:00
2017-11-20 14:24:54	-33.368	148.882	823.6	29-38-c	29	38	c	2017-11-21 01:24:00
2017-11-20 14:23:20	-33.3685	148.882	823.6	30-38-c	30	38	c	2017-11-21 01:23:00
2017-11-20 14:39:36	-33.3659	148.882	794.3	31-38-c	31	38	c	2017-11-21 01:39:00
2017-11-20 14:39:01	-33.3664	148.882	794.3	32-38-c	32	38	c	2017-11-21 01:39:00
2017-11-20 14:39:18	-33.3664	148.882	794.3	33-38-c	33	38	c	2017-11-21 01:39:00
2017-11-20 14:22:29	-33.3674	148.882	823.6	34-38-c	34	38	c	2017-11-21 01:22:00
2017-11-20 14:31:48	-33.3675	148.882	810	35-38-c	35	38	c	2017-11-21 01:31:00
2017-11-20 14:21:46	-33.3691	148.881	823.6	36-38-c	36	38	c	2017-11-21 01:21:00
2017-11-20 14:21:28	-33.3691	148.881	823.6	38-38-c	38	38	c	2017-11-21 01:21:00
2017-11-20 14:40:04	-33.3657	148.882	794.3	39-38-c	39	38	c	2017-11-21 01:40:00
2017-11-20 14:22:47	-33.3674	148.882	823.6	40-38-c	40	38	c	2017-11-21 01:22:00
2017-11-20 14:39:50	-33.3659	148.882	794.3	44-38-c	44	38	c	2017-11-21 01:39:00
2017-11-20 14:21:11	-33.369	148.882	823.6	45-38-c	45	38	c	2017-11-21 01:21:00
2017-11-20 14:40:30	-33.3649	148.881	794.3	46-38-c	46	38	c	2017-11-21 01:40:00
2017-11-20 14:21:56	-33.3691	148.881	823.6	47-38-c	47	38	c	2017-11-21 01:21:00
2017-11-20 14:40:59	-33.364	148.881	794.3	48-38-c	48	38	c	2017-11-21 01:40:00
2017-11-20 14:22:10	-33.3691	148.881	823.6	49-38-c	49	38	c	2017-11-21 01:22:00
2017-11-20 20:13:27	-33.3657	148.882	817.3	2-39-a	2	39	a	2017-11-21 07:13:00
2017-11-20 20:20:23	-33.3672	148.883	812.5	6-39-a	6	39	a	2017-11-21 07:20:00
2017-11-20 20:11:08	-33.3679	148.882	817.3	7-39-a	7	39	a	2017-11-21 07:11:00
2017-11-20 20:09:05	-33.3685	148.882	817.3	10-39-a	10	39	a	2017-11-21 07:09:00
2017-11-20 20:09:18	-33.3681	148.882	817.3	12-39-a	12	39	a	2017-11-21 07:09:00
2017-11-20 20:20:11	-33.3672	148.883	812.5	13-39-a	13	39	a	2017-11-21 07:20:00
2017-11-20 20:10:06	-33.3679	148.882	817.3	14-39-a	14	39	a	2017-11-21 07:10:00
2017-11-20 20:09:53	-33.3681	148.882	817.3	15-39-a	15	39	a	2017-11-21 07:09:00
2017-11-20 20:08:52	-33.3685	148.882	817.3	16-39-a	16	39	a	2017-11-21 07:08:00
2017-11-20 20:07:38	-33.3688	148.883	817.3	18-39-a	18	39	a	2017-11-21 07:07:00
2017-11-20 20:14:04	-33.364	148.881	817.3	21-39-a	21	39	a	2017-11-21 07:14:00
2017-11-20 20:20:58	-33.3675	148.882	812.5	23-39-a	23	39	a	2017-11-21 07:20:00
2017-11-20 20:20:01	-33.3672	148.883	812.5	25-39-a	25	39	a	2017-11-21 07:20:00
2017-11-20 20:19:30	-33.3671	148.883	812.5	27-39-a	27	39	a	2017-11-21 07:19:00
2017-11-20 20:19:48	-33.3672	148.883	812.5	28-39-a	28	39	a	2017-11-21 07:19:00
2017-11-20 20:10:17	-33.3681	148.882	817.3	29-39-a	29	39	a	2017-11-21 07:10:00
2017-11-20 20:08:30	-33.3685	148.882	817.3	30-39-a	30	39	a	2017-11-21 07:08:00
2017-11-20 20:12:07	-33.3659	148.882	817.3	31-39-a	31	39	a	2017-11-21 07:12:00
2017-11-20 20:11:35	-33.3664	148.882	817.3	32-39-a	32	39	a	2017-11-21 07:11:00
2017-11-20 20:11:57	-33.3664	148.882	817.3	33-39-a	33	39	a	2017-11-21 07:11:00
2017-11-20 20:10:30	-33.3679	148.882	817.3	34-39-a	34	39	a	2017-11-21 07:10:00
2017-11-20 20:20:35	-33.3675	148.882	812.5	35-39-a	35	39	a	2017-11-21 07:20:00
2017-11-20 20:07:52	-33.3685	148.882	817.3	36-39-a	36	39	a	2017-11-21 07:07:00
2017-11-20 20:08:18	-33.3685	148.882	817.3	38-39-a	38	39	a	2017-11-21 07:08:00
2017-11-20 20:13:14	-33.3657	148.882	817.3	39-39-a	39	39	a	2017-11-21 07:13:00
2017-11-20 20:10:46	-33.3679	148.882	817.3	40-39-a	40	39	a	2017-11-21 07:10:00
2017-11-20 20:13:00	-33.3659	148.882	817.3	44-39-a	44	39	a	2017-11-21 07:13:00
2017-11-20 20:08:05	-33.3688	148.883	817.3	45-39-a	45	39	a	2017-11-21 07:08:00
2017-11-20 20:13:37	-33.365	148.881	817.3	46-39-a	46	39	a	2017-11-21 07:13:00
2017-11-20 20:10:56	-33.3679	148.882	817.3	47-39-a	47	39	a	2017-11-21 07:10:00
2017-11-20 20:13:51	-33.364	148.881	817.3	48-39-a	48	39	a	2017-11-21 07:13:00
2017-11-20 20:14:23	-33.3686	148.88	817.3	49-39-a	49	39	a	2017-11-21 07:14:00
2017-11-21 05:43:24	-33.3657	148.882	824.2	2-39-b	2	39	b	2017-11-21 16:43:00
2017-11-21 05:38:52	-33.3681	148.882	824.2	3-39-b	3	39	b	2017-11-21 16:38:00
2017-11-21 05:42:01	-33.3672	148.883	824.2	6-39-b	6	39	b	2017-11-21 16:42:00
2017-11-21 05:39:04	-33.3679	148.882	824.2	7-39-b	7	39	b	2017-11-21 16:39:00
2017-11-21 05:38:02	-33.3685	148.882	824.2	10-39-b	10	39	b	2017-11-21 16:38:00
2017-11-21 05:38:11	-33.3681	148.882	824.2	12-39-b	12	39	b	2017-11-21 16:38:00
2017-11-21 05:41:49	-33.3672	148.883	824.2	13-39-b	13	39	b	2017-11-21 16:41:00
2017-11-21 05:39:20	-33.3681	148.882	824.2	15-39-b	15	39	b	2017-11-21 16:39:00
2017-11-21 05:37:51	-33.3685	148.882	824.2	16-39-b	16	39	b	2017-11-21 16:37:00
2017-11-21 05:36:07	-33.3688	148.883	824.6	18-39-b	18	39	b	2017-11-21 16:36:00
2017-11-21 05:43:51	-33.364	148.881	824.2	21-39-b	21	39	b	2017-11-21 16:43:00
2017-11-21 05:40:19	-33.3675	148.882	824.2	22-39-b	22	39	b	2017-11-21 16:40:00
2017-11-21 05:40:34	-33.3675	148.882	824.2	23-39-b	23	39	b	2017-11-21 16:40:00
2017-11-21 05:41:39	-33.3672	148.883	824.2	25-39-b	25	39	b	2017-11-21 16:41:00
2017-11-21 05:41:24	-33.3672	148.883	824.2	27-39-b	27	39	b	2017-11-21 16:41:00
2017-11-21 05:40:56	-33.3672	148.883	824.2	28-39-b	28	39	b	2017-11-21 16:40:00
2017-11-21 05:39:33	-33.368	148.882	824.2	29-39-b	29	39	b	2017-11-21 16:39:00
2017-11-08 06:09:53	-33.3686	148.882	817.4	30-39-b	30	29	b	2017-11-08 17:09:00
2017-11-21 05:37:34	-33.3685	148.882	824.2	30-39-b-b	30	39	b	2017-11-21 16:37:00
2017-11-21 05:42:42	-33.3659	148.882	824.2	31-39-b	31	39	b	2017-11-21 16:42:00
2017-11-21 05:42:11	-33.3664	148.882	824.2	32-39-b	32	39	b	2017-11-21 16:42:00
2017-11-21 05:42:30	-33.3664	148.882	824.2	33-39-b	33	39	b	2017-11-21 16:42:00
2017-11-21 05:39:48	-33.3679	148.882	824.2	34-39-b	34	39	b	2017-11-21 16:39:00
2017-11-21 05:40:45	-33.3675	148.882	824.2	35-39-b	35	39	b	2017-11-21 16:40:00
2017-11-21 05:36:54	-33.3685	148.882	824.2	38-39-b	38	39	b	2017-11-21 16:36:00
2017-11-21 05:43:05	-33.3657	148.882	824.2	39-39-b	39	39	b	2017-11-21 16:43:00
2017-11-21 05:40:00	-33.3679	148.882	824.2	40-39-b	40	39	b	2017-11-21 16:40:00
2017-11-21 05:42:55	-33.3659	148.882	824.2	44-39-b	44	39	b	2017-11-21 16:42:00
2017-11-21 05:36:25	-33.3685	148.882	824.2	45-39-b	45	39	b	2017-11-21 16:36:00
2017-11-21 05:43:34	-33.365	148.881	824.2	46-39-b	46	39	b	2017-11-21 16:43:00
2017-11-21 05:40:09	-33.3679	148.882	824.2	47-39-b	47	39	b	2017-11-21 16:40:00
2017-11-21 05:44:05	-33.364	148.881	824.2	48-39-b	48	39	b	2017-11-21 16:44:00
2017-11-21 05:44:23	-33.3685	148.88	824.2	49-39-b	49	39	b	2017-11-21 16:44:00
2017-11-21 11:39:35	-33.3657	148.882	791.6	2-39-c	2	39	c	2017-11-21 22:39:00
2017-11-21 11:34:53	-33.3681	148.882	791.6	3-39-c	3	39	c	2017-11-21 22:34:00
2017-11-21 11:38:22	-33.3672	148.883	791.6	6-39-c	6	39	c	2017-11-21 22:38:00
2017-11-21 11:36:18	-33.3679	148.882	791.6	7-39-c	7	39	c	2017-11-21 22:36:00
2017-11-21 11:34:42	-33.3685	148.882	791.6	10-39-c	10	39	c	2017-11-21 22:34:00
2017-11-21 11:35:06	-33.3681	148.882	791.6	12-39-c	12	39	c	2017-11-21 22:35:00
2017-11-21 11:38:11	-33.3672	148.883	791.6	13-39-c	13	39	c	2017-11-21 22:38:00
2017-11-21 11:35:16	-33.3681	148.882	791.6	14-39-c	14	39	c	2017-11-21 22:35:00
2017-11-08 15:00:33	-33.368	148.882	815.5	15-39-c	15	29	c	2017-11-09 02:00:00
2017-11-21 11:36:01	-33.3681	148.882	791.6	15-39-c-c	15	39	c	2017-11-21 22:36:00
2017-11-21 11:34:30	-33.3685	148.882	791.6	16-39-c	16	39	c	2017-11-21 22:34:00
2017-11-21 11:32:54	-33.3688	148.883	791.6	18-39-c	18	39	c	2017-11-21 22:32:00
2017-11-21 11:40:03	-33.364	148.881	791.6	21-39-c	21	39	c	2017-11-21 22:40:00
2017-11-21 11:37:09	-33.3675	148.882	791.6	23-39-c	23	39	c	2017-11-21 22:37:00
2017-11-21 11:38:00	-33.3672	148.883	791.6	25-39-c	25	39	c	2017-11-21 22:38:00
2017-11-21 11:37:48	-33.3672	148.883	791.6	27-39-c	27	39	c	2017-11-21 22:37:00
2017-11-21 11:37:34	-33.3672	148.883	791.6	28-39-c	28	39	c	2017-11-21 22:37:00
2017-11-21 11:35:25	-33.3681	148.882	791.6	29-39-c	29	39	c	2017-11-21 22:35:00
2017-11-21 11:34:20	-33.3685	148.882	791.6	30-39-c	30	39	c	2017-11-21 22:34:00
2017-11-21 11:38:59	-33.3659	148.882	791.6	31-39-c	31	39	c	2017-11-21 22:38:00
2017-11-21 11:38:48	-33.3665	148.882	791.6	32-39-c	32	39	c	2017-11-21 22:38:00
2017-11-21 11:38:33	-33.3665	148.882	791.6	33-39-c	33	39	c	2017-11-21 22:38:00
2017-11-21 11:33:48	-33.3673	148.882	791.6	34-39-c	34	39	c	2017-11-21 22:33:00
2017-11-21 11:37:23	-33.3675	148.882	791.6	35-39-c	35	39	c	2017-11-21 22:37:00
2017-11-21 11:33:34	-33.3689	148.881	791.6	36-39-c	36	39	c	2017-11-21 22:33:00
2017-11-21 11:34:06	-33.3685	148.882	791.6	38-39-c	38	39	c	2017-11-21 22:34:00
2017-11-21 11:39:22	-33.3657	148.882	791.6	39-39-c	39	39	c	2017-11-21 22:39:00
2017-11-21 11:36:30	-33.3679	148.882	791.6	40-39-c	40	39	c	2017-11-21 22:36:00
2017-11-21 11:39:11	-33.3659	148.882	791.6	44-39-c	44	39	c	2017-11-21 22:39:00
2017-11-21 11:33:18	-33.3691	148.881	791.6	45-39-c	45	39	c	2017-11-21 22:33:00
2017-11-21 11:39:44	-33.365	148.881	791.6	46-39-c	46	39	c	2017-11-21 22:39:00
2017-11-21 11:36:58	-33.3679	148.882	791.6	47-39-c	47	39	c	2017-11-21 22:36:00
2017-11-21 11:40:16	-33.364	148.881	791.6	48-39-c	48	39	c	2017-11-21 22:40:00
2017-11-21 11:40:28	-33.3686	148.88	791.6	49-39-c	49	39	c	2017-11-21 22:40:00
2017-11-21 21:26:50	-33.3657	148.882	807.9	2-40-a	2	40	a	2017-11-22 08:26:00
2017-11-21 21:22:12	-33.3681	148.882	807.9	3-40-a	3	40	a	2017-11-22 08:22:00
2017-11-21 21:25:43	-33.3672	148.882	807.9	6-40-a	6	40	a	2017-11-22 08:25:00
2017-11-21 21:23:15	-33.3679	148.882	807.9	7-40-a	7	40	a	2017-11-22 08:23:00
2017-11-21 21:21:30	-33.3685	148.882	807.9	10-40-a	10	40	a	2017-11-22 08:21:00
2017-11-21 21:22:22	-33.3681	148.882	807.9	12-40-a	12	40	a	2017-11-22 08:22:00
2017-11-21 21:25:32	-33.3672	148.882	807.9	13-40-a	13	40	a	2017-11-22 08:25:00
2017-11-21 21:22:31	-33.3681	148.882	807.9	14-40-a	14	40	a	2017-11-22 08:22:00
2017-11-21 21:22:41	-33.3681	148.882	807.9	15-40-a	15	40	a	2017-11-22 08:22:00
2017-11-21 21:21:20	-33.3685	148.882	807.9	16-40-a	16	40	a	2017-11-22 08:21:00
2017-11-21 21:20:02	-33.3688	148.883	807.9	18-40-a	18	40	a	2017-11-22 08:20:00
2017-11-21 21:27:01	-33.364	148.881	807.9	21-40-a	21	40	a	2017-11-22 08:27:00
2017-11-21 21:24:13	-33.3675	148.882	807.9	23-40-a	23	40	a	2017-11-22 08:24:00
2017-11-21 21:25:21	-33.3672	148.882	807.9	25-40-a	25	40	a	2017-11-22 08:25:00
2017-11-21 21:25:11	-33.3672	148.882	807.9	27-40-a	27	40	a	2017-11-22 08:25:00
2017-11-21 21:24:56	-33.3672	148.882	807.9	28-40-a	28	40	a	2017-11-22 08:24:00
2017-11-21 21:22:52	-33.3681	148.882	807.9	29-40-a	29	40	a	2017-11-22 08:22:00
2017-11-21 21:20:56	-33.3685	148.882	807.9	30-40-a	30	40	a	2017-11-22 08:20:00
2017-11-21 21:26:17	-33.3659	148.882	807.9	31-40-a	31	40	a	2017-11-22 08:26:00
2017-11-21 21:25:54	-33.3665	148.882	807.9	32-40-a	32	40	a	2017-11-22 08:25:00
2017-11-21 21:26:07	-33.3665	148.882	807.9	33-40-a	33	40	a	2017-11-22 08:26:00
2017-11-21 21:21:58	-33.3681	148.882	807.9	36-40-a	36	40	a	2017-11-22 08:21:00
2017-11-21 21:20:42	-33.3685	148.882	807.9	38-40-a	38	40	a	2017-11-22 08:20:00
2017-11-21 21:26:39	-33.3657	148.882	807.9	39-40-a	39	40	a	2017-11-22 08:26:00
2017-11-21 21:23:28	-33.3679	148.882	807.9	40-40-a	40	40	a	2017-11-22 08:23:00
2017-11-21 21:26:29	-33.3659	148.882	807.9	44-40-a	44	40	a	2017-11-22 08:26:00
2017-11-21 21:20:21	-33.3688	148.883	807.9	45-40-a	45	40	a	2017-11-22 08:20:00
2017-11-21 21:27:24	-33.365	148.881	807.9	46-40-a	46	40	a	2017-11-22 08:27:00
2017-11-21 21:23:06	-33.3681	148.882	807.9	47-40-a	47	40	a	2017-11-22 08:23:00
2017-11-21 21:27:13	-33.364	148.881	807.9	48-40-a	48	40	a	2017-11-22 08:27:00
2017-11-21 21:27:46	-33.3686	148.88	807.9	49-40-a	49	40	a	2017-11-22 08:27:00
2017-11-22 06:27:16	-33.3657	148.882	831	2-40-b	2	40	b	2017-11-22 17:27:00
2017-11-22 05:48:54	-33.3679	148.882	819	3-40-b	3	40	b	2017-11-22 16:48:00
2017-11-22 05:51:48	-33.3672	148.883	819	6-40-b	6	40	b	2017-11-22 16:51:00
2017-11-22 05:49:04	-33.3679	148.882	819	7-40-b	7	40	b	2017-11-22 16:49:00
2017-11-22 05:48:25	-33.3686	148.882	819	10-40-b	10	40	b	2017-11-22 16:48:00
2017-11-22 05:49:13	-33.3681	148.882	819	12-40-b	12	40	b	2017-11-22 16:49:00
2017-11-22 05:51:39	-33.3672	148.883	819	13-40-b	13	40	b	2017-11-22 16:51:00
2017-11-22 05:49:23	-33.3681	148.882	819	14-40-b	14	40	b	2017-11-22 16:49:00
2017-11-22 05:49:34	-33.3681	148.882	819	15-40-b	15	40	b	2017-11-22 16:49:00
2017-11-22 05:48:15	-33.3686	148.882	819	16-40-b	16	40	b	2017-11-22 16:48:00
2017-11-22 05:47:39	-33.3688	148.883	819	18-40-b	18	40	b	2017-11-22 16:47:00
2017-11-22 05:50:29	-33.3675	148.882	819	23-40-b	23	40	b	2017-11-22 16:50:00
2017-11-22 05:51:28	-33.3672	148.883	819	25-40-b	25	40	b	2017-11-22 16:51:00
2017-11-22 05:51:11	-33.3672	148.883	819	27-40-b	27	40	b	2017-11-22 16:51:00
2017-11-22 05:50:58	-33.3672	148.883	819	28-40-b	28	40	b	2017-11-22 16:50:00
2017-11-22 05:49:42	-33.3681	148.882	819	29-40-b	29	40	b	2017-11-22 16:49:00
2017-11-22 05:48:05	-33.3686	148.882	819	30-40-b	30	40	b	2017-11-22 16:48:00
2017-11-22 06:26:33	-33.3659	148.882	831	31-40-b	31	40	b	2017-11-22 17:26:00
2017-11-22 06:26:10	-33.3664	148.882	831	32-40-b	32	40	b	2017-11-22 17:26:00
2017-11-22 06:26:24	-33.3664	148.882	831	33-40-b	33	40	b	2017-11-22 17:26:00
2017-11-22 05:49:56	-33.3677	148.883	819	34-40-b	34	40	b	2017-11-22 16:49:00
2017-11-22 05:50:42	-33.3672	148.883	819	35-40-b	35	40	b	2017-11-22 16:50:00
2017-11-22 05:48:36	-33.3681	148.882	819	36-40-b	36	40	b	2017-11-22 16:48:00
2017-11-22 05:47:54	-33.3686	148.882	819	38-40-b	38	40	b	2017-11-22 16:47:00
2017-11-22 06:27:05	-33.3657	148.882	831	39-40-b	39	40	b	2017-11-22 17:27:00
2017-11-22 05:50:08	-33.3679	148.882	819	40-40-b	40	40	b	2017-11-22 16:50:00
2017-11-22 06:26:46	-33.3659	148.882	831	44-40-b	44	40	b	2017-11-22 17:26:00
2017-11-22 06:28:20	-33.3686	148.882	831	45-40-b	45	40	b	2017-11-22 17:28:00
2017-11-22 06:27:28	-33.364	148.881	831	46-40-b	46	40	b	2017-11-22 17:27:00
2017-11-22 05:50:18	-33.3681	148.882	819	47-40-b	47	40	b	2017-11-22 16:50:00
2017-11-22 06:27:47	-33.365	148.881	831	48-40-b	48	40	b	2017-11-22 17:27:00
2017-11-22 06:28:02	-33.3685	148.88	831	49-40-b	49	40	b	2017-11-22 17:28:00
2017-11-22 18:05:38	-33.3657	148.882	876.3	2-40-c	2	40	c	2017-11-23 05:05:00
2017-11-22 18:01:35	-33.3681	148.882	876.3	3-40-c	3	40	c	2017-11-23 05:01:00
2017-11-22 18:04:22	-33.3672	148.883	876.3	6-40-c	6	40	c	2017-11-23 05:04:00
2017-11-22 18:02:26	-33.3679	148.882	876.3	7-40-c	7	40	c	2017-11-23 05:02:00
2017-11-22 18:00:20	-33.3685	148.882	876.3	10-40-c	10	40	c	2017-11-23 05:00:00
2017-11-22 18:01:46	-33.3681	148.882	876.3	12-40-c	12	40	c	2017-11-23 05:01:00
2017-11-22 18:04:13	-33.3672	148.883	876.3	13-40-c	13	40	c	2017-11-23 05:04:00
2017-11-22 18:01:54	-33.3681	148.882	876.3	14-40-c	14	40	c	2017-11-23 05:01:00
2017-11-22 18:02:03	-33.3681	148.882	876.3	15-40-c	15	40	c	2017-11-23 05:02:00
2017-11-22 18:00:10	-33.3685	148.882	876.3	16-40-c	16	40	c	2017-11-23 05:00:00
2017-11-22 17:59:28	-33.3688	148.883	876.3	18-40-c	18	40	c	2017-11-23 04:59:00
2017-11-22 18:03:02	-33.3675	148.882	876.3	23-40-c	23	40	c	2017-11-23 05:03:00
2017-11-22 18:04:03	-33.3672	148.883	876.3	25-40-c	25	40	c	2017-11-23 05:04:00
2017-11-22 18:03:52	-33.3672	148.883	876.3	27-40-c	27	40	c	2017-11-23 05:03:00
2017-11-22 18:03:37	-33.3672	148.883	876.3	28-40-c	28	40	c	2017-11-23 05:03:00
2017-11-22 17:59:42	-33.3685	148.882	876.3	30-40-c	30	40	c	2017-11-23 04:59:00
2017-11-22 18:04:33	-33.3664	148.882	876.3	32-40-c	32	40	c	2017-11-23 05:04:00
2017-11-22 18:04:48	-33.3664	148.882	876.3	33-40-c	33	40	c	2017-11-23 05:04:00
2017-11-22 18:01:17	-33.3682	148.883	876.3	34-40-c	34	40	c	2017-11-23 05:01:00
2017-11-22 18:03:21	-33.3675	148.882	876.3	35-40-c	35	40	c	2017-11-23 05:03:00
2017-11-22 18:00:54	-33.3685	148.881	876.3	36-40-c	36	40	c	2017-11-23 05:00:00
2017-11-22 18:01:05	-33.3691	148.881	876.3	38-40-c	38	40	c	2017-11-23 05:01:00
2017-11-22 18:05:24	-33.3657	148.882	876.3	39-40-c	39	40	c	2017-11-23 05:05:00
2017-11-22 18:02:38	-33.3679	148.882	876.3	40-40-c	40	40	c	2017-11-23 05:02:00
2017-11-22 18:05:14	-33.3658	148.882	876.3	44-40-c	44	40	c	2017-11-23 05:05:00
2017-11-22 18:00:31	-33.3685	148.881	876.3	45-40-c	45	40	c	2017-11-23 05:00:00
2017-11-22 18:05:48	-33.365	148.881	876.3	46-40-c	46	40	c	2017-11-23 05:05:00
2017-11-22 18:02:52	-33.3679	148.882	876.3	47-40-c	47	40	c	2017-11-23 05:02:00
2017-11-22 18:06:12	-33.364	148.881	876.3	48-40-c	48	40	c	2017-11-23 05:06:00
2017-11-22 18:06:24	-33.3686	148.88	876.3	49-40-c	49	40	c	2017-11-23 05:06:00
2017-11-22 19:45:59	-33.3657	148.882	822.6	2-41-a	2	41	a	2017-11-23 06:45:00
2017-11-22 19:42:47	-33.3679	148.882	822.6	3-41-a	3	41	a	2017-11-23 06:42:00
2017-11-22 19:58:47	-33.3672	148.882	816.9	6-41-a	6	41	a	2017-11-23 06:58:00
2017-11-22 19:42:57	-33.3679	148.882	822.6	7-41-a	7	41	a	2017-11-23 06:42:00
2017-11-22 19:42:22	-33.3686	148.882	822.6	10-41-a	10	41	a	2017-11-23 06:42:00
2017-11-22 19:58:22	-33.3672	148.882	816.9	13-41-a	13	41	a	2017-11-23 06:58:00
2017-11-22 19:43:22	-33.3681	148.882	822.6	14-41-a	14	41	a	2017-11-23 06:43:00
2017-11-22 19:43:32	-33.3681	148.882	822.6	15-41-a	15	41	a	2017-11-23 06:43:00
2017-11-22 19:42:12	-33.3686	148.882	822.6	16-41-a	16	41	a	2017-11-23 06:42:00
2017-11-22 19:41:24	-33.3688	148.883	822.6	18-41-a	18	41	a	2017-11-23 06:41:00
2017-11-22 19:59:12	-33.3675	148.882	816.9	23-41-a	23	41	a	2017-11-23 06:59:00
2017-11-22 19:58:12	-33.3672	148.882	816.9	25-41-a	25	41	a	2017-11-23 06:58:00
2017-11-22 19:57:45	-33.3672	148.882	816.9	28-41-a	28	41	a	2017-11-23 06:57:00
2017-11-22 19:43:41	-33.3681	148.882	822.6	29-41-a	29	41	a	2017-11-23 06:43:00
2017-11-22 19:42:01	-33.3686	148.882	822.6	30-41-a	30	41	a	2017-11-23 06:42:00
2017-11-22 19:45:20	-33.3664	148.882	822.6	32-41-a	32	41	a	2017-11-23 06:45:00
2017-11-22 19:51:19	-33.3672	148.883	818.6	34-41-a	34	41	a	2017-11-23 06:51:00
2017-11-22 19:44:03	-33.3679	148.882	822.6	37-41-a	37	41	a	2017-11-23 06:44:00
2017-11-22 19:41:51	-33.3686	148.882	822.6	38-41-a	38	41	a	2017-11-23 06:41:00
2017-11-22 19:45:48	-33.3657	148.882	822.6	39-41-a	39	41	a	2017-11-23 06:45:00
2017-11-22 19:44:24	-33.3679	148.882	822.6	40-41-a	40	41	a	2017-11-23 06:44:00
2017-11-22 19:41:40	-33.3685	148.882	822.6	45-41-a	45	41	a	2017-11-23 06:41:00
2017-11-22 19:46:39	-33.365	148.881	822.6	46-41-a	46	41	a	2017-11-23 06:46:00
2017-11-22 19:44:40	-33.368	148.882	822.6	47-41-a	47	41	a	2017-11-23 06:44:00
2017-11-22 19:47:01	-33.364	148.881	822.6	48-41-a	48	41	a	2017-11-23 06:47:00
2017-11-22 19:44:52	-33.3686	148.88	822.6	49-41-a	49	41	a	2017-11-23 06:44:00
2017-11-22 19:43:11	-33.3681	148.882	822.6	12-41-b	12	41	a	2017-11-23 06:43:00
2017-11-23 11:21:19	-33.364	148.881	793.7	48-41-b	48	41	c	2017-11-23 22:21:00
2017-11-23 11:20:00	-33.3656	148.882	793.7	2-41-c	2	41	c	2017-11-23 22:20:00
2017-11-23 11:18:49	-33.3672	148.883	793.7	6-41-c	6	41	c	2017-11-23 22:18:00
2017-11-23 11:16:55	-33.3679	148.882	793.7	7-41-c	7	41	c	2017-11-23 22:16:00
2017-11-23 11:15:25	-33.3686	148.882	793.7	10-41-c	10	41	c	2017-11-23 22:15:00
2017-11-23 11:15:55	-33.3681	148.882	793.7	12-41-c	12	41	c	2017-11-23 22:15:00
2017-11-23 11:18:30	-33.3672	148.883	793.7	13-41-c	13	41	c	2017-11-23 22:18:00
2017-11-23 11:15:36	-33.3681	148.882	793.7	14-41-c	14	41	c	2017-11-23 22:15:00
2017-11-23 11:15:14	-33.3686	148.882	793.7	16-41-c	16	41	c	2017-11-23 22:15:00
2017-11-23 11:13:04	-33.3688	148.883	793.7	18-41-c	18	41	c	2017-11-23 22:13:00
2017-11-23 11:17:11	-33.3675	148.882	793.7	22-41-c	22	41	c	2017-11-23 22:17:00
2017-11-23 11:17:22	-33.3675	148.882	793.7	23-41-c	23	41	c	2017-11-23 22:17:00
2017-11-23 11:17:49	-33.3672	148.883	793.7	25-41-c	25	41	c	2017-11-23 22:17:00
2017-11-23 11:18:20	-33.3672	148.883	793.7	27-41-c	27	41	c	2017-11-23 22:18:00
2017-11-23 11:18:02	-33.3672	148.883	793.7	28-41-c	28	41	c	2017-11-23 22:18:00
2017-11-23 11:14:50	-33.3686	148.882	793.7	30-41-c	30	41	c	2017-11-23 22:14:00
2017-11-23 11:19:23	-33.3659	148.882	793.7	31-41-c	31	41	c	2017-11-23 22:19:00
2017-11-23 11:19:11	-33.3665	148.882	793.7	32-41-c	32	41	c	2017-11-23 22:19:00
2017-11-23 11:14:35	-33.3678	148.882	793.7	34-41-c	34	41	c	2017-11-23 22:14:00
2017-11-23 11:17:33	-33.3672	148.883	793.7	35-41-c	35	41	c	2017-11-23 22:17:00
2017-11-23 11:14:17	-33.3688	148.882	793.7	36-41-c	36	41	c	2017-11-23 22:14:00
2017-11-23 11:13:57	-33.3689	148.881	793.7	38-41-c	38	41	c	2017-11-23 22:13:00
2017-11-23 11:19:46	-33.3656	148.882	793.7	39-41-c	39	41	c	2017-11-23 22:19:00
2017-11-23 11:16:38	-33.3679	148.882	793.7	40-41-c	40	41	c	2017-11-23 22:16:00
2017-11-23 11:19:36	-33.3659	148.882	793.7	44-41-c	44	41	c	2017-11-23 22:19:00
2017-11-23 11:13:35	-33.369	148.882	793.7	45-41-c	45	41	c	2017-11-23 22:13:00
2017-11-23 11:21:31	-33.365	148.881	793.7	46-41-c	46	41	c	2017-11-23 22:21:00
2017-11-23 11:16:15	-33.3681	148.882	793.7	47-41-c	47	41	c	2017-11-23 22:16:00
2017-11-23 11:21:45	-33.3689	148.881	793.7	49-41-c	49	41	c	2017-11-23 22:21:00
2017-11-23 19:24:25	-33.3657	148.882	801	2-42-a	2	42	a	2017-11-24 06:24:00
2017-11-23 18:57:46	-33.3679	148.882	818.6	3-42-a	3	42	a	2017-11-24 05:57:00
2017-11-23 18:54:30	-33.3672	148.882	811.4	6-42-a	6	42	a	2017-11-24 05:54:00
2017-11-23 18:58:08	-33.3679	148.882	818.6	7-42-a	7	42	a	2017-11-24 05:58:00
2017-11-23 19:01:57	-33.3685	148.882	818.6	10-42-a	10	42	a	2017-11-24 06:01:00
2017-11-23 18:58:18	-33.368	148.882	818.6	12-42-a	12	42	a	2017-11-24 05:58:00
2017-11-23 18:54:13	-33.3672	148.882	811.4	13-42-a	13	42	a	2017-11-24 05:54:00
2017-11-23 18:58:29	-33.368	148.882	818.6	14-42-a	14	42	a	2017-11-24 05:58:00
2017-11-23 19:01:47	-33.3685	148.882	818.6	16-42-a	16	42	a	2017-11-24 06:01:00
2017-11-23 19:02:22	-33.3688	148.883	818.6	18-42-a	18	42	a	2017-11-24 06:02:00
2017-11-23 18:54:40	-33.3675	148.882	811.4	22-42-a	22	42	a	2017-11-24 05:54:00
2017-11-23 18:54:53	-33.3675	148.882	811.4	23-42-a	23	42	a	2017-11-24 05:54:00
2017-11-23 18:54:01	-33.3669	148.883	811.4	25-42-a	25	42	a	2017-11-24 05:54:00
2017-11-23 18:53:50	-33.3669	148.883	811.4	27-42-a	27	42	a	2017-11-24 05:53:00
2017-11-23 18:53:20	-33.3669	148.883	811.4	28-42-a	28	42	a	2017-11-24 05:53:00
2017-11-23 19:01:36	-33.3685	148.882	818.6	30-42-a	30	42	a	2017-11-24 06:01:00
2017-11-23 19:23:48	-33.3659	148.882	801	31-42-a	31	42	a	2017-11-24 06:23:00
2017-11-23 19:23:37	-33.3665	148.882	801	32-42-a	32	42	a	2017-11-24 06:23:00
2017-11-23 19:23:26	-33.3665	148.882	801	33-42-a	33	42	a	2017-11-24 06:23:00
2017-11-23 19:01:06	-33.368	148.882	818.6	34-42-a	34	42	a	2017-11-24 06:01:00
2017-11-23 18:55:05	-33.3675	148.882	811.4	35-42-a	35	42	a	2017-11-24 05:55:00
2017-11-23 19:00:05	-33.3679	148.882	818.6	36-42-a	36	42	a	2017-11-24 06:00:00
2017-11-23 18:59:46	-33.3679	148.882	818.6	37-42-a	37	42	a	2017-11-24 05:59:00
2017-11-23 19:01:24	-33.3685	148.882	818.6	38-42-a	38	42	a	2017-11-24 06:01:00
2017-11-23 19:24:09	-33.3657	148.882	801	39-42-a	39	42	a	2017-11-24 06:24:00
2017-11-23 18:59:33	-33.3679	148.882	818.6	40-42-a	40	42	a	2017-11-24 05:59:00
2017-11-23 19:23:58	-33.3659	148.882	801	44-42-a	44	42	a	2017-11-24 06:23:00
2017-11-23 19:02:09	-33.3688	148.883	818.6	45-42-a	45	42	a	2017-11-24 06:02:00
2017-11-23 19:24:51	-33.3649	148.881	801	46-42-a	46	42	a	2017-11-24 06:24:00
2017-11-23 18:58:49	-33.368	148.882	818.6	47-42-a	47	42	a	2017-11-24 05:58:00
2017-11-23 19:24:34	-33.364	148.881	801	48-42-a	48	42	a	2017-11-24 06:24:00
2017-11-23 19:25:04	-33.3686	148.879	801	49-42-a	49	42	a	2017-11-24 06:25:00
2017-11-27 10:05:31	-33.3657	148.882	813.8	2-43-b	2	43	b	2017-11-27 21:05:00
2017-11-27 10:03:12	-33.3672	148.883	813.8	6-43-b	6	43	b	2017-11-27 21:03:00
2017-11-27 10:01:14	-33.3679	148.882	813.8	7-43-b	7	43	b	2017-11-27 21:01:00
2017-11-27 09:56:23	-33.3685	148.882	813.8	10-43-b	10	43	b	2017-11-27 20:56:00
2017-11-27 09:57:47	-33.368	148.882	813.8	12-43-b	12	43	b	2017-11-27 20:57:00
2017-11-27 10:02:57	-33.3672	148.883	813.8	13-43-b	13	43	b	2017-11-27 21:02:00
2017-11-27 09:58:06	-33.368	148.882	813.8	14-43-b	14	43	b	2017-11-27 20:58:00
2017-11-27 09:56:09	-33.3685	148.882	813.8	16-43-b	16	43	b	2017-11-27 20:56:00
2017-11-27 09:55:31	-33.3688	148.883	813.8	18-43-b	18	43	b	2017-11-27 20:55:00
2017-11-27 10:02:21	-33.3672	148.883	813.8	25-43-b	25	43	b	2017-11-27 21:02:00
2017-11-27 10:02:47	-33.3672	148.883	813.8	27-43-b	27	43	b	2017-11-27 21:02:00
2017-11-27 10:02:35	-33.3672	148.883	813.8	28-43-b	28	43	b	2017-11-27 21:02:00
2017-11-27 09:55:59	-33.3685	148.882	813.8	30-43-b	30	43	b	2017-11-27 20:55:00
2017-11-27 10:04:45	-33.3659	148.882	813.8	31-43-b	31	43	b	2017-11-27 21:04:00
2017-11-27 10:03:34	-33.3664	148.882	813.8	32-43-b	32	43	b	2017-11-27 21:03:00
2017-11-27 10:04:02	-33.3664	148.882	813.8	33-43-b	33	43	b	2017-11-27 21:04:00
2017-11-27 10:02:04	-33.3671	148.882	813.8	34-43-b	34	43	b	2017-11-27 21:02:00
2017-11-27 10:04:20	-33.3675	148.882	813.8	35-43-b	35	43	b	2017-11-27 21:04:00
2017-11-27 09:57:14	-33.368	148.882	813.8	36-43-b	36	43	b	2017-11-27 20:57:00
2017-11-27 10:00:04	-33.3679	148.882	813.8	37-43-b	37	43	b	2017-11-27 21:00:00
2017-11-27 09:55:44	-33.3685	148.882	813.8	38-43-b	38	43	b	2017-11-27 20:55:00
2017-11-27 10:05:13	-33.3657	148.882	813.8	39-43-b	39	43	b	2017-11-27 21:05:00
2017-11-27 09:59:43	-33.3679	148.882	813.8	40-43-b	40	43	b	2017-11-27 20:59:00
2017-11-27 10:05:01	-33.3659	148.882	813.8	44-43-b	44	43	b	2017-11-27 21:05:00
2017-11-27 09:54:54	-33.3688	148.883	813.8	45-43-b	45	43	b	2017-11-27 20:54:00
2017-11-27 10:06:46	-33.3649	148.881	813.8	46-43-b	46	43	b	2017-11-27 21:06:00
2017-11-27 09:57:31	-33.368	148.882	813.8	47-43-b	47	43	b	2017-11-27 20:57:00
2017-11-27 10:06:59	-33.364	148.881	813.8	48-43-b	48	43	b	2017-11-27 21:06:00
2017-11-27 10:01:43	-33.369	148.879	813.8	49-43-b	49	43	b	2017-11-27 21:01:00
2017-11-27 22:27:57	-33.3657	148.882	812.1	2-44-a	2	44	a	2017-11-28 09:27:00
2017-11-27 22:29:40	-33.3679	148.882	812.1	7-44-a	7	44	a	2017-11-28 09:29:00
2017-11-27 22:34:16	-33.3685	148.882	812.1	10-44-a	10	44	a	2017-11-28 09:34:00
2017-11-27 22:32:57	-33.368	148.882	812.1	14-44-a	14	44	a	2017-11-28 09:32:00
2017-11-27 22:34:34	-33.3685	148.882	812.1	16-44-a	16	44	a	2017-11-28 09:34:00
2017-11-27 22:35:11	-33.3688	148.883	812.1	18-44-a	18	44	a	2017-11-28 09:35:00
2017-11-27 22:34:25	-33.3685	148.882	812.1	30-44-a	30	44	a	2017-11-28 09:34:00
2017-11-27 22:28:19	-33.3657	148.882	812.1	31-44-a	31	44	a	2017-11-28 09:28:00
2017-11-27 22:29:00	-33.3664	148.882	812.1	32-44-a	32	44	a	2017-11-28 09:29:00
2017-11-27 22:29:16	-33.3664	148.882	812.1	33-44-a	33	44	a	2017-11-28 09:29:00
2017-11-27 22:33:26	-33.3679	148.882	812.1	34-44-a	34	44	a	2017-11-28 09:33:00
2017-11-27 22:29:27	-33.3672	148.883	812.1	35-44-a	35	44	a	2017-11-28 09:29:00
2017-11-27 22:33:38	-33.3679	148.882	812.1	37-44-a	37	44	a	2017-11-28 09:33:00
2017-11-27 22:34:03	-33.3685	148.882	812.1	38-44-a	38	44	a	2017-11-28 09:34:00
2017-11-27 22:28:10	-33.3657	148.882	812.1	39-44-a	39	44	a	2017-11-28 09:28:00
2017-11-27 22:28:47	-33.3659	148.882	812.1	44-44-a	44	44	a	2017-11-28 09:28:00
2017-11-27 22:34:50	-33.3686	148.883	812.1	45-44-a	45	44	a	2017-11-28 09:34:00
2017-11-27 22:33:08	-33.368	148.882	812.1	47-44-a	47	44	a	2017-11-28 09:33:00
2017-11-27 22:27:30	-33.364	148.881	812.1	48-44-a	48	44	a	2017-11-28 09:27:00
2017-11-27 22:35:30	-33.369	148.879	812.1	49-44-a	49	44	a	2017-11-28 09:35:00
2017-11-28 07:37:44	-33.3657	148.882	820.1	2-44-b	2	44	b	2017-11-28 18:37:00
2017-11-28 07:34:27	-33.3679	148.882	820.1	3-44-b	3	44	b	2017-11-28 18:34:00
2017-11-28 07:34:51	-33.3679	148.882	820.1	7-44-b	7	44	b	2017-11-28 18:34:00
2017-11-28 07:34:04	-33.3685	148.882	820.1	10-44-b	10	44	b	2017-11-28 18:34:00
2017-11-28 07:36:10	-33.368	148.882	820.1	14-44-b	14	44	b	2017-11-28 18:36:00
2017-11-28 07:33:32	-33.3685	148.882	820.1	16-44-b	16	44	b	2017-11-28 18:33:00
2017-11-28 07:31:38	-33.3688	148.883	820.1	18-44-b	18	44	b	2017-11-28 18:31:00
2017-11-28 07:33:13	-33.3685	148.882	820.1	30-44-b	30	44	b	2017-11-28 18:33:00
2017-11-28 07:37:06	-33.3664	148.882	820.1	32-44-b	32	44	b	2017-11-28 18:37:00
2017-11-28 07:36:50	-33.3664	148.882	820.1	33-44-b	33	44	b	2017-11-28 18:36:00
2017-11-28 07:35:05	-33.3679	148.882	820.1	34-44-b	34	44	b	2017-11-28 18:35:00
2017-11-28 07:36:32	-33.3672	148.883	820.1	35-44-b	35	44	b	2017-11-28 18:36:00
2017-11-28 07:35:40	-33.3679	148.882	820.1	37-44-b	37	44	b	2017-11-28 18:35:00
2017-11-28 07:32:16	-33.3685	148.882	820.1	38-44-b	38	44	b	2017-11-28 18:32:00
2017-11-28 07:37:32	-33.3657	148.882	820.1	39-44-b	39	44	b	2017-11-28 18:37:00
2017-11-28 07:37:16	-33.3659	148.882	820.1	44-44-b	44	44	b	2017-11-28 18:37:00
2017-11-28 07:31:57	-33.3682	148.883	820.1	45-44-b	45	44	b	2017-11-28 18:31:00
2017-11-28 07:35:54	-33.368	148.882	820.1	47-44-b	47	44	b	2017-11-28 18:35:00
2017-11-28 07:31:17	-33.3686	148.88	820.1	49-44-b	49	44	b	2017-11-28 18:31:00
2017-11-28 12:17:38	-33.3657	148.882	875.2	2-44-c	2	44	c	2017-11-28 23:17:00
2017-11-28 12:16:24	-33.3672	148.883	875.6	6-44-c	6	44	c	2017-11-28 23:16:00
2017-11-28 12:15:03	-33.3679	148.882	875.6	7-44-c	7	44	c	2017-11-28 23:15:00
2017-11-28 12:14:27	-33.3685	148.882	875.6	10-44-c	10	44	c	2017-11-28 23:14:00
2017-11-28 12:14:39	-33.368	148.882	875.6	14-44-c	14	44	c	2017-11-28 23:14:00
2017-11-28 12:14:16	-33.3685	148.882	875.6	16-44-c	16	44	c	2017-11-28 23:14:00
2017-11-28 12:13:07	-33.3688	148.883	880.8	18-44-c	18	44	c	2017-11-28 23:13:00
2017-11-28 12:14:04	-33.3685	148.882	875.6	30-44-c	30	44	c	2017-11-28 23:14:00
2017-11-28 12:16:37	-33.3664	148.882	875.6	32-44-c	32	44	c	2017-11-28 23:16:00
2017-11-28 12:16:52	-33.3664	148.882	875.6	33-44-c	33	44	c	2017-11-28 23:16:00
2017-11-28 12:16:07	-33.3672	148.883	875.6	35-44-c	35	44	c	2017-11-28 23:16:00
2017-11-28 12:15:19	-33.3679	148.882	875.6	37-44-c	37	44	c	2017-11-28 23:15:00
2017-11-28 12:13:44	-33.3685	148.882	875.6	38-44-c	38	44	c	2017-11-28 23:13:00
2017-11-28 12:17:22	-33.3657	148.882	875.2	39-44-c	39	44	c	2017-11-28 23:17:00
2017-11-28 12:17:06	-33.3659	148.882	875.2	44-44-c	44	44	c	2017-11-28 23:17:00
2017-11-28 12:13:23	-33.3684	148.883	875.6	45-44-c	45	44	c	2017-11-28 23:13:00
2017-11-28 12:15:54	-33.3679	148.882	875.6	47-44-c	47	44	c	2017-11-28 23:15:00
2017-11-28 12:17:50	-33.3686	148.88	875.2	49-44-c	49	44	c	2017-11-28 23:17:00
2017-11-30 18:45:26	-33.3657	148.882	815.4	2-47-a	2	47	a	2017-12-01 05:45:00
2017-11-30 18:45:02	-33.3672	148.883	815.4	6-47-a	6	47	a	2017-12-01 05:45:00
2017-11-30 18:44:39	-33.368	148.882	815.4	7-47-a	7	47	a	2017-12-01 05:44:00
2017-11-30 18:43:57	-33.3688	148.883	815.4	18-47-a	18	47	a	2017-12-01 05:43:00
2017-11-30 18:45:14	-33.3664	148.882	815.4	32-47-a	32	47	a	2017-12-01 05:45:00
2017-11-30 18:44:49	-33.3675	148.882	815.4	35-47-a	35	47	a	2017-12-01 05:44:00
2017-11-30 18:44:26	-33.368	148.882	815.4	37-47-a	37	47	a	2017-12-01 05:44:00
2017-11-30 18:44:12	-33.3685	148.882	815.4	38-47-a	38	47	a	2017-12-01 05:44:00
2017-11-15 18:41:31	-33.3679	148.882	791.1	40-47-a	40	47	a	2017-11-16 05:41:00
2017-11-30 18:45:37	-33.3686	148.88	815.4	49-47-a	49	47	a	2017-12-01 05:45:00
2017-12-10 19:25:43	-33.3657	148.882	803.7	2-49-a	2	49	a	2017-12-11 06:25:00
2017-12-10 19:24:39	-33.3688	148.883	803.7	18-49-a	18	49	a	2017-12-11 06:24:00
2017-12-10 19:25:30	-33.3664	148.882	803.7	32-49-a	32	49	a	2017-12-11 06:25:00
2017-12-10 19:25:17	-33.3672	148.883	803.7	35-49-a	35	49	a	2017-12-11 06:25:00
2017-12-10 19:25:05	-33.3679	148.882	803.7	37-49-a	37	49	a	2017-12-11 06:25:00
2017-12-10 19:24:20	-33.3663	148.885	803.7	45-49-a	45	49	a	2017-12-11 06:24:00
2017-12-10 19:25:56	-33.369	148.879	803.7	49-49-a	49	49	a	2017-12-11 06:25:00
2017-12-11 07:24:18	-33.3657	148.882	801	2-49-b	2	49	b	2017-12-11 18:24:00
2017-12-11 07:23:28	-33.3672	148.883	801	6-49-b	6	49	b	2017-12-11 18:23:00
2017-12-11 07:23:14	-33.368	148.882	801	7-49-b	7	49	b	2017-12-11 18:23:00
2017-12-11 07:22:13	-33.3688	148.883	801	18-49-b	18	49	b	2017-12-11 18:22:00
2017-12-11 07:24:04	-33.3664	148.882	801	32-49-b	32	49	b	2017-12-11 18:24:00
2017-12-11 07:23:50	-33.3672	148.883	801	35-49-b	35	49	b	2017-12-11 18:23:00
2017-12-11 07:22:51	-33.368	148.882	801	37-49-b	37	49	b	2017-12-11 18:22:00
2017-12-11 07:22:33	-33.3664	148.885	801	45-49-b	45	49	b	2017-12-11 18:22:00
2017-12-11 07:22:00	-33.369	148.879	801	49-49-b	49	49	b	2017-12-11 18:22:00
2017-12-11 14:06:49	-33.3657	148.882	825.8	2-49-c	2	49	c	2017-12-12 01:06:00
2017-12-11 14:06:23	-33.3672	148.883	825.8	6-49-c	6	49	c	2017-12-12 01:06:00
2017-12-11 14:05:53	-33.368	148.882	825.8	7-49-c	7	49	c	2017-12-12 01:05:00
2017-12-11 14:05:16	-33.3688	148.883	825.8	18-49-c	18	49	c	2017-12-12 01:05:00
2017-12-11 14:06:35	-33.3664	148.882	825.8	32-49-c	32	49	c	2017-12-12 01:06:00
2017-12-11 14:06:08	-33.3672	148.883	825.8	35-49-c	35	49	c	2017-12-12 01:06:00
2017-12-11 14:05:36	-33.3691	148.881	825.8	37-49-c	37	49	c	2017-12-12 01:05:00
2017-12-11 14:04:53	-33.3658	148.885	825.8	45-49-c	45	49	c	2017-12-12 01:04:00
2017-12-11 14:07:05	-33.369	148.879	825.8	49-49-c	49	49	c	2017-12-12 01:07:00
2017-12-11 20:08:27	-33.3664	148.882	816.4	32-50-a	32	50	a	2017-12-12 07:08:00
2017-12-11 20:08:10	-33.3672	148.883	816.4	35-50-a	35	50	a	2017-12-12 07:08:00
2017-12-11 20:07:53	-33.368	148.882	816.4	37-50-a	37	50	a	2017-12-12 07:07:00
2017-12-11 20:07:36	-33.3664	148.885	816.4	45-50-a	45	50	a	2017-12-12 07:07:00
2017-12-11 20:08:40	-33.369	148.879	816.4	49-50-a	49	50	a	2017-12-12 07:08:00
2017-12-12 11:37:25	-33.3664	148.882	874.1	32-50-b	32	50	b	2017-12-12 22:37:00
2017-12-12 11:37:08	-33.3672	148.882	874.1	35-50-b	35	50	b	2017-12-12 22:37:00
2017-12-12 11:36:50	-33.3679	148.882	874.1	37-50-b	37	50	b	2017-12-12 22:36:00
2017-12-12 11:36:25	-33.3659	148.885	874.1	45-50-b	45	50	b	2017-12-12 22:36:00
2017-12-12 11:37:43	-33.369	148.879	874.1	49-50-b	49	50	b	2017-12-12 22:37:00
2017-12-12 11:38:34	-33.3665	148.882	874.1	32-50-c	32	50	c	2017-12-12 22:38:00
2017-12-12 11:38:54	-33.3673	148.883	874.1	35-50-c	35	50	c	2017-12-12 22:38:00
2017-12-12 11:39:14	-33.3679	148.882	874.1	37-50-c	37	50	c	2017-12-12 22:39:00
2017-12-12 11:39:42	-33.3651	148.885	874.1	45-50-c	45	50	c	2017-12-12 22:39:00
2017-12-12 11:38:08	-33.3678	148.88	874.1	49-50-c	49	50	c	2017-12-12 22:38:00

## Sheet: Original 
type time latitude longitude altitude (m) name desc	time	latitude	longitude	altitude (m)	name	Logger id	Fix record	Time of day	Abnormalities	desc
W	2017-09-29 05:15:23	-33.3685	148.883	832.4	38-1-b	38	1	b		2017-09-29 15:15:00
W	2017-09-28 20:30:33	-33.3688	148.883	848	45-2-a	45	2	a		2017-09-29 06:30:00
W	2017-09-29 05:23:22	-33.3681	148.883	829.2	45-2-b	45	2	b		2017-09-29 15:23:00
W	2017-09-29 12:07:49	-33.3684	148.883	831.2	38-2-c	38	2	c		2017-09-29 22:07:00
W	2017-09-29 12:00:49	-33.3689	148.883	826.5	45-2-c	45	2	c		2017-09-29 22:00:00
W	2017-10-01 19:10:31	-33.3684	148.883	813.5	38-3-a	38	3	a		2017-10-02 06:10:00
W	2017-10-01 19:15:50	-33.3688	148.883	849.3	45-3-a	45	3	a		2017-10-02 06:15:00
W	2017-10-02 05:06:52	-33.3684	148.883	826.4	38-3-b	38	3	b		2017-10-02 16:06:00
W	2017-10-02 05:09:00	-33.3689	148.883	826.8	45-3-b	45	3	b		2017-10-02 16:09:00
W	2017-10-02 11:52:54	-33.3684	148.883	801.4	38-3-c	38	3	c		2017-10-02 22:52:00
W	2017-10-02 11:46:53	-33.3694	148.881	826.7	45-3-c	45	3	c		2017-10-02 22:46:00
W	2017-10-02 19:17:37	-33.3683	148.883	822.6	38-4-a	38	4	a		2017-10-03 06:17:00
W	2017-10-03 19:28:09	-33.3685	148.883	831.7	39-4-a-b	39	4	a	b	2017-10-04 06:28:00	This is not logger 39. I think this one was a mistake and was not deleted at the time. It has now been deleted in clean copy.
W	2017-10-02 19:19:26	-33.3688	148.883	840.4	45-4-a	45	4	a		2017-10-03 06:19:00
W	2017-10-03 05:15:03	-33.3683	148.883	823.5	38-4-b	38	4	b		2017-10-03 16:15:00
W	2017-10-03 05:19:50	-33.3687	148.883	828.3	45-4-b	45	4	b		2017-10-03 16:19:00
W	2017-10-03 19:16:53	-33.369	148.883	824.1	45-5-a-a	45	5	a	a	2017-10-04 06:16:00	Whats wrong with this one? Don’t know whats wrong with this one. I think I was experimenting with a=above groud and b=below. This additional number has now been deleted so the clean record is correct.
W	2017-10-25 06:24:50	-33.3686	148.882	826	38-18-b	38	18	b		2017-10-25 17:24:00
W	2017-10-24 11:48:17	-33.3659	148.882	797.7	44-18-c	44	18	c		2017-10-24 22:48:00
W	2017-10-24 11:50:20	-33.3651	148.882	796	46-18-c	46	18	c		2017-10-24 22:50:00
W	2017-10-24 19:20:13	-33.3659	148.882	786.9	31-19-a	31	19	a		2017-10-25 06:20:00
W	2017-10-24 19:20:30	-33.3659	148.882	786.9	32-19-a	32	19	a		2017-10-25 06:20:00
W	2017-10-24 19:19:37	-33.3663	148.882	786.9	33-19-a	33	19	a		2017-10-25 06:19:00
W	2017-10-24 19:05:02	-33.3679	148.882	786.9	36-19-a	36	19	a		2017-10-25 06:05:00
W	2017-10-24 19:04:44	-33.3686	148.882	786.9	38-19-a	38	19	a		2017-10-25 06:04:00
W	2017-10-24 19:19:55	-33.3659	148.882	786.9	44-19-a	44	19	a		2017-10-25 06:19:00
W	2017-10-24 19:04:24	-33.3686	148.882	786.9	45-19-a	45	19	a		2017-10-25 06:04:00
W	2017-10-24 19:20:50	-33.3657	148.882	786.9	46-19-a	46	19	a		2017-10-25 06:20:00
W	2017-10-25 06:46:07	-33.3658	148.882	792.1	21-19-b	21	19	b		2017-10-25 17:46:00
W	2017-10-25 06:46:26	-33.3658	148.882	792.1	31-19-b	31	19	b		2017-10-25 17:46:00
W	2017-10-25 06:45:43	-33.3657	148.882	792.1	32-19-b	32	19	b		2017-10-25 17:45:00
W	2017-10-25 06:57:27	-33.3663	148.882	797.9	33-19-b	33	19	b		2017-10-25 17:57:00
W	2017-10-25 06:24:09	-33.3679	148.882	826	36-19-b	36	19	b		2017-10-25 17:24:00
W	2017-10-25 06:44:07	-33.3685	148.882	789.2	38-19-b	38	19	b		2017-10-25 17:44:00
W	2017-10-25 06:46:45	-33.3658	148.882	792.1	44-19-b	44	19	b		2017-10-25 17:46:00
W	2017-10-25 06:24:31	-33.3686	148.882	826	45-19-b	45	19	b		2017-10-25 17:24:00
W	2017-10-25 06:45:19	-33.3657	148.882	792.1	46-19-b	46	19	b		2017-10-25 17:45:00
W	2017-10-25 11:26:54	-33.3658	148.882	791.9	21-19-c	21	19	c		2017-10-25 22:26:00
W	2017-10-25 11:27:28	-33.3658	148.882	791.9	31-19-c	31	19	c		2017-10-25 22:27:00
W	2017-10-25 11:29:06	-33.3657	148.882	791.9	32-19-c	32	19	c		2017-10-25 22:29:00
W	2017-10-25 11:30:26	-33.3663	148.882	791.9	33-19-c	33	19	c		2017-10-25 22:30:00
W	2017-10-25 11:49:25	-33.3692	148.881	824.9	36-19-c	36	19	c		2017-10-25 22:49:00
W	2017-10-25 11:49:59	-33.3673	148.881	824.9	38-19-c	38	19	c		2017-10-25 22:49:00
W	2017-10-25 11:28:44	-33.3658	148.882	791.9	44-19-c	44	19	c		2017-10-25 22:28:00
W	2017-10-25 11:50:21	-33.3688	148.883	824.9	45-19-c	45	19	c		2017-10-25 22:50:00
W	2017-10-25 11:29:34	-33.3653	148.882	791.9	46-19-c	46	19	c		2017-10-25 22:29:00
W	2017-10-25 19:15:44	-33.3659	148.882	799.1	21-20-a	21	20	a		2017-10-26 06:15:00
W	2017-10-25 19:17:13	-33.3659	148.882	799.1	31-20-a	31	20	a		2017-10-26 06:17:00
W	2017-10-25 19:16:01	-33.3658	148.882	799.1	32-20-a	32	20	a		2017-10-26 06:16:00
W	2017-10-25 19:15:10	-33.3663	148.882	799.1	33-20-a	33	20	a		2017-10-26 06:15:00
W	2017-10-25 18:58:15	-33.3681	148.882	823.3	36-20-a	36	20	a		2017-10-26 05:58:00
W	2017-10-25 18:57:51	-33.3685	148.882	823.3	38-20-a	38	20	a		2017-10-26 05:57:00
W	2017-10-25 19:15:28	-33.3659	148.882	799.1	44-20-a	44	20	a		2017-10-26 06:15:00
W	2017-10-25 18:57:34	-33.3688	148.883	823.3	45-20-a	45	20	a		2017-10-26 05:57:00
W	2017-10-25 19:16:19	-33.3657	148.882	799.1	46-20-a	46	20	a		2017-10-26 06:16:00
W	2017-10-26 09:32:40	-33.368	148.882	882.6	7-20-b	7	20	b		2017-10-26 20:32:00
W	2017-10-26 09:33:02	-33.368	148.882	882.6	9-20-b	9	20	b		2017-10-26 20:33:00
W	2017-10-26 09:35:31	-33.368	148.882	882.6	12-20-b	12	20	b		2017-10-26 20:35:00
W	2017-10-26 09:34:17	-33.368	148.882	882.6	14-20-b	14	20	b		2017-10-26 20:34:00
W	2017-10-26 09:33:50	-33.368	148.882	882.6	15-20-b	15	20	b		2017-10-26 20:33:00
W	2017-10-26 09:30:57	-33.3685	148.882	882.6	16-20-b	16	20	b		2017-10-26 20:30:00
W	2017-10-26 09:37:22	-33.3658	148.882	881.8	21-20-b	21	20	b		2017-10-26 20:37:00
W	2017-10-26 09:31:43	-33.3681	148.882	882.6	28-20-b	28	20	b		2017-10-26 20:31:00
W	2017-10-26 09:33:21	-33.3679	148.882	882.6	29-20-b	29	20	b		2017-10-26 20:33:00
W	2017-10-26 09:36:21	-33.3658	148.882	882.6	31-20-b	31	20	b		2017-10-26 20:36:00
W	2017-10-26 09:38:02	-33.3657	148.882	881.8	32-20-b	32	20	b		2017-10-26 20:38:00
W	2017-10-26 09:35:57	-33.3663	148.882	882.6	33-20-b	33	20	b		2017-10-26 20:35:00
W	2017-10-26 09:34:52	-33.3679	148.882	882.6	34-20-b	34	20	b		2017-10-26 20:34:00
W	2017-10-26 09:31:23	-33.3685	148.882	882.6	36-20-b	36	20	b		2017-10-26 20:31:00
W	2017-10-26 09:30:41	-33.3685	148.882	882.6	38-20-b	38	20	b		2017-10-26 20:30:00
W	2017-10-26 09:34:31	-33.368	148.882	882.6	40-20-b	40	20	b		2017-10-26 20:34:00
W	2017-10-26 09:36:36	-33.3658	148.882	881.8	44-20-b	44	20	b		2017-10-26 20:36:00
W	2017-10-26 09:30:12	-33.3688	148.883	882.6	45-20-b	45	20	b		2017-10-26 20:30:00
W	2017-10-26 09:37:43	-33.3657	148.882	881.8	46-20-b	46	20	b		2017-10-26 20:37:00
W	2017-10-26 11:07:45	-33.3681	148.882	882.7	7-20-c	7	20	c		2017-10-26 22:07:00
W	2017-10-26 11:08:03	-33.368	148.882	882.7	9-20-c	9	20	c		2017-10-26 22:08:00
W	2017-10-26 11:08:18	-33.368	148.882	882.7	12-20-c	12	20	c		2017-10-26 22:08:00
W	2017-10-26 11:08:42	-33.368	148.882	882.7	14-20-c	14	20	c		2017-10-26 22:08:00
W	2017-10-26 11:09:05	-33.368	148.882	0	15-20-c	15	20	c		2017-10-26 22:09:00
W	2017-10-26 11:11:09	-33.3685	148.882	881.4	16-20-c	16	20	c		2017-10-26 22:11:00
W	2017-10-26 11:04:26	-33.3658	148.882	881.8	21-20-c	21	20	c		2017-10-26 22:04:00
W	2017-10-26 11:06:10	-33.3679	148.882	881.8	28-20-c	28	20	c		2017-10-26 22:06:00
W	2017-10-26 11:06:28	-33.3679	148.882	881.8	29-20-c	29	20	c		2017-10-26 22:06:00
W	2017-10-26 11:04:41	-33.3659	148.882	881.8	31-20-c	31	20	c		2017-10-26 22:04:00
W	2017-10-26 11:04:01	-33.3657	148.882	881.8	32-20-c	32	20	c		2017-10-26 22:04:00
W	2017-10-26 11:05:12	-33.3663	148.882	881.8	33-20-c	33	20	c		2017-10-26 22:05:00
W	2017-10-26 11:10:19	-33.3679	148.882	881.6	34-20-c	34	20	c		2017-10-26 22:10:00
W	2017-10-26 11:11:41	-33.3685	148.882	881.4	36-20-c	36	20	c		2017-10-26 22:11:00
W	2017-10-26 11:11:25	-33.3685	148.882	881.4	38-20-c	38	20	c		2017-10-26 22:11:00
W	2017-10-26 11:06:42	-33.3679	148.882	881.8	40-20-c	40	20	c		2017-10-26 22:06:00
W	2017-10-26 11:04:56	-33.3658	148.882	881.8	44-20-c	44	20	c		2017-10-26 22:04:00
W	2017-10-26 11:12:18	-33.3689	148.882	881.4	45-20-c	45	20	c		2017-10-26 22:12:00
W	2017-10-26 11:03:13	-33.3657	148.882	881.8	46-20-c	46	20	c		2017-10-26 22:03:00
W	2017-10-26 19:15:43	-33.3679	148.882	819.6	7-21-a	7	21	a		2017-10-27 06:15:00
W	2017-10-26 19:16:28	-33.3681	148.882	819.6	9-21-a	9	21	a		2017-10-27 06:16:00
W	2017-10-26 19:16:42	-33.368	148.882	819.6	12-21-a	12	21	a		2017-10-27 06:16:00
W	2017-10-26 19:15:26	-33.3685	148.882	819.6	14-21-a	14	21	a		2017-10-27 06:15:00
W	2017-10-26 19:17:02	-33.368	148.882	819.6	15-21-a	15	21	a		2017-10-27 06:17:00
W	2017-10-26 19:14:31	-33.3685	148.882	820.2	16-21-a	16	21	a		2017-10-27 06:14:00
W	2017-10-26 19:51:40	-33.3658	148.882	796.7	21-21-a	21	21	a		2017-10-27 06:51:00
W	2017-11-22 19:58:00	-33.3672	148.882	816.9	27-21-a	27	21	a		2017-11-23 06:58:00
W	2017-10-26 19:17:48	-33.368	148.882	819.6	28-21-a	28	21	a		2017-10-27 06:17:00
W	2017-10-26 19:18:26	-33.368	148.882	819.6	29-21-a	29	21	a		2017-10-27 06:18:00
W	2017-10-26 19:51:54	-33.3658	148.882	796.7	31-21-a	31	21	a		2017-10-27 06:51:00
W	2017-10-26 19:52:32	-33.3657	148.882	796.7	32-21-a	32	21	a		2017-10-27 06:52:00
W	2017-10-26 19:51:23	-33.3663	148.882	796.7	33-21-a	33	21	a		2017-10-27 06:51:00
W	2017-10-26 19:17:33	-33.3679	148.882	819.6	34-21-a	34	21	a		2017-10-27 06:17:00
W	2017-10-26 19:14:47	-33.3685	148.882	820.2	36-21-a	36	21	a		2017-10-27 06:14:00
W	2017-10-26 19:14:14	-33.3685	148.882	820.2	38-21-a	38	21	a		2017-10-27 06:14:00
W	2017-10-26 19:17:15	-33.3679	148.882	819.6	40-21-a	40	21	a		2017-10-27 06:17:00
W	2017-10-26 19:52:07	-33.3658	148.882	796.7	44-21-a	44	21	a		2017-10-27 06:52:00
W	2017-10-26 19:13:52	-33.3688	148.883	820.2	45-21-a	45	21	a		2017-10-27 06:13:00
W	2017-10-26 19:52:20	-33.3657	148.882	796.7	46-21-a	46	21	a		2017-10-27 06:52:00
W	2017-10-27 05:55:22	-33.3679	148.882	821.6	7-21-b	7	21	b		2017-10-27 16:55:00
W	2017-10-27 06:11:07	-33.3681	148.882	828.3	8-21-b	8	21	b		2017-10-27 17:11:00
W	2017-10-27 06:02:17	-33.3681	148.882	819.3	9-21-b	9	21	b		2017-10-27 17:02:00
W	2017-10-27 06:01:48	-33.3681	148.882	819.3	12-21-b	12	21	b		2017-10-27 17:01:00
W	2017-10-27 06:02:56	-33.368	148.882	819.3	14-21-b	14	21	b		2017-10-27 17:02:00
W	2017-10-27 06:00:16	-33.3681	148.882	819.3	15-21-b	15	21	b		2017-10-27 17:00:00
W	2017-10-27 05:51:21	-33.3685	148.882	821.9	16-21-b	16	21	b		2017-10-27 16:51:00
W	2017-10-27 06:41:56	-33.3659	148.882	791.8	21-21-b	21	21	b		2017-10-27 17:41:00
W	2017-10-27 05:55:39	-33.3679	148.882	821.6	28-21-b	28	21	b		2017-10-27 16:55:00
W	2017-10-27 05:59:36	-33.3681	148.882	819.3	29-21-b	29	21	b		2017-10-27 16:59:00
W	2017-10-27 06:41:44	-33.3659	148.882	791.8	31-21-b	31	21	b		2017-10-27 17:41:00
W	2017-10-27 06:37:24	-33.3659	148.882	800.6	32-21-b	32	21	b		2017-10-27 17:37:00
W	2017-10-27 06:41:18	-33.3663	148.882	791.8	33-21-b	33	21	b		2017-10-27 17:41:00
W	2017-10-27 05:58:32	-33.3679	148.882	820	34-21-b	34	21	b		2017-10-27 16:58:00
W	2017-10-27 06:14:38	-33.3679	148.882	828.3	36-21-b	36	21	b		2017-10-27 17:14:00
W	2017-10-27 05:50:50	-33.3685	148.882	821.9	38-21-b	38	21	b		2017-10-27 16:50:00
W	2017-10-27 06:09:10	-33.3678	148.883	822.9	40-21-b	40	21	b		2017-10-27 17:09:00
W	2017-10-27 05:49:59	-33.3688	148.883	821.9	45-21-b	45	21	b		2017-10-27 16:49:00
W	2017-10-27 06:37:08	-33.3657	148.882	800.6	46-21-b	46	21	b		2017-10-27 17:37:00
W	2017-10-29 11:37:22	-33.3678	148.882	820.9	7-21-c	7	21	c		2017-10-29 22:37:00
W	2017-10-29 11:08:03	-33.3681	148.882	816.8	8-21-c	8	21	c		2017-10-29 22:08:00
W	2017-10-29 11:06:11	-33.3681	148.882	816.8	9-21-c	9	21	c		2017-10-29 22:06:00
W	2017-10-29 11:06:32	-33.3681	148.882	816.8	12-21-c	12	21	c		2017-10-29 22:06:00
W	2017-10-29 11:08:50	-33.3681	148.882	819.9	14-21-c	14	21	c		2017-10-29 22:08:00
W	2017-10-29 11:10:44	-33.3681	148.882	818	15-21-c	15	21	c		2017-10-29 22:10:00
W	2017-10-29 11:26:26	-33.3685	148.882	822.6	16-21-c	16	21	c		2017-10-29 22:26:00
W	2017-10-29 11:10:59	-33.3678	148.882	818	28-21-c	28	21	c		2017-10-29 22:10:00
W	2017-10-29 11:12:56	-33.368	148.882	815.5	29-21-c	29	21	c		2017-10-29 22:12:00
W	2017-10-29 12:03:39	-33.3659	148.882	806.8	31-21-c	31	21	c		2017-10-29 23:03:00
W	2017-10-29 12:01:50	-33.3675	148.881	806.8	32-21-c	32	21	c		2017-10-29 23:01:00
W	2017-10-29 12:02:12	-33.3663	148.882	806.8	33-21-c	33	21	c		2017-10-29 23:02:00
W	2017-10-29 11:19:16	-33.3676	148.883	809.6	34-21-c	34	21	c		2017-10-29 22:19:00
W	2017-10-29 11:24:46	-33.3682	148.883	816.8	36-21-c	36	21	c		2017-10-29 22:24:00
W	2017-10-29 11:25:49	-33.3685	148.882	815.3	38-21-c	38	21	c		2017-10-29 22:25:00
W	2017-10-29 11:32:08	-33.3679	148.882	821.2	40-21-c	40	21	c		2017-10-29 22:32:00
W	2017-10-29 12:02:41	-33.3659	148.882	806.8	44-21-c	44	21	c		2017-10-29 23:02:00
W	2017-10-29 11:28:58	-33.3684	148.883	824.2	45-21-c	45	21	c		2017-10-29 22:28:00
W	2017-10-29 12:02:56	-33.3657	148.882	806.8	46-21-c	46	21	c		2017-10-29 23:02:00
W	2017-10-29 18:47:36	-33.3679	148.882	816.2	7-22-a	7	22	a		2017-10-30 05:47:00
W	2017-10-29 18:46:11	-33.368	148.882	816.2	8-22-a	8	22	a		2017-10-30 05:46:00
W	2017-10-29 18:45:53	-33.368	148.882	816.2	9-22-a	9	22	a		2017-10-30 05:45:00
W	2017-10-29 18:46:25	-33.368	148.882	816.2	12-22-a	12	22	a		2017-10-30 05:46:00
W	2017-10-29 18:46:44	-33.368	148.882	816.2	14-22-a	14	22	a		2017-10-30 05:46:00
W	2017-10-29 18:47:04	-33.368	148.882	816.2	15-22-a	15	22	a		2017-10-30 05:47:00
W	2017-10-29 18:45:12	-33.3685	148.882	816.2	16-22-a	16	22	a		2017-10-30 05:45:00
W	2017-10-29 18:47:52	-33.3679	148.882	816.2	28-22-a	28	22	a		2017-10-30 05:47:00
W	2017-10-29 18:47:18	-33.368	148.882	816.2	29-22-a	29	22	a		2017-10-30 05:47:00
W	2017-10-29 19:16:01	-33.3658	148.882	788.6	31-22-a	31	22	a		2017-10-30 06:16:00
W	2017-10-29 19:45:09	-33.3675	148.882	808.6	32-22-a	32	22	a		2017-10-30 06:45:00
W	2017-10-29 19:15:38	-33.3664	148.882	788.6	33-22-a	33	22	a		2017-10-30 06:15:00
W	2017-10-29 18:48:10	-33.3679	148.882	816.2	34-22-a	34	22	a		2017-10-30 05:48:00
W	2017-10-29 18:45:34	-33.3678	148.883	816.2	36-22-a	36	22	a		2017-10-30 05:45:00
W	2017-10-29 18:44:50	-33.3685	148.882	816.2	38-22-a	38	22	a		2017-10-30 05:44:00
W	2017-10-29 18:48:24	-33.3679	148.882	816.2	40-22-a	40	22	a		2017-10-30 05:48:00
W	2017-10-29 19:16:16	-33.3658	148.882	788.6	44-22-a	44	22	a		2017-10-30 06:16:00
W	2017-10-29 18:44:25	-33.3688	148.883	816.2	45-22-a	45	22	a		2017-10-30 05:44:00
W	2017-10-29 19:16:37	-33.3657	148.882	788.6	46-22-a	46	22	a		2017-10-30 06:16:00
W	2017-10-30 05:58:00	-33.3679	148.882	814.5	7-22-b	7	22	b		2017-10-30 16:58:00
W	2017-10-30 05:58:16	-33.3681	148.882	814.5	8-22-b	8	22	b		2017-10-30 16:58:00
W	2017-10-30 05:58:38	-33.3681	148.882	814.5	9-22-b	9	22	b		2017-10-30 16:58:00
W	2017-10-30 05:58:55	-33.3681	148.882	814.5	12-22-b	12	22	b		2017-10-30 16:58:00
W	2017-10-30 05:59:08	-33.3681	148.882	814.5	14-22-b	14	22	b		2017-10-30 16:59:00
W	2017-10-30 05:59:22	-33.3681	148.882	814.5	15-22-b	15	22	b		2017-10-30 16:59:00
W	2017-10-30 06:09:03	-33.3685	148.882	818.7	16-22-b	16	22	b		2017-10-30 17:09:00
W	2017-10-30 06:00:53	-33.3681	148.882	815.1	28-22-b	28	22	b		2017-10-30 17:00:00
W	2017-10-30 06:00:13	-33.3681	148.882	815	29-22-b	29	22	b		2017-10-30 17:00:00
W	2017-10-30 06:59:09	-33.3659	148.882	798.4	31-22-b	31	22	b		2017-10-30 17:59:00
W	2017-10-30 06:37:37	-33.3664	148.882	799.1	33-22-b	33	22	b		2017-10-30 17:37:00
W	2017-10-30 06:01:38	-33.3679	148.882	815.1	34-22-b	34	22	b		2017-10-30 17:01:00
W	2017-10-30 06:07:51	-33.3681	148.882	818.7	36-22-b	36	22	b		2017-10-30 17:07:00
W	2017-10-30 06:08:46	-33.3685	148.882	818.7	38-22-b	38	22	b		2017-10-30 17:08:00
W	2017-10-30 06:02:29	-33.3679	148.882	815.1	40-22-b	40	22	b		2017-10-30 17:02:00
W	2017-10-30 06:58:55	-33.3659	148.882	798.4	44-22-b	44	22	b		2017-10-30 17:58:00
W	2017-10-30 06:09:18	-33.3688	148.883	818.7	45-22-b	45	22	b		2017-10-30 17:09:00
W	2017-10-30 06:59:23	-33.3657	148.882	798.4	46-22-b	46	22	b		2017-10-30 17:59:00
W	2017-10-30 15:37:12	-33.3679	148.882	793.5	7-22-c	7	22	c		2017-10-31 02:37:00
W	2017-10-30 15:40:09	-33.368	148.882	793.5	8-22-c	8	22	c		2017-10-31 02:40:00
W	2017-10-30 15:39:50	-33.368	148.882	793.5	9-22-c	9	22	c		2017-10-31 02:39:00
W	2017-10-30 15:39:31	-33.368	148.882	793.5	12-22-c	12	22	c		2017-10-31 02:39:00
W	2017-10-30 15:39:16	-33.3681	148.882	793.5	14-22-c	14	22	c		2017-10-31 02:39:00
W	2017-10-30 15:38:56	-33.3681	148.882	793.5	15-22-c	15	22	c		2017-10-31 02:38:00
W	2017-10-30 15:40:34	-33.3685	148.882	793.5	16-22-c	16	22	c		2017-10-31 02:40:00
W	2017-10-30 15:38:35	-33.3679	148.882	793.5	28-22-c	28	22	c		2017-10-31 02:38:00
W	2017-10-30 15:38:17	-33.368	148.882	793.5	29-22-c	29	22	c		2017-10-31 02:38:00
W	2017-10-30 15:36:27	-33.3658	148.882	793.5	31-22-c	31	22	c		2017-10-31 02:36:00
W	2017-10-30 15:36:51	-33.3664	148.882	793.5	33-22-c	33	22	c		2017-10-31 02:36:00
W	2017-10-30 15:43:16	-33.368	148.882	793.5	34-22-c	34	22	c		2017-10-31 02:43:00
W	2017-10-30 15:37:54	-33.368	148.882	793.5	36-22-c	36	22	c		2017-10-31 02:37:00
W	2017-10-30 15:40:54	-33.3685	148.882	793.5	38-22-c	38	22	c		2017-10-31 02:40:00
W	2017-10-30 15:37:30	-33.3679	148.882	793.5	40-22-c	40	22	c		2017-10-31 02:37:00
W	2017-10-30 15:36:09	-33.3659	148.882	793.5	44-22-c	44	22	c		2017-10-31 02:36:00
W	2017-10-30 15:41:09	-33.369	148.882	793.5	45-22-c	45	22	c		2017-10-31 02:41:00
W	2017-10-30 15:35:52	-33.3657	148.882	793.5	46-22-c	46	22	c		2017-10-31 02:35:00
W	2017-10-31 00:12:55	-33.3679	148.882	806.8	7-23-a	7	23	a		2017-10-31 11:12:00
W	2017-10-31 00:13:24	-33.3681	148.882	806.8	8-23-a	8	23	a		2017-10-31 11:13:00
W	2017-10-31 00:13:39	-33.3681	148.882	806.8	9-23-a	9	23	a		2017-10-31 11:13:00
W	2017-10-31 00:13:54	-33.3681	148.882	806.8	12-23-a	12	23	a		2017-10-31 11:13:00
W	2017-10-31 00:14:06	-33.3681	148.882	806.8	14-23-a	14	23	a		2017-10-31 11:14:00
W	2017-10-31 00:14:20	-33.3681	148.882	806.8	15-23-a	15	23	a		2017-10-31 11:14:00
W	2017-10-31 00:12:41	-33.3685	148.882	806.8	16-23-a	16	23	a		2017-10-31 11:12:00
W	2017-10-31 00:14:49	-33.3679	148.882	806.8	28-23-a	28	23	a		2017-10-31 11:14:00
W	2017-10-31 00:14:34	-33.368	148.882	806.8	29-23-a	29	23	a		2017-10-31 11:14:00
W	2017-10-31 00:15:57	-33.3658	148.882	806.8	31-23-a	31	23	a		2017-10-31 11:15:00
W	2017-10-31 00:15:30	-33.3664	148.882	806.8	33-23-a	33	23	a		2017-10-31 11:15:00
W	2017-10-31 00:15:03	-33.3679	148.882	806.8	34-23-a	34	23	a		2017-10-31 11:15:00
W	2017-10-31 00:12:23	-33.3685	148.882	806.8	36-23-a	36	23	a		2017-10-31 11:12:00
W	2017-10-31 00:12:10	-33.3685	148.882	807.2	38-23-a	38	23	a		2017-10-31 11:12:00
W	2017-10-31 00:15:16	-33.3679	148.882	806.8	40-23-a	40	23	a		2017-10-31 11:15:00
W	2017-10-31 00:15:42	-33.3658	148.882	806.8	44-23-a	44	23	a		2017-10-31 11:15:00
W	2017-10-31 00:11:52	-33.3688	148.883	807.2	45-23-a	45	23	a		2017-10-31 11:11:00
W	2017-10-31 00:16:10	-33.3657	148.882	806.8	46-23-a	46	23	a		2017-10-31 11:16:00
W	2017-10-31 06:43:55	-33.3668	148.883	811.1	3-23-b	3	23	b		2017-10-31 17:43:00
W	2017-10-31 06:39:56	-33.3681	148.882	811.1	4-23-b	4	23	b		2017-10-31 17:39:00
W	2017-10-31 06:43:10	-33.3672	148.882	811.1	6-23-b	6	23	b		2017-10-31 17:43:00
W	2017-10-31 06:41:31	-33.3679	148.882	811.1	7-23-b	7	23	b		2017-10-31 17:41:00
W	2017-10-31 06:40:10	-33.3681	148.882	811.1	8-23-b	8	23	b		2017-10-31 17:40:00
W	2017-10-31 06:40:25	-33.3681	148.882	811.1	9-23-b	9	23	b		2017-10-31 17:40:00
W	2017-10-31 06:39:35	-33.3685	148.882	811.1	10-23-b	10	23	b		2017-10-31 17:39:00
W	2017-10-31 06:40:36	-33.3681	148.882	811.1	12-23-b	12	23	b		2017-10-31 17:40:00
W	2017-10-31 06:43:28	-33.3672	148.882	811.1	13-23-b	13	23	b		2017-10-31 17:43:00
W	2017-10-31 06:40:52	-33.3681	148.882	811.1	14-23-b	14	23	b		2017-10-31 17:40:00
W	2017-10-31 06:41:03	-33.3681	148.882	811.1	15-23-b	15	23	b		2017-10-31 17:41:00
W	2017-10-31 06:39:23	-33.3685	148.882	811.1	16-23-b	16	23	b		2017-10-31 17:39:00
W	2017-10-31 06:43:41	-33.3672	148.882	811.1	25-23-b	25	23	b		2017-10-31 17:43:00
W	2017-10-31 06:41:44	-33.3679	148.882	811.1	28-23-b	28	23	b		2017-10-31 17:41:00
W	2017-10-31 06:41:16	-33.3681	148.882	811.1	29-23-b	29	23	b		2017-10-31 17:41:00
W	2017-10-31 06:44:21	-33.3658	148.882	811.1	31-23-b	31	23	b		2017-10-31 17:44:00
W	2017-10-31 06:42:34	-33.3664	148.882	811.1	33-23-b	33	23	b		2017-10-31 17:42:00
W	2017-10-31 06:42:00	-33.3679	148.882	811.1	34-23-b	34	23	b		2017-10-31 17:42:00
W	2017-10-31 06:39:06	-33.3685	148.882	811.1	38-23-b	38	23	b		2017-10-31 17:39:00
W	2017-10-31 06:45:04	-33.3657	148.882	811.1	39-23-b	39	23	b		2017-10-31 17:45:00
W	2017-10-31 06:42:13	-33.3679	148.882	811.1	40-23-b	40	23	b		2017-10-31 17:42:00
W	2017-10-31 06:44:35	-33.3658	148.882	811.1	44-23-b	44	23	b		2017-10-31 17:44:00
W	2017-10-31 06:38:51	-33.3688	148.883	811.1	45-23-b	45	23	b		2017-10-31 17:38:00
W	2017-10-31 06:44:48	-33.3657	148.882	811.1	46-23-b	46	23	b		2017-10-31 17:44:00
W	2017-10-31 06:42:50	-33.3664	148.882	811.1	48-23-b	48	23	b		2017-10-31 17:42:00
W 2017-11-05 19:06:15 -33.368088634 148.882221130 819.6 2-27-a 6 Nov 2017 6:06 am	2017-11-05 19:06:15	-33.3681	148.882	819.6	2-27-a	2	27	a		2017-11-06 06:06:00
W 2017-11-05 19:36:49 -33.367180665 148.882509334 810.6 3-27-a 6 Nov 2017 6:36 am	2017-11-05 19:36:49	-33.3672	148.883	810.6	3-27-a	3	27	a		2017-11-06 06:36:00
W 2017-11-05 19:06:29 -33.368088634 148.882221130 819.6 4-27-a 6 Nov 2017 6:06 am	2017-11-05 19:06:29	-33.3681	148.882	819.6	4-27-a	4	27	a		2017-11-06 06:06:00
W 2017-11-05 19:36:38 -33.367180665 148.882509334 810.6 6-27-a 6 Nov 2017 6:36 am	2017-11-05 19:36:38	-33.3672	148.883	810.6	6-27-a	6	27	a		2017-11-06 06:36:00
W 2017-11-05 19:08:24 -33.367889135 148.882244610 819.6 7-27-a 6 Nov 2017 6:08 am	2017-11-05 19:08:24	-33.3679	148.882	819.6	7-27-a	7	27	a		2017-11-06 06:08:00
W 2017-11-05 19:06:42 -33.368088634 148.882221130 819.6 8-27-a 6 Nov 2017 6:06 am	2017-11-05 19:06:42	-33.3681	148.882	819.6	8-27-a	8	27	a		2017-11-06 06:06:00
W 2017-11-05 19:06:57 -33.368088634 148.882221130 819.6 9-27-a 6 Nov 2017 6:06 am	2017-11-05 19:06:57	-33.3681	148.882	819.6	9-27-a	9	27	a		2017-11-06 06:06:00
W 2017-11-05 19:05:20 -33.368536621 148.882413586 819.6 10-27-a 6 Nov 2017 6:05 am	2017-11-05 19:05:20	-33.3685	148.882	819.6	10-27-a	10	27	a		2017-11-06 06:05:00
W 2017-11-05 19:07:09 -33.368088634 148.882221130 819.6 12-27-a 6 Nov 2017 6:07 am	2017-11-05 19:07:09	-33.3681	148.882	819.6	12-27-a	12	27	a		2017-11-06 06:07:00
W 2017-11-05 19:36:21 -33.367180665 148.882509334 810.6 13-27-a 6 Nov 2017 6:36 am	2017-11-05 19:36:21	-33.3672	148.883	810.6	13-27-a	13	27	a		2017-11-06 06:36:00
W 2017-11-05 19:07:21 -33.368088634 148.882221130 819.6 15-27-a 6 Nov 2017 6:07 am	2017-11-05 19:07:21	-33.3681	148.882	819.6	15-27-a	15	27	a		2017-11-06 06:07:00
W 2017-11-05 19:05:09 -33.368536621 148.882413586 819.6 16-27-a 6 Nov 2017 6:05 am	2017-11-05 19:05:09	-33.3685	148.882	819.6	16-27-a	16	27	a		2017-11-06 06:05:00
W 2017-11-05 19:04:57 -33.368536621 148.882413586 819.6 18-27-a 6 Nov 2017 6:04 am	2017-11-05 19:04:57	-33.3685	148.882	819.6	18-27-a	18	27	a		2017-11-06 06:04:00
W 2017-11-05 19:07:36 -33.368088634 148.882221130 819.6 20-27-a 6 Nov 2017 6:07 am	2017-11-05 19:07:36	-33.3681	148.882	819.6	20-27-a	20	27	a		2017-11-06 06:07:00
W 2017-11-05 19:35:10 -33.367476746 148.882115345 810.6 22-27-a 6 Nov 2017 6:35 am	2017-11-05 19:35:10	-33.3675	148.882	810.6	22-27-a	22	27	a		2017-11-06 06:35:00
W 2017-11-05 19:35:33 -33.367476746 148.882115345 810.6 23-27-a 6 Nov 2017 6:35 am	2017-11-05 19:35:33	-33.3675	148.882	810.6	23-27-a	23	27	a		2017-11-06 06:35:00
W 2017-11-05 19:36:08 -33.367180665 148.882509334 810.6 25-27-a 6 Nov 2017 6:36 am	2017-11-05 19:36:08	-33.3672	148.883	810.6	25-27-a	25	27	a		2017-11-06 06:36:00
W 2017-11-05 19:08:39 -33.367889135 148.882244610 819.6 26-27-a 6 Nov 2017 6:08 am	2017-11-05 19:08:39	-33.3679	148.882	819.6	26-27-a	26	27	a		2017-11-06 06:08:00
W 2017-11-05 19:08:52 -33.367889135 148.882244610 819.6 28-27-a 6 Nov 2017 6:08 am	2017-11-05 19:08:52	-33.3679	148.882	819.6	28-27-a	28	27	a		2017-11-06 06:08:00
W 2017-11-05 19:07:51 -33.368088634 148.882221130 819.6 29-27-a 6 Nov 2017 6:07 am	2017-11-05 19:07:51	-33.3681	148.882	819.6	29-27-a	29	27	a		2017-11-06 06:07:00
W 2017-11-05 19:04:45 -33.368536621 148.882413586 819.6 30-27-a 6 Nov 2017 6:04 am	2017-11-05 19:04:45	-33.3685	148.882	819.6	30-27-a	30	27	a		2017-11-06 06:04:00
W 2017-11-05 19:52:43 -33.365841926 148.881669560 791.2 31-27-a 6 Nov 2017 6:52 am	2017-11-05 19:52:43	-33.3658	148.882	791.2	31-27-a	31	27	a		2017-11-06 06:52:00
W 2017-11-05 19:52:12 -33.366405361 148.881605394 791.2 33-27-a 6 Nov 2017 6:52 am	2017-11-05 19:52:12	-33.3664	148.882	791.2	33-27-a	33	27	a		2017-11-06 06:52:00
W 2017-11-05 19:10:01 -33.367907146 148.882284359 819.6 34-27-a 6 Nov 2017 6:10 am	2017-11-05 19:10:01	-33.3679	148.882	819.6	34-27-a	34	27	a		2017-11-06 06:10:00
W 2017-11-05 19:35:51 -33.367476746 148.882115345 810.6 35-27-a 6 Nov 2017 6:35 am	2017-11-05 19:35:51	-33.3675	148.882	810.6	35-27-a	35	27	a		2017-11-06 06:35:00
W 2017-11-05 19:09:05 -33.367889135 148.882244610 819.6 36-27-a 6 Nov 2017 6:09 am	2017-11-05 19:09:05	-33.3679	148.882	819.6	36-27-a	36	27	a		2017-11-06 06:09:00
W 2017-11-05 19:04:32 -33.368536621 148.882413586 820.0 38-27-a 6 Nov 2017 6:04 am	2017-11-05 19:04:32	-33.3685	148.882	820	38-27-a	38	27	a		2017-11-06 06:04:00
W 2017-11-05 19:53:09 -33.365872764 148.881709589 791.2 39-27-a 6 Nov 2017 6:53 am	2017-11-05 19:53:09	-33.3659	148.882	791.2	39-27-a	39	27	a		2017-11-06 06:53:00
W 2017-11-05 19:10:21 -33.367907146 148.882284359 819.6 40-27-a 6 Nov 2017 6:10 am	2017-11-05 19:10:21	-33.3679	148.882	819.6	40-27-a	40	27	a		2017-11-06 06:10:00
W 2017-11-05 19:53:21 -33.365878927 148.881790173 791.2 44-27-a 6 Nov 2017 6:53 am	2017-11-05 19:53:21	-33.3659	148.882	791.2	44-27-a	44	27	a		2017-11-06 06:53:00
W 2017-11-05 19:04:11 -33.368288815 148.882991721 820.0 45-27-a 6 Nov 2017 6:04 am	2017-11-05 19:04:11	-33.3683	148.883	820	45-27-a	45	27	a		2017-11-06 06:04:00
W 2017-11-05 19:53:35 -33.365696343 148.881736709 791.2 46-27-a 6 Nov 2017 6:53 am	2017-11-05 19:53:35	-33.3657	148.882	791.2	46-27-a	46	27	a		2017-11-06 06:53:00
W 2017-11-05 19:10:32 -33.367907146 148.882284359 819.6 47-27-a 6 Nov 2017 6:10 am	2017-11-05 19:10:32	-33.3679	148.882	819.6	47-27-a	47	27	a		2017-11-06 06:10:00
W 2017-11-05 19:52:31 -33.366405361 148.881605394 791.2 48-27-a 6 Nov 2017 6:52 am	2017-11-05 19:52:31	-33.3664	148.882	791.2	48-27-a	48	27	a		2017-11-06 06:52:00
W 2017-11-06 02:01:31 -33.368545689 148.879789316 924.6 49-27-a 6 Nov 2017 1:01 pm	2017-11-06 02:01:31	-33.3685	148.88	924.6	49-27-a	49	27	a		2017-11-06 13:01:00
W 2017-11-06 05:49:35 -33.368068957 148.882322259 818.3 2-27-b 6 Nov 2017 4:49 pm	2017-11-06 05:49:35	-33.3681	148.882	818.3	2-27-b	2	27	b		2017-11-06 16:49:00
W 2017-11-06 05:55:29 -33.367171309 148.882471284 818.3 3-27-b 6 Nov 2017 4:55 pm	2017-11-06 05:55:29	-33.3672	148.882	818.3	3-27-b	3	27	b		2017-11-06 16:55:00
W 2017-11-06 05:49:51 -33.368068957 148.882322259 818.3 4-27-b 6 Nov 2017 4:49 pm	2017-11-06 05:49:51	-33.3681	148.882	818.3	4-27-b	4	27	b		2017-11-06 16:49:00
W 2017-11-06 05:55:19 -33.367171309 148.882471284 818.3 6-27-b 6 Nov 2017 4:55 pm	2017-11-06 05:55:19	-33.3672	148.882	818.3	6-27-b	6	27	b		2017-11-06 16:55:00
W 2017-11-06 05:51:15 -33.367902925 148.882263348 818.3 7-27-b 6 Nov 2017 4:51 pm	2017-11-06 05:51:15	-33.3679	148.882	818.3	7-27-b	7	27	b		2017-11-06 16:51:00
W 2017-11-06 05:50:02 -33.368068957 148.882322259 818.3 9-27-b 6 Nov 2017 4:50 pm	2017-11-06 05:50:02	-33.3681	148.882	818.3	9-27-b	9	27	b		2017-11-06 16:50:00
W 2017-11-06 05:48:42 -33.368541194 148.882415807 818.3 10-27-b 6 Nov 2017 4:48 pm	2017-11-06 05:48:42	-33.3685	148.882	818.3	10-27-b	10	27	b		2017-11-06 16:48:00
W 2017-11-06 05:50:14 -33.368068957 148.882322259 818.3 12-27-b 6 Nov 2017 4:50 pm	2017-11-06 05:50:14	-33.3681	148.882	818.3	12-27-b	12	27	b		2017-11-06 16:50:00
W 2017-11-06 05:55:08 -33.367171309 148.882471284 818.3 13-27-b 6 Nov 2017 4:55 pm	2017-11-06 05:55:08	-33.3672	148.882	818.3	13-27-b	13	27	b		2017-11-06 16:55:00
W 2017-11-06 05:50:25 -33.368068957 148.882322259 818.3 15-27-b 6 Nov 2017 4:50 pm	2017-11-06 05:50:25	-33.3681	148.882	818.3	15-27-b	15	27	b		2017-11-06 16:50:00
W 2017-11-06 05:48:31 -33.368541194 148.882415807 818.3 16-27-b 6 Nov 2017 4:48 pm	2017-11-06 05:48:31	-33.3685	148.882	818.3	16-27-b	16	27	b		2017-11-06 16:48:00
W 2017-11-06 05:48:19 -33.368541194 148.882415807 818.3 18-27-b 6 Nov 2017 4:48 pm	2017-11-06 05:48:19	-33.3685	148.882	818.3	18-27-b	18	27	b		2017-11-06 16:48:00
W 2017-11-06 05:50:35 -33.368068957 148.882322259 818.3 20-27-b 6 Nov 2017 4:50 pm	2017-11-06 05:50:35	-33.3681	148.882	818.3	20-27-b	20	27	b		2017-11-06 16:50:00
W 2017-11-06 05:54:18 -33.367498592 148.882102856 818.3 22-27-b 6 Nov 2017 4:54 pm	2017-11-06 05:54:18	-33.3675	148.882	818.3	22-27-b	22	27	b		2017-11-06 16:54:00
W 2017-11-06 05:54:31 -33.367498592 148.882102856 818.3 23-27-b 6 Nov 2017 4:54 pm	2017-11-06 05:54:31	-33.3675	148.882	818.3	23-27-b	23	27	b		2017-11-06 16:54:00
W 2017-11-06 05:54:56 -33.367171309 148.882471284 818.3 25-27-b 6 Nov 2017 4:54 pm	2017-11-06 05:54:56	-33.3672	148.882	818.3	25-27-b	25	27	b		2017-11-06 16:54:00
W 2017-11-06 05:50:50 -33.368068957 148.882322259 818.3 26-27-b 6 Nov 2017 4:50 pm	2017-11-06 05:50:50	-33.3681	148.882	818.3	26-27-b	26	27	b		2017-11-06 16:50:00
W 2017-11-06 05:51:27 -33.367902925 148.882263348 818.3 28-27-b 6 Nov 2017 4:51 pm	2017-11-06 05:51:27	-33.3679	148.882	818.3	28-27-b	28	27	b		2017-11-06 16:51:00
W 2017-11-06 05:54:01 -33.368053659 148.882310673 818.3 29-27-b 6 Nov 2017 4:54 pm	2017-11-06 05:54:01	-33.3681	148.882	818.3	29-27-b	29	27	b		2017-11-06 16:54:00
W 2017-11-06 05:47:33 -33.368541194 148.882415807 818.3 30-27-b 6 Nov 2017 4:47 pm	2017-11-06 05:47:33	-33.3685	148.882	818.3	30-27-b	30	27	b		2017-11-06 16:47:00
W 2017-11-06 06:33:09 -33.365853085 148.881711094 792.0 31-27-b 6 Nov 2017 5:33 pm	2017-11-06 06:33:09	-33.3659	148.882	792	31-27-b	31	27	b		2017-11-06 17:33:00
W 2017-11-06 06:32:47 -33.366385208 148.881621214 792.0 33-27-b 6 Nov 2017 5:32 pm	2017-11-06 06:32:47	-33.3664	148.882	792	33-27-b	33	27	b		2017-11-06 17:32:00
W 2017-11-06 05:51:51 -33.367902925 148.882263348 818.3 34-27-b 6 Nov 2017 4:51 pm	2017-11-06 05:51:51	-33.3679	148.882	818.3	34-27-b	34	27	b		2017-11-06 16:51:00
W 2017-11-06 05:54:46 -33.367498592 148.882102856 818.3 35-27-b 6 Nov 2017 4:54 pm	2017-11-06 05:54:46	-33.3675	148.882	818.3	35-27-b	35	27	b		2017-11-06 16:54:00
W 2017-11-06 05:49:19 -33.368047102 148.882329658 818.3 36-27-b 6 Nov 2017 4:49 pm	2017-11-06 05:49:19	-33.368	148.882	818.3	36-27-b	36	27	b		2017-11-06 16:49:00
W 2017-11-06 05:47:20 -33.368541194 148.882415807 818.3 38-27-b 6 Nov 2017 4:47 pm	2017-11-06 05:47:20	-33.3685	148.882	818.3	38-27-b	38	27	b		2017-11-06 16:47:00
W 2017-11-06 06:33:33 -33.365853085 148.881711094 792.0 39-27-b 6 Nov 2017 5:33 pm	2017-11-06 06:33:33	-33.3659	148.882	792	39-27-b	39	27	b		2017-11-06 17:33:00
W 2017-11-06 05:52:08 -33.367902925 148.882263348 818.3 40-27-b 6 Nov 2017 4:52 pm	2017-11-06 05:52:08	-33.3679	148.882	818.3	40-27-b	40	27	b		2017-11-06 16:52:00
W 2017-11-06 06:33:23 -33.365853085 148.881711094 792.0 44-27-b 6 Nov 2017 5:33 pm	2017-11-06 06:33:23	-33.3659	148.882	792	44-27-b	44	27	b		2017-11-06 17:33:00
W 2017-11-06 05:47:03 -33.368655533 148.883113418 818.3 45-27-b 6 Nov 2017 4:47 pm	2017-11-06 05:47:03	-33.3687	148.883	818.3	45-27-b	45	27	b		2017-11-06 16:47:00
W 2017-11-06 06:33:47 -33.365678719 148.881731173 792.0 46-27-b 6 Nov 2017 5:33 pm	2017-11-06 06:33:47	-33.3657	148.882	792	46-27-b	46	27	b		2017-11-06 17:33:00
W 2017-11-06 05:52:23 -33.367902925 148.882263348 818.3 47-27-b 6 Nov 2017 4:52 pm	2017-11-06 05:52:23	-33.3679	148.882	818.3	47-27-b	47	27	b		2017-11-06 16:52:00
W 2017-11-06 06:32:58 -33.366385208 148.881621214 792.0 48-27-b 6 Nov 2017 5:32 pm	2017-11-06 06:32:58	-33.3664	148.882	792	48-27-b	48	27	b		2017-11-06 17:32:00
W 2017-11-06 05:46:50 -33.368544976 148.879606122 818.3 49-27-b 6 Nov 2017 4:46 pm	2017-11-06 05:46:50	-33.3685	148.88	818.3	49-27-b	49	27	b		2017-11-06 16:46:00
W 2017-11-06 13:37:39 -33.368060862 148.882287169 823.3 2-27-c 7 Nov 2017 12:37 am	2017-11-06 13:37:39	-33.3681	148.882	823.3	2-27-c	2	27	c		2017-11-07 00:37:00
W 2017-11-06 14:01:36 -33.367189867 148.882493668 794.1 3-27-c 7 Nov 2017 1:01 am	2017-11-06 14:01:36	-33.3672	148.882	794.1	3-27-c	3	27	c		2017-11-07 01:01:00
W 2017-11-06 13:37:56 -33.368060862 148.882287169 823.3 4-27-c 7 Nov 2017 12:37 am	2017-11-06 13:37:56	-33.3681	148.882	823.3	4-27-c	4	27	c		2017-11-07 00:37:00
W 2017-11-06 14:01:49 -33.367189867 148.882493668 794.1 6-27-c 7 Nov 2017 1:01 am	2017-11-06 14:01:49	-33.3672	148.882	794.1	6-27-c	6	27	c		2017-11-07 01:01:00
W 2017-11-06 13:39:38 -33.367911869 148.882293602 823.3 7-27-c 7 Nov 2017 12:39 am	2017-11-06 13:39:38	-33.3679	148.882	823.3	7-27-c	7	27	c		2017-11-07 00:39:00
W 2017-11-06 13:38:10 -33.368060862 148.882287169 823.3 9-27-c 7 Nov 2017 12:38 am	2017-11-06 13:38:10	-33.3681	148.882	823.3	9-27-c	9	27	c		2017-11-07 00:38:00
W 2017-11-06 13:37:21 -33.368541950 148.882397934 823.3 10-27-c 7 Nov 2017 12:37 am	2017-11-06 13:37:21	-33.3685	148.882	823.3	10-27-c	10	27	c		2017-11-07 00:37:00
W 2017-11-06 13:38:24 -33.368060862 148.882287169 823.3 12-27-c 7 Nov 2017 12:38 am	2017-11-06 13:38:24	-33.3681	148.882	823.3	12-27-c	12	27	c		2017-11-07 00:38:00
W 2017-11-06 14:01:21 -33.367189867 148.882493668 794.1 13-27-c 7 Nov 2017 1:01 am	2017-11-06 14:01:21	-33.3672	148.882	794.1	13-27-c	13	27	c		2017-11-07 01:01:00
W 2017-11-06 13:38:37 -33.368060862 148.882287169 823.3 15-27-c 7 Nov 2017 12:38 am	2017-11-06 13:38:37	-33.3681	148.882	823.3	15-27-c	15	27	c		2017-11-07 00:38:00
W 2017-11-06 13:37:07 -33.368541950 148.882397934 823.3 16-27-c 7 Nov 2017 12:37 am	2017-11-06 13:37:07	-33.3685	148.882	823.3	16-27-c	16	27	c		2017-11-07 00:37:00
W 2017-11-06 13:36:51 -33.368541950 148.882397934 823.3 18-27-c 7 Nov 2017 12:36 am	2017-11-06 13:36:51	-33.3685	148.882	823.3	18-27-c	18	27	c		2017-11-07 00:36:00
W 2017-11-06 13:39:19 -33.368060862 148.882287169 823.3 20-27-c 7 Nov 2017 12:39 am	2017-11-06 13:39:19	-33.3681	148.882	823.3	20-27-c	20	27	c		2017-11-07 00:39:00
W 2017-11-06 14:00:10 -33.367491244 148.882111706 794.1 22-27-c 7 Nov 2017 1:00 am	2017-11-06 14:00:10	-33.3675	148.882	794.1	22-27-c	22	27	c		2017-11-07 01:00:00
W 2017-11-06 14:00:37 -33.367491244 148.882111706 794.1 23-27-c 7 Nov 2017 1:00 am	2017-11-06 14:00:37	-33.3675	148.882	794.1	23-27-c	23	27	c		2017-11-07 01:00:00
W 2017-11-06 14:01:08 -33.367189867 148.882493668 794.1 25-27-c 7 Nov 2017 1:01 am	2017-11-06 14:01:08	-33.3672	148.882	794.1	25-27-c	25	27	c		2017-11-07 01:01:00
W 2017-11-06 13:40:27 -33.367911869 148.882293602 823.3 26-27-c 7 Nov 2017 12:40 am	2017-11-06 13:40:27	-33.3679	148.882	823.3	26-27-c	26	27	c		2017-11-07 00:40:00
W 2017-11-06 13:39:55 -33.367911869 148.882293602 823.3 28-27-c 7 Nov 2017 12:39 am	2017-11-06 13:39:55	-33.3679	148.882	823.3	28-27-c	28	27	c		2017-11-07 00:39:00
W 2017-11-06 13:38:50 -33.368060862 148.882287169 823.3 29-27-c 7 Nov 2017 12:38 am	2017-11-06 13:38:50	-33.3681	148.882	823.3	29-27-c	29	27	c		2017-11-07 00:38:00
W 2017-11-06 13:36:27 -33.368541950 148.882397934 823.3 30-27-c 7 Nov 2017 12:36 am	2017-11-06 13:36:27	-33.3685	148.882	823.3	30-27-c	30	27	c		2017-11-07 00:36:00
W 2017-11-06 14:02:12 -33.366369412 148.881611514 794.1 33-27-c 7 Nov 2017 1:02 am	2017-11-06 14:02:12	-33.3664	148.882	794.1	33-27-c	33	27	c		2017-11-07 01:02:00
W 2017-11-06 13:40:10 -33.367911869 148.882293602 823.3 34-27-c 7 Nov 2017 12:40 am	2017-11-06 13:40:10	-33.3679	148.882	823.3	34-27-c	34	27	c		2017-11-07 00:40:00
W 2017-11-06 14:00:51 -33.367189867 148.882493668 794.1 35-27-c 7 Nov 2017 1:00 am	2017-11-06 14:00:51	-33.3672	148.882	794.1	35-27-c	35	27	c		2017-11-07 01:00:00
W 2017-11-06 13:35:54 -33.368182898 148.882663781 823.3 36-27-c 7 Nov 2017 12:35 am	2017-11-06 13:35:54	-33.3682	148.883	823.3	36-27-c	36	27	c		2017-11-07 00:35:00
W 2017-11-06 13:36:13 -33.368522380 148.882425648 823.3 38-27-c 7 Nov 2017 12:36 am	2017-11-06 13:36:13	-33.3685	148.882	823.3	38-27-c	38	27	c		2017-11-07 00:36:00
W 2017-11-06 14:02:45 -33.365921333 148.881025774 794.1 39-27-c 7 Nov 2017 1:02 am	2017-11-06 14:02:45	-33.3659	148.881	794.1	39-27-c	39	27	c		2017-11-07 01:02:00
W 2017-11-06 13:41:02 -33.367911869 148.882293602 823.3 40-27-c 7 Nov 2017 12:41 am	2017-11-06 13:41:02	-33.3679	148.882	823.3	40-27-c	40	27	c		2017-11-07 00:41:00
W 2017-11-06 13:35:11 -33.368202727 148.883209040 823.3 45-27-c 7 Nov 2017 12:35 am	2017-11-06 13:35:11	-33.3682	148.883	823.3	45-27-c	45	27	c		2017-11-07 00:35:00
W 2017-11-06 14:03:15 -33.365692644 148.881735130 794.1 46-27-c 7 Nov 2017 1:03 am	2017-11-06 14:03:15	-33.3657	148.882	794.1	46-27-c	46	27	c		2017-11-07 01:03:00
W 2017-11-06 13:41:15 -33.367911869 148.882293602 823.3 47-27-c 7 Nov 2017 12:41 am	2017-11-06 13:41:15	-33.3679	148.882	823.3	47-27-c	47	27	c		2017-11-07 00:41:00
W 2017-11-06 14:02:30 -33.366369412 148.881611514 794.1 48-27-c 7 Nov 2017 1:02 am	2017-11-06 14:02:30	-33.3664	148.882	794.1	48-27-c	48	27	c		2017-11-07 01:02:00
W 2017-11-06 13:59:35 -33.368650972 148.879914507 794.1 49-27-c 7 Nov 2017 12:59 am	2017-11-06 13:59:35	-33.3687	148.88	794.1	49-27-c	49	27	c		2017-11-07 00:59:00
W	2017-11-07 00:07:47	-33.3681	148.882	808.2	2-28-a	2	28	a		2017-11-07 11:07:00
W	2017-11-07 00:06:05	-33.3672	148.883	808.2	3-28-a	3	28	a		2017-11-07 11:06:00
W	2017-11-07 00:08:09	-33.3681	148.882	808.2	4-28-a	4	28	a		2017-11-07 11:08:00
W	2017-11-07 00:05:55	-33.3672	148.883	808.2	6-28-a	6	28	a		2017-11-07 11:05:00
W	2017-11-07 00:06:16	-33.3679	148.882	808.2	7-28-a	7	28	a		2017-11-07 11:06:00
W	2017-11-07 00:08:19	-33.3681	148.882	808.2	9-28-a	9	28	a		2017-11-07 11:08:00
W	2017-11-07 00:10:54	-33.3685	148.882	808.2	10-28-a	10	28	a		2017-11-07 11:10:00
W	2017-11-07 00:08:32	-33.3681	148.882	808.2	12-28-a	12	28	a		2017-11-07 11:08:00
W	2017-11-07 00:05:45	-33.3672	148.883	808.2	13-28-a	13	28	a		2017-11-07 11:05:00
W	2017-11-07 00:08:56	-33.3681	148.882	808.2	15-28-a	15	28	a		2017-11-07 11:08:00
W	2017-11-07 00:11:38	-33.3685	148.882	808.2	16-28-a	16	28	a		2017-11-07 11:11:00
W	2017-11-07 00:10:36	-33.3685	148.882	808.2	18-28-a	18	28	a		2017-11-07 11:10:00
W	2017-11-07 00:09:29	-33.3681	148.882	808.2	20-28-a	20	28	a		2017-11-07 11:09:00
W	2017-11-07 00:04:41	-33.3675	148.882	808.2	22-28-a	22	28	a		2017-11-07 11:04:00
W	2017-11-07 00:04:54	-33.3675	148.882	808.2	23-28-a	23	28	a		2017-11-07 11:04:00
W	2017-11-07 00:05:20	-33.3672	148.883	808.2	25-28-a	25	28	a		2017-11-07 11:05:00
W	2017-11-07 00:06:45	-33.3679	148.882	808.2	26-28-a	26	28	a		2017-11-07 11:06:00
W	2017-11-07 00:06:32	-33.3679	148.882	808.2	28-28-a	28	28	a		2017-11-07 11:06:00
W	2017-11-07 00:10:24	-33.3685	148.882	808.2	30-28-a	30	28	a		2017-11-07 11:10:00
W	2017-11-07 00:03:51	-33.3657	148.882	808.2	31-28-a	31	28	a		2017-11-07 11:03:00
W	2017-11-07 00:04:13	-33.3664	148.882	808.2	33-28-a	33	28	a		2017-11-07 11:04:00
W	2017-11-07 00:07:15	-33.3679	148.882	808.2	34-28-a	34	28	a		2017-11-07 11:07:00
W	2017-11-07 00:05:05	-33.3672	148.883	808.2	35-28-a	35	28	a		2017-11-07 11:05:00
W	2017-11-07 00:09:57	-33.368	148.882	808.2	36-28-a	36	28	a		2017-11-07 11:09:00
W	2017-11-07 00:10:08	-33.3685	148.882	808.2	38-28-a	38	28	a		2017-11-07 11:10:00
W	2017-11-07 00:03:26	-33.3657	148.882	808.2	39-28-a	39	28	a		2017-11-07 11:03:00
W	2017-11-07 00:07:26	-33.3679	148.882	808.2	40-28-a	40	28	a		2017-11-07 11:07:00
W	2017-11-07 00:04:01	-33.3659	148.882	808.2	44-28-a	44	28	a		2017-11-07 11:04:00
W	2017-11-07 00:11:11	-33.3688	148.883	808.2	45-28-a	45	28	a		2017-11-07 11:11:00
W	2017-11-07 00:03:12	-33.3657	148.882	808.2	46-28-a	46	28	a		2017-11-07 11:03:00
W	2017-11-07 00:07:37	-33.3679	148.882	808.2	47-28-a	47	28	a		2017-11-07 11:07:00
W	2017-11-07 00:04:25	-33.3664	148.882	808.2	48-28-a	48	28	a		2017-11-07 11:04:00
W	2017-11-07 00:18:54	-33.3685	148.88	817.4	49-28-a	49	28	a		2017-11-07 11:18:00
W	2017-11-07 10:32:50	-33.368	148.882	824.9	1-28-b	1	28	b		2017-11-07 21:32:00
W	2017-11-07 10:33:08	-33.368	148.882	824.9	2-28-b	2	28	b		2017-11-07 21:33:00
W	2017-11-07 10:33:21	-33.368	148.882	824.9	4-28-b	4	28	b		2017-11-07 21:33:00
W	2017-11-07 05:28:21	-33.3672	148.883	866.6	6-28-b	6	28	b		2017-11-07 16:28:00
W	2017-11-07 10:35:49	-33.3679	148.882	824.9	7-28-b	7	28	b		2017-11-07 21:35:00
W	2017-11-07 10:33:33	-33.368	148.882	824.9	9-28-b	9	28	b		2017-11-07 21:33:00
W	2017-11-07 10:32:37	-33.3685	148.882	824.9	10-28-b	10	28	b		2017-11-07 21:32:00
W	2017-11-07 10:33:51	-33.368	148.882	824.9	11-28-b	11	28	b		2017-11-07 21:33:00
W	2017-11-07 10:34:04	-33.368	148.882	824.9	12-28-b	12	28	b		2017-11-07 21:34:00
W	2017-11-07 10:39:03	-33.3672	148.882	824.9	13-28-b	13	28	b		2017-11-07 21:39:00
W	2017-11-07 10:34:15	-33.368	148.882	824.9	15-28-b	15	28	b		2017-11-07 21:34:00
W	2017-11-07 10:32:26	-33.3685	148.882	824.9	16-28-b	16	28	b		2017-11-07 21:32:00
W	2017-11-07 10:32:12	-33.3685	148.882	824.9	18-28-b	18	28	b		2017-11-07 21:32:00
W	2017-11-07 10:34:48	-33.368	148.882	824.9	20-28-b	20	28	b		2017-11-07 21:34:00
W	2017-11-07 10:38:27	-33.3672	148.882	824.9	22-28-b	22	28	b		2017-11-07 21:38:00
W	2017-11-07 10:37:37	-33.3675	148.882	824.9	23-28-b	23	28	b		2017-11-07 21:37:00
W	2017-11-07 10:38:52	-33.3672	148.882	824.9	25-28-b	25	28	b		2017-11-07 21:38:00
W	2017-11-07 10:35:12	-33.368	148.882	824.9	26-28-b	26	28	b		2017-11-07 21:35:00
W	2017-11-07 10:36:07	-33.3679	148.882	824.9	28-28-b	28	28	b		2017-11-07 21:36:00
W	2017-11-07 10:35:39	-33.368	148.882	824.9	29-28-b	29	28	b		2017-11-07 21:35:00
W	2017-11-07 10:31:57	-33.3685	148.882	824.9	30-28-b	30	28	b		2017-11-07 21:31:00
W	2017-11-07 10:40:06	-33.3658	148.882	824.9	31-28-b	31	28	b		2017-11-07 21:40:00
W	2017-11-07 10:39:53	-33.3664	148.882	824.9	33-28-b	33	28	b		2017-11-07 21:39:00
W	2017-11-07 10:36:23	-33.3679	148.882	824.9	34-28-b	34	28	b		2017-11-07 21:36:00
W	2017-11-07 10:38:38	-33.3672	148.882	824.9	35-28-b	35	28	b		2017-11-07 21:38:00
W	2017-11-07 10:36:39	-33.3679	148.882	824.9	36-28-b	36	28	b		2017-11-07 21:36:00
W	2017-11-07 10:31:40	-33.3685	148.882	824.9	38-28-b	38	28	b		2017-11-07 21:31:00
W	2017-11-07 10:40:49	-33.3657	148.882	824.9	39-28-b	39	28	b		2017-11-07 21:40:00
W	2017-11-07 10:36:49	-33.3679	148.882	824.9	40-28-b	40	28	b		2017-11-07 21:36:00
W	2017-11-07 10:40:20	-33.3658	148.882	824.9	44-28-b	44	28	b		2017-11-07 21:40:00
W	2017-11-07 10:31:25	-33.3688	148.883	824.9	45-28-b	45	28	b		2017-11-07 21:31:00
W	2017-11-07 10:40:31	-33.3657	148.882	824.9	46-28-b	46	28	b		2017-11-07 21:40:00
W	2017-11-07 10:37:07	-33.3679	148.882	824.9	47-28-b	47	28	b		2017-11-07 21:37:00
W	2017-11-07 10:39:37	-33.3663	148.882	824.9	48-28-b	48	28	b		2017-11-07 21:39:00
W	2017-11-07 10:31:03	-33.3684	148.88	824.9	49-28-b	49	28	b		2017-11-07 21:31:00
W	2017-11-07 11:08:20	-33.3681	148.882	821	1-28-c	1	28	c		2017-11-07 22:08:00
W	2017-11-07 11:08:37	-33.3681	148.882	821	2-28-c	2	28	c		2017-11-07 22:08:00
W	2017-11-07 11:08:51	-33.3681	148.882	821	4-28-c	4	28	c		2017-11-07 22:08:00
W	2017-11-07 11:22:53	-33.3672	148.883	801.1	6-28-c	6	28	c		2017-11-07 22:22:00
W	2017-11-07 11:11:11	-33.3679	148.882	821	7-28-c	7	28	c		2017-11-07 22:11:00
W	2017-11-07 11:09:04	-33.3681	148.882	821	9-28-c	9	28	c		2017-11-07 22:09:00
W	2017-11-07 11:07:46	-33.3686	148.882	821	10-28-c	10	28	c		2017-11-07 22:07:00
W	2017-11-07 11:09:17	-33.3681	148.882	821	11-28-c	11	28	c		2017-11-07 22:09:00
W	2017-11-07 11:09:28	-33.3681	148.882	821	12-28-c	12	28	c		2017-11-07 22:09:00
W	2017-11-07 11:22:42	-33.3672	148.883	801.1	13-28-c	13	28	c		2017-11-07 22:22:00
W	2017-11-07 11:09:47	-33.3681	148.882	821	15-28-c	15	28	c		2017-11-07 22:09:00
W	2017-11-07 11:07:34	-33.3686	148.882	821	16-28-c	16	28	c		2017-11-07 22:07:00
W	2017-11-07 11:07:16	-33.3686	148.882	821	18-28-c	18	28	c		2017-11-07 22:07:00
W	2017-11-07 11:10:21	-33.3681	148.882	821	20-28-c	20	28	c		2017-11-07 22:10:00
W	2017-11-07 11:21:47	-33.3675	148.882	801.1	22-28-c	22	28	c		2017-11-07 22:21:00
W	2017-11-07 11:22:03	-33.3675	148.882	801.1	23-28-c	23	28	c		2017-11-07 22:22:00
W	2017-11-07 11:22:31	-33.3672	148.883	801.1	25-28-c	25	28	c		2017-11-07 22:22:00
W	2017-11-07 11:10:32	-33.3681	148.882	821	26-28-c	26	28	c		2017-11-07 22:10:00
W	2017-11-07 11:11:26	-33.3679	148.882	821	28-28-c	28	28	c		2017-11-07 22:11:00
W	2017-11-07 11:10:48	-33.3681	148.882	821	29-28-c	29	28	c		2017-11-07 22:10:00
W	2017-11-07 11:07:58	-33.3686	148.882	821	30-28-c	30	28	c		2017-11-07 22:07:00
W	2017-11-07 11:24:25	-33.3659	148.882	801.1	31-28-c	31	28	c		2017-11-07 22:24:00
W	2017-11-07 11:23:19	-33.3664	148.882	801.1	33-28-c	33	28	c		2017-11-07 22:23:00
W	2017-11-07 11:06:55	-33.3672	148.881	821	34-28-c	34	28	c		2017-11-07 22:06:00
W	2017-11-07 11:22:16	-33.3672	148.883	801.1	35-28-c	35	28	c		2017-11-07 22:22:00
W	2017-11-07 11:05:46	-33.3689	148.882	821	36-28-c	36	28	c		2017-11-07 22:05:00
W	2017-11-07 11:06:06	-33.3689	148.882	821	38-28-c	38	28	c		2017-11-07 22:06:00
W	2017-11-07 11:23:55	-33.3659	148.882	801.1	39-28-c	39	28	c		2017-11-07 22:23:00
W	2017-11-07 11:11:42	-33.3679	148.882	821	40-28-c	40	28	c		2017-11-07 22:11:00
W	2017-11-07 11:24:07	-33.3659	148.882	801.1	44-28-c	44	28	c		2017-11-07 22:24:00
W	2017-11-07 11:05:30	-33.3689	148.882	821	45-28-c	45	28	c		2017-11-07 22:05:00
W	2017-11-07 11:24:36	-33.3656	148.882	801.1	46-28-c	46	28	c		2017-11-07 22:24:00
W	2017-11-07 11:11:55	-33.3679	148.882	821	47-28-c	47	28	c		2017-11-07 22:11:00
W	2017-11-07 11:23:34	-33.3664	148.882	801.1	48-28-c	48	28	c		2017-11-07 22:23:00
W	2017-11-07 11:06:19	-33.3678	148.88	821	49-28-c	49	28	c		2017-11-07 22:06:00
W	2017-11-07 18:57:19	-33.3679	148.882	816	1-29-a	1	29	a		2017-11-08 05:57:00
W	2017-11-07 18:57:58	-33.3681	148.882	816	2-29-a	2	29	a		2017-11-08 05:57:00
W	2017-11-07 18:58:54	-33.3681	148.882	816	4-29-a	4	29	a		2017-11-08 05:58:00
W	2017-11-07 20:36:03	-33.3672	148.882	828.2	6-29-a	6	29	a		2017-11-08 07:36:00
W	2017-11-07 18:59:15	-33.3681	148.882	816	9-29-a	9	29	a		2017-11-08 05:59:00
W	2017-11-07 18:55:00	-33.3685	148.882	816	10-29-a	10	29	a		2017-11-08 05:55:00
W	2017-11-07 18:57:33	-33.3679	148.882	816	11-29-a	11	29	a		2017-11-08 05:57:00
W	2017-11-07 20:35:51	-33.3672	148.882	828.2	13-29-a	13	29	a		2017-11-08 07:35:00
W	2017-11-07 18:54:04	-33.3685	148.882	816	16-29-a	16	29	a		2017-11-08 05:54:00
W	2017-11-07 18:54:34	-33.3685	148.882	816	18-29-a	18	29	a		2017-11-08 05:54:00
W	2017-11-07 18:59:44	-33.3681	148.882	816	20-29-a	20	29	a		2017-11-08 05:59:00
W	2017-11-07 19:00:41	-33.3675	148.882	816	22-29-a	22	29	a		2017-11-08 06:00:00
W	2017-11-07 19:00:55	-33.3675	148.882	816	23-29-a	23	29	a		2017-11-08 06:00:00
W	2017-11-07 20:35:25	-33.3672	148.882	828.2	25-29-a	25	29	a		2017-11-08 07:35:00
W	2017-11-07 18:57:43	-33.3681	148.882	816	26-29-a	26	29	a		2017-11-08 05:57:00
W	2017-11-07 18:54:46	-33.3685	148.882	816	30-29-a	30	29	a		2017-11-08 05:54:00
W	2017-11-07 19:16:30	-33.3659	148.882	785.9	31-29-a	31	29	a		2017-11-08 06:16:00
W	2017-11-07 19:31:24	-33.3664	148.882	819	33-29-a	33	29	a		2017-11-08 06:31:00
W	2017-11-07 18:56:28	-33.3679	148.882	816	34-29-a	34	29	a		2017-11-08 05:56:00
W	2017-11-07 19:01:06	-33.3675	148.882	816	35-29-a	35	29	a		2017-11-08 06:01:00
W	2017-11-07 18:55:10	-33.3679	148.882	816	36-29-a	36	29	a		2017-11-08 05:55:00
W	2017-11-07 18:53:49	-33.3685	148.882	816	38-29-a	38	29	a		2017-11-08 05:53:00
W	2017-11-07 19:16:47	-33.3659	148.882	785.9	39-29-a	39	29	a		2017-11-08 06:16:00
W	2017-11-07 19:17:01	-33.3659	148.882	785.9	44-29-a	44	29	a		2017-11-08 06:17:00
W	2017-11-07 18:53:32	-33.3676	148.884	816	45-29-a	45	29	a		2017-11-08 05:53:00
W	2017-11-07 19:17:12	-33.3656	148.882	785.9	46-29-a	46	29	a		2017-11-08 06:17:00
W	2017-11-07 18:55:37	-33.3679	148.882	816	47-29-a	47	29	a		2017-11-08 05:55:00
W	2017-11-07 19:31:40	-33.3664	148.882	819	48-29-a	48	29	a		2017-11-08 06:31:00
W	2017-11-08 06:11:32	-33.3681	148.882	817.4	1-29-b	1	29	b		2017-11-08 17:11:00
W	2017-11-08 06:11:42	-33.3681	148.882	817.4	2-29-b	2	29	b		2017-11-08 17:11:00
W	2017-11-08 06:11:54	-33.3681	148.882	817.4	4-29-b	4	29	b		2017-11-08 17:11:00
W	2017-11-08 06:16:05	-33.3672	148.883	817.4	6-29-b	6	29	b		2017-11-08 17:16:00
W	2017-11-08 06:13:28	-33.3679	148.882	817.4	7-29-b	7	29	b		2017-11-08 17:13:00
W	2017-11-08 06:12:05	-33.3681	148.882	817.4	9-29-b	9	29	b		2017-11-08 17:12:00
W	2017-11-08 06:10:48	-33.3686	148.882	817.4	10-29-b	10	29	b		2017-11-08 17:10:00
W	2017-11-08 06:11:15	-33.3681	148.882	817.4	11-29-b	11	29	b		2017-11-08 17:11:00
W	2017-11-08 06:12:15	-33.3681	148.882	817.4	12-29-b	12	29	b		2017-11-08 17:12:00
W	2017-11-08 06:15:51	-33.3672	148.883	817.4	13-29-b	13	29	b		2017-11-08 17:15:00
W	2017-11-08 06:12:52	-33.3681	148.882	817.4	15-29-b	15	29	b		2017-11-08 17:12:00
W	2017-11-08 06:10:28	-33.3686	148.882	817.4	16-29-b	16	29	b		2017-11-08 17:10:00
W	2017-11-08 06:10:04	-33.3686	148.882	817.4	18-29-b	18	29	b		2017-11-08 17:10:00
W	2017-11-08 06:12:25	-33.3681	148.882	817.4	20-29-b	20	29	b		2017-11-08 17:12:00
W	2017-11-08 06:14:50	-33.3675	148.882	817.4	22-29-b	22	29	b		2017-11-08 17:14:00
W	2017-11-08 06:15:05	-33.3675	148.882	817.4	23-29-b	23	29	b		2017-11-08 17:15:00
W	2017-11-08 06:15:26	-33.3672	148.883	817.4	25-29-b	25	29	b		2017-11-08 17:15:00
W	2017-11-08 06:12:41	-33.3681	148.882	817.4	26-29-b	26	29	b		2017-11-08 17:12:00
W	2017-11-08 06:13:06	-33.3679	148.882	817.4	28-29-b	28	29	b		2017-11-08 17:13:00
W	2017-11-08 06:47:15	-33.3659	148.882	791.6	31-29-b	31	29	b		2017-11-08 17:47:00
W	2017-11-08 06:46:41	-33.3664	148.882	791.6	33-29-b	33	29	b		2017-11-08 17:46:00
W	2017-11-08 06:13:45	-33.3679	148.882	817.4	34-29-b	34	29	b		2017-11-08 17:13:00
W	2017-11-08 06:15:16	-33.3675	148.882	817.4	35-29-b	35	29	b		2017-11-08 17:15:00
W	2017-11-08 06:14:17	-33.3679	148.882	817.4	36-29-b	36	29	b		2017-11-08 17:14:00
W	2017-11-08 06:09:12	-33.3686	148.882	817.4	38-29-b	38	29	b		2017-11-08 17:09:00
W	2017-11-08 06:47:26	-33.3659	148.882	791.6	39-29-b	39	29	b		2017-11-08 17:47:00
W	2017-11-08 06:14:28	-33.3679	148.882	817.4	40-29-b	40	29	b		2017-11-08 17:14:00
W	2017-11-08 06:47:38	-33.3659	148.882	791.6	44-29-b	44	29	b		2017-11-08 17:47:00
W	2017-11-08 06:08:44	-33.3679	148.883	817.4	45-29-b	45	29	b		2017-11-08 17:08:00
W	2017-11-08 06:47:52	-33.3657	148.882	791.6	46-29-b	46	29	b		2017-11-08 17:47:00
W	2017-11-08 06:14:39	-33.3679	148.882	817.4	47-29-b	47	29	b		2017-11-08 17:14:00
W	2017-11-08 06:46:54	-33.3664	148.882	791.6	48-29-b	48	29	b		2017-11-08 17:46:00
W	2017-11-08 06:16:28	-33.3684	148.88	817.4	49-29-b	49	29	b		2017-11-08 17:16:00
W	2017-11-08 14:59:05	-33.368	148.882	815.5	1-29-c	1	29	c		2017-11-09 01:59:00
W	2017-11-08 14:59:19	-33.368	148.882	815.5	2-29-c	2	29	c		2017-11-09 01:59:00
W	2017-11-08 14:59:29	-33.368	148.882	815.5	4-29-c	4	29	c		2017-11-09 01:59:00
W	2017-11-08 14:47:31	-33.3672	148.883	804.9	6-29-c	6	29	c		2017-11-09 01:47:00
W	2017-11-08 14:57:14	-33.3679	148.882	815.5	7-29-c	7	29	c		2017-11-09 01:57:00
W	2017-11-08 14:59:42	-33.368	148.882	815.5	9-29-c	9	29	c		2017-11-09 01:59:00
W	2017-11-08 15:04:59	-33.3685	148.882	815.5	10-29-c	10	29	c		2017-11-09 02:04:00
W	2017-11-08 14:57:43	-33.3679	148.882	815.5	11-29-c	11	29	c		2017-11-09 01:57:00
W	2017-11-08 14:59:54	-33.368	148.882	815.5	12-29-c	12	29	c		2017-11-09 01:59:00
W	2017-11-08 14:47:46	-33.3672	148.883	804.9	13-29-c	13	29	c		2017-11-09 01:47:00
W	2017-11-08 15:00:07	-33.368	148.882	815.5	15-29-c	15	29	c		2017-11-09 02:00:00
W	2017-11-08 15:04:46	-33.3685	148.882	815.5	16-29-c	16	29	c		2017-11-09 02:04:00
W	2017-11-08 15:04:35	-33.3685	148.882	815.5	18-29-c	18	29	c		2017-11-09 02:04:00
W	2017-11-08 14:57:02	-33.3679	148.882	815.5	20-29-c	20	29	c		2017-11-09 01:57:00
W	2017-11-08 14:46:47	-33.3675	148.882	804.9	22-29-c	22	29	c		2017-11-09 01:46:00
W	2017-11-08 14:47:07	-33.3675	148.882	804.9	23-29-c	23	29	c		2017-11-09 01:47:00
W	2017-11-08 14:47:58	-33.3672	148.883	804.9	25-29-c	25	29	c		2017-11-09 01:47:00
W	2017-11-08 14:58:41	-33.3679	148.882	815.5	28-29-c	28	29	c		2017-11-09 01:58:00
W	2017-11-08 15:00:18	-33.368	148.882	815.5	29-29-c	29	29	c		2017-11-09 02:00:00
W	2017-11-08 15:04:24	-33.3685	148.882	815.5	30-29-c	30	29	c		2017-11-09 02:04:00
W	2017-11-08 14:39:33	-33.3651	148.882	790.7	31-29-c	31	29	c		2017-11-09 01:39:00
W	2017-11-08 14:45:47	-33.3664	148.882	804.9	33-29-c	33	29	c		2017-11-09 01:45:00
W	2017-11-08 14:56:47	-33.3679	148.882	815.5	34-29-c	34	29	c		2017-11-09 01:56:00
W	2017-11-08 14:47:20	-33.3675	148.882	804.9	35-29-c	35	29	c		2017-11-09 01:47:00
W	2017-11-08 14:56:16	-33.3681	148.882	815.5	36-29-c	36	29	c		2017-11-09 01:56:00
W	2017-11-08 15:04:07	-33.3685	148.882	815.5	38-29-c	38	29	c		2017-11-09 02:04:00
W	2017-11-08 14:39:50	-33.3651	148.882	790.3	39-29-c	39	29	c		2017-11-09 01:39:00
W	2017-11-08 14:58:00	-33.3679	148.882	815.5	40-29-c	40	29	c		2017-11-09 01:58:00
W	2017-11-08 14:40:28	-33.3659	148.882	790.3	44-29-c	44	29	c		2017-11-09 01:40:00
W	2017-11-08 15:08:33	-33.369	148.883	827.9	45-29-c	45	29	c		2017-11-09 02:08:00
W	2017-11-08 14:40:08	-33.3657	148.882	790.3	46-29-c	46	29	c		2017-11-09 01:40:00
W	2017-11-08 14:56:36	-33.3681	148.882	815.5	47-29-c	47	29	c		2017-11-09 01:56:00
W	2017-11-08 14:46:01	-33.3664	148.882	804.9	48-29-c	48	29	c		2017-11-09 01:46:00
W	2017-11-08 14:51:23	-33.3685	148.88	815.4	49-29-c	49	29	c		2017-11-09 01:51:00
W	2017-11-09 05:25:05	-33.3685	148.882	795.6	18-30-30-b	18	30	30	b	2017-11-09 16:25:00
W	2017-11-08 19:13:22	-33.3679	148.882	791	1-30-a	1	30	a		2017-11-09 06:13:00
W	2017-11-08 19:15:33	-33.3681	148.882	791	2-30-a	2	30	a		2017-11-09 06:15:00
W	2017-11-08 19:15:51	-33.3681	148.882	791	4-30-a	4	30	a		2017-11-09 06:15:00
W	2017-11-08 19:11:29	-33.3672	148.883	791	6-30-a	6	30	a		2017-11-09 06:11:00
W	2017-11-08 19:13:38	-33.3679	148.882	791	7-30-a	7	30	a		2017-11-09 06:13:00
W	2017-11-08 19:16:06	-33.3681	148.882	791	9-30-a	9	30	a		2017-11-09 06:16:00
W	2017-11-08 19:16:40	-33.3681	148.882	791	11-30-a	11	30	a		2017-11-09 06:16:00
W	2017-11-08 19:16:17	-33.3681	148.882	791	12-30-a	12	30	a		2017-11-09 06:16:00
W	2017-11-08 19:11:45	-33.3672	148.883	791	13-30-a	13	30	a		2017-11-09 06:11:00
W	2017-11-08 19:18:32	-33.3685	148.882	791	18-30-a	18	30	a		2017-11-09 06:18:00
W	2017-11-08 19:12:17	-33.3675	148.882	791	22-30-a	22	30	a		2017-11-09 06:12:00
W	2017-11-08 19:12:30	-33.3675	148.882	791	23-30-a	23	30	a		2017-11-09 06:12:00
W	2017-11-08 19:13:49	-33.3679	148.882	791	24-30-a	24	30	a		2017-11-09 06:13:00
W	2017-11-08 19:11:59	-33.3672	148.883	791	25-30-a	25	30	a		2017-11-09 06:11:00
W	2017-11-08 19:17:07	-33.3681	148.882	791	26-30-a	26	30	a		2017-11-09 06:17:00
W	2017-11-08 21:14:19	-33.3672	148.882	809.8	27-30-a	27	30	a		2017-11-09 08:14:00
W	2017-11-08 19:18:59	-33.3685	148.882	791	30-30-a	30	30	a		2017-11-09 06:18:00
W	2017-11-08 19:11:01	-33.3664	148.882	791	33-30-a	33	30	a		2017-11-09 06:11:00
W	2017-11-08 19:14:20	-33.3679	148.882	791	34-30-a	34	30	a		2017-11-09 06:14:00
W	2017-11-08 19:12:40	-33.3675	148.882	791	35-30-a	35	30	a		2017-11-09 06:12:00
W	2017-11-08 19:14:46	-33.3679	148.882	791	36-30-a	36	30	a		2017-11-09 06:14:00
W	2017-11-08 19:18:21	-33.3685	148.882	791	38-30-a	38	30	a		2017-11-09 06:18:00
W	2017-11-08 19:10:24	-33.3657	148.882	791	39-30-a	39	30	a		2017-11-09 06:10:00
W	2017-11-08 19:18:08	-33.3685	148.882	791	45-30-a	45	30	a		2017-11-09 06:18:00
W	2017-11-08 19:10:07	-33.3657	148.882	791.4	46-30-a	46	30	a		2017-11-09 06:10:00
W	2017-11-08 19:11:15	-33.3664	148.882	791	48-30-a	48	30	a		2017-11-09 06:11:00
W	2017-11-08 19:19:23	-33.3687	148.88	791	49-30-a	49	30	a		2017-11-09 06:19:00
W	2017-11-09 05:28:51	-33.3679	148.882	795.6	1-30-b	1	30	b		2017-11-09 16:28:00
W	2017-11-09 05:27:35	-33.3681	148.882	795.6	2-30-b	2	30	b		2017-11-09 16:27:00
W	2017-11-09 05:27:50	-33.3681	148.882	795.6	4-30-b	4	30	b		2017-11-09 16:27:00
W	2017-11-09 05:32:19	-33.3672	148.882	795.6	6-30-b	6	30	b		2017-11-09 16:32:00
W	2017-11-09 05:27:59	-33.3681	148.882	795.6	9-30-b	9	30	b		2017-11-09 16:27:00
W	2017-11-09 05:26:04	-33.3685	148.882	795.6	10-30-b	10	30	b		2017-11-09 16:26:00
W	2017-11-09 05:27:13	-33.3681	148.882	795.6	11-30-b	11	30	b		2017-11-09 16:27:00
W	2017-11-09 05:32:05	-33.3672	148.882	795.6	13-30-b	13	30	b		2017-11-09 16:32:00
W	2017-11-08 06:10:14	-33.3686	148.882	817.4	18-30-b	18	30	b		2017-11-08 17:10:00	Duplicate of 18-29-b
W	2017-11-09 05:28:30	-33.3681	148.882	795.6	20-30-b	20	30	b		2017-11-09 16:28:00
W	2017-11-09 05:31:08	-33.3675	148.882	795.6	22-30-b	22	30	b		2017-11-09 16:31:00
W	2017-11-09 05:31:19	-33.3675	148.882	795.6	23-30-b	23	30	b		2017-11-09 16:31:00
W	2017-11-09 05:31:52	-33.3672	148.882	795.6	25-30-b	25	30	b		2017-11-09 16:31:00
W	2017-11-09 05:31:41	-33.3672	148.882	795.6	27-30-b	27	30	b		2017-11-09 16:31:00
W	2017-11-09 05:29:08	-33.3679	148.882	795.6	28-30-b	28	30	b		2017-11-09 16:29:00
W	2017-11-09 05:24:07	-33.3685	148.882	795.6	30-30-b	30	30	b		2017-11-09 16:24:00
W	2017-11-09 05:33:00	-33.3659	148.882	795.6	31-30-b	31	30	b		2017-11-09 16:33:00
W	2017-11-09 05:32:32	-33.3664	148.882	795.6	33-30-b	33	30	b		2017-11-09 16:32:00
W	2017-11-09 05:30:00	-33.3679	148.882	795.6	34-30-b	34	30	b		2017-11-09 16:30:00
W	2017-11-09 05:31:31	-33.3675	148.882	795.6	35-30-b	35	30	b		2017-11-09 16:31:00
W	2017-11-09 05:30:10	-33.3681	148.882	795.6	36-30-b	36	30	b		2017-11-09 16:30:00
W	2017-11-09 05:23:53	-33.3685	148.882	795.6	38-30-b	38	30	b		2017-11-09 16:23:00
W	2017-11-09 05:33:34	-33.3659	148.882	795.6	39-30-b	39	30	b		2017-11-09 16:33:00
W	2017-11-09 05:29:42	-33.3679	148.882	795.6	40-30-b	40	30	b		2017-11-09 16:29:00
W	2017-11-09 05:33:17	-33.3659	148.882	795.6	44-30-b	44	30	b		2017-11-09 16:33:00
W	2017-11-09 05:23:26	-33.3688	148.883	795.6	45-30-b	45	30	b		2017-11-09 16:23:00
W	2017-11-09 05:33:45	-33.3657	148.882	795.6	46-30-b	46	30	b		2017-11-09 16:33:00
W	2017-11-09 05:26:51	-33.3681	148.882	795.6	47-30-b	47	30	b		2017-11-09 16:26:00
W	2017-11-09 05:32:50	-33.3664	148.882	795.6	48-30-b	48	30	b		2017-11-09 16:32:00
W	2017-11-09 05:34:07	-33.3686	148.88	795.6	49-30-b	49	30	b		2017-11-09 16:34:00
W	2017-11-09 13:19:43	-33.3681	148.882	824.7	1-30-c	1	30	c		2017-11-10 00:19:00
W	2017-11-09 13:20:02	-33.3681	148.882	824.4	2-30-c	2	30	c		2017-11-10 00:20:00
W	2017-11-09 13:20:13	-33.3681	148.882	824.1	4-30-c	4	30	c		2017-11-10 00:20:00
W	2017-11-09 13:35:22	-33.3672	148.883	797	6-30-c	6	30	c		2017-11-10 00:35:00
W	2017-11-09 13:20:25	-33.3681	148.882	824.1	9-30-c	9	30	c		2017-11-10 00:20:00
W	2017-11-09 13:19:31	-33.3685	148.882	824.2	10-30-c	10	30	c		2017-11-10 00:19:00
W	2017-11-09 13:22:03	-33.3679	148.882	824.1	11-30-c	11	30	c		2017-11-10 00:22:00
W	2017-11-09 13:20:36	-33.3681	148.882	824.1	12-30-c	12	30	c		2017-11-10 00:20:00
W	2017-11-09 13:35:35	-33.3672	148.883	797	13-30-c	13	30	c		2017-11-10 00:35:00
W	2017-11-09 13:20:49	-33.3681	148.882	824.1	15-30-c	15	30	c		2017-11-10 00:20:00
W	2017-11-09 13:19:12	-33.3685	148.882	822.6	16-30-c	16	30	c		2017-11-10 00:19:00
W	2017-11-09 13:18:20	-33.3688	148.883	821.1	18-30-c	18	30	c		2017-11-10 00:18:00
W	2017-11-09 13:20:59	-33.3681	148.882	824.1	20-30-c	20	30	c		2017-11-10 00:20:00
W	2017-11-09 13:36:15	-33.3675	148.882	797	22-30-c	22	30	c		2017-11-10 00:36:00
W	2017-11-09 13:36:28	-33.3675	148.882	797	23-30-c	23	30	c		2017-11-10 00:36:00
W	2017-11-09 13:35:46	-33.3672	148.883	797	25-30-c	25	30	c		2017-11-10 00:35:00
W	2017-11-09 13:21:12	-33.3681	148.882	824.1	26-30-c	26	30	c		2017-11-10 00:21:00
W	2017-11-09 13:36:02	-33.3672	148.883	797	27-30-c	27	30	c		2017-11-10 00:36:00
W	2017-11-09 13:21:24	-33.3681	148.882	824.1	29-30-c	29	30	c		2017-11-10 00:21:00
W	2017-11-09 13:19:00	-33.3685	148.882	821.9	30-30-c	30	30	c		2017-11-10 00:19:00
W	2017-11-09 13:30:02	-33.3659	148.882	795	31-30-c	31	30	c		2017-11-10 00:30:00
W	2017-11-09 13:34:48	-33.3664	148.882	797	33-30-c	33	30	c		2017-11-10 00:34:00
W	2017-11-09 13:22:13	-33.3679	148.882	824.1	34-30-c	34	30	c		2017-11-10 00:22:00
W	2017-11-09 13:36:41	-33.3675	148.882	797	35-30-c	35	30	c		2017-11-10 00:36:00
W	2017-11-09 13:21:38	-33.3681	148.882	824.1	36-30-c	36	30	c		2017-11-10 00:21:00
W	2017-11-09 13:18:45	-33.3685	148.882	821.5	38-30-c	38	30	c		2017-11-10 00:18:00
W	2017-11-09 13:29:35	-33.3654	148.882	795	39-30-c	39	30	c		2017-11-10 00:29:00
W	2017-11-09 13:23:03	-33.3679	148.883	824.1	40-30-c	40	30	c		2017-11-10 00:23:00
W	2017-11-09 13:30:15	-33.3659	148.882	795	44-30-c	44	30	c		2017-11-10 00:30:00
W	2017-11-09 13:18:01	-33.3688	148.882	822.1	45-30-c	45	30	c		2017-11-10 00:18:00
W	2017-11-09 13:29:48	-33.3657	148.882	795	46-30-c	46	30	c		2017-11-10 00:29:00
W	2017-11-09 13:22:48	-33.3679	148.882	824.1	47-30-c	47	30	c		2017-11-10 00:22:00
W	2017-11-09 13:35:00	-33.3661	148.881	797	48-30-c	48	30	c		2017-11-10 00:35:00
W	2017-11-09 13:24:02	-33.3677	148.882	824.1	49-30-c	49	30	c		2017-11-10 00:24:00
W	2017-11-12 21:37:19	-33.3679	148.882	922.6	1-32-a	1	32	a		2017-11-13 08:37:00
W	2017-11-12 21:44:41	-33.3681	148.882	932.6	4-32-a	4	32	a		2017-11-13 08:44:00
W	2017-11-12 21:47:27	-33.3672	148.882	932.6	6-32-a	6	32	a		2017-11-13 08:47:00
W	2017-11-12 21:41:42	-33.3685	148.882	932.6	10-32-a	10	32	a		2017-11-13 08:41:00
W	2017-11-12 21:37:31	-33.3679	148.882	922.6	11-32-a	11	32	a		2017-11-13 08:37:00
W	2017-11-12 21:43:30	-33.3681	148.882	932.6	12-32-a	12	32	a		2017-11-13 08:43:00
W	2017-11-12 21:47:14	-33.3672	148.882	932.6	13-32-a	13	32	a		2017-11-13 08:47:00
W	2017-11-12 21:43:44	-33.3681	148.882	932.6	15-32-a	15	32	a		2017-11-13 08:43:00
W	2017-11-12 21:41:29	-33.3685	148.882	932.6	16-32-a	16	32	a		2017-11-13 08:41:00
W	2017-11-12 21:36:01	-33.3688	148.883	923	18-32-a	18	32	a		2017-11-13 08:36:00
W	2017-11-12 21:43:14	-33.3681	148.882	932.6	20-32-a	20	32	a		2017-11-13 08:43:00
W	2017-11-12 21:48:39	-33.364	148.881	932.6	21-32-a	21	32	a		2017-11-13 08:48:00
W	2017-11-12 21:37:48	-33.3672	148.883	922.6	22-32-a	22	32	a		2017-11-13 08:37:00
W	2017-11-12 21:45:32	-33.3675	148.882	932.6	23-32-a	23	32	a		2017-11-13 08:45:00
W	2017-11-12 21:47:04	-33.3672	148.882	932.6	25-32-a	25	32	a		2017-11-13 08:47:00
W	2017-11-12 21:42:54	-33.3681	148.882	932.6	26-32-a	26	32	a		2017-11-13 08:42:00
W	2017-11-12 21:46:49	-33.3672	148.882	932.6	27-32-a	27	32	a		2017-11-13 08:46:00
W	2017-11-12 21:39:41	-33.3685	148.882	926.9	30-32-a	30	32	a		2017-11-13 08:39:00
W	2017-11-12 21:48:11	-33.3659	148.882	932.6	31-32-a	31	32	a		2017-11-13 08:48:00
W	2017-11-12 21:47:44	-33.3665	148.882	932.6	33-32-a	33	32	a		2017-11-13 08:47:00
W	2017-11-12 21:38:10	-33.3675	148.882	922.6	35-32-a	35	32	a		2017-11-13 08:38:00
W	2017-11-12 21:36:47	-33.3679	148.882	923	36-32-a	36	32	a		2017-11-13 08:36:00
W	2017-11-12 21:36:14	-33.3685	148.882	923	38-32-a	38	32	a		2017-11-13 08:36:00
W	2017-11-12 21:44:09	-33.368	148.882	932.6	40-32-a	40	32	a		2017-11-13 08:44:00
W	2017-11-12 21:47:57	-33.3659	148.882	932.6	44-32-a	44	32	a		2017-11-13 08:47:00
W	2017-11-12 21:48:28	-33.3657	148.882	932.6	46-32-a	46	32	a		2017-11-13 08:48:00
W	2017-11-12 21:45:04	-33.3679	148.882	932.6	47-32-a	47	32	a		2017-11-13 08:45:00
W	2017-11-12 21:46:33	-33.3684	148.88	932.6	49-32-a	49	32	a		2017-11-13 08:46:00
W	2017-11-13 05:12:18	-33.3679	148.882	807.4	1-32-b	1	32	b		2017-11-13 16:12:00
W	2017-11-13 05:06:58	-33.368	148.882	807.4	4-32-b	4	32	b		2017-11-13 16:06:00
W	2017-11-13 05:11:46	-33.3672	148.883	807.4	6-32-b	6	32	b		2017-11-13 16:11:00
W	2017-11-13 05:08:19	-33.3679	148.882	807.4	7-32-b	7	32	b		2017-11-13 16:08:00
W	2017-11-13 05:06:48	-33.3685	148.882	807.4	10-32-b	10	32	b		2017-11-13 16:06:00
W	2017-11-13 05:08:02	-33.3679	148.882	807.4	11-32-b	11	32	b		2017-11-13 16:08:00
W	2017-11-13 05:07:17	-33.368	148.882	807.4	12-32-b	12	32	b		2017-11-13 16:07:00
W	2017-11-13 05:11:35	-33.3672	148.883	807.4	13-32-b	13	32	b		2017-11-13 16:11:00
W	2017-11-13 05:07:34	-33.368	148.882	807.4	15-32-b	15	32	b		2017-11-13 16:07:00
W	2017-11-13 05:06:38	-33.3685	148.882	807.4	16-32-b	16	32	b		2017-11-13 16:06:00
W	2017-11-13 05:05:28	-33.3688	148.883	807.4	18-32-b	18	32	b		2017-11-13 16:05:00
W	2017-11-13 05:08:30	-33.3679	148.882	807.4	20-32-b	20	32	b		2017-11-13 16:08:00
W	2017-11-13 06:12:55	-33.364	148.881	791.8	21-32-b	21	32	b		2017-11-13 17:12:00
W	2017-11-13 05:11:11	-33.3672	148.883	807.4	22-32-b	22	32	b		2017-11-13 16:11:00
W	2017-11-13 05:10:37	-33.3675	148.882	807.4	23-32-b	23	32	b		2017-11-13 16:10:00
W	2017-11-13 05:11:25	-33.3672	148.883	807.4	25-32-b	25	32	b		2017-11-13 16:11:00
W	2017-11-13 05:08:48	-33.3679	148.882	807.4	26-32-b	26	32	b		2017-11-13 16:08:00
W	2017-11-13 05:07:44	-33.368	148.882	807.4	29-32-b	29	32	b		2017-11-13 16:07:00
W	2017-11-13 05:06:25	-33.3685	148.882	807.4	30-32-b	30	32	b		2017-11-13 16:06:00
W	2017-11-13 06:13:37	-33.3659	148.882	791.8	31-32-b	31	32	b		2017-11-13 17:13:00
W	2017-11-13 06:14:09	-33.3664	148.882	791.8	33-32-b	33	32	b		2017-11-13 17:14:00
W	2017-11-13 05:09:27	-33.3679	148.882	807.4	34-32-b	34	32	b		2017-11-13 16:09:00
W	2017-11-13 05:10:58	-33.3675	148.882	807.4	35-32-b	35	32	b		2017-11-13 16:10:00
W	2017-11-13 05:10:15	-33.3681	148.882	807.4	36-32-b	36	32	b		2017-11-13 16:10:00
W	2017-11-13 05:06:11	-33.3685	148.882	807.4	38-32-b	38	32	b		2017-11-13 16:06:00
W	2017-11-13 06:13:26	-33.3657	148.882	791.8	39-32-b	39	32	b		2017-11-13 17:13:00
W	2017-11-13 05:09:00	-33.3679	148.882	807.4	40-32-b	40	32	b		2017-11-13 16:09:00
W	2017-11-13 06:13:56	-33.3659	148.882	791.8	44-32-b	44	32	b		2017-11-13 17:13:00
W	2017-11-13 05:06:00	-33.3688	148.883	807.4	45-32-b	45	32	b		2017-11-13 16:06:00
W	2017-11-13 06:13:11	-33.3657	148.882	791.8	46-32-b	46	32	b		2017-11-13 17:13:00
W	2017-11-13 05:09:15	-33.3679	148.882	807.4	47-32-b	47	32	b		2017-11-13 16:09:00
W	2017-11-13 05:12:43	-33.3686	148.88	807.4	49-32-b	49	32	b		2017-11-13 16:12:00
W	2017-11-13 15:16:45	-33.3679	148.882	818.2	1-32-c	1	32	c		2017-11-14 02:16:00
W	2017-11-13 15:15:40	-33.368	148.882	818.2	4-32-c	4	32	c		2017-11-14 02:15:00
W	2017-11-13 15:33:01	-33.3672	148.882	806.2	6-32-c	6	32	c		2017-11-14 02:33:00
W	2017-11-13 15:19:31	-33.3679	148.882	818.2	7-32-c	7	32	c		2017-11-14 02:19:00
W	2017-11-13 15:26:09	-33.3685	148.882	818.1	10-32-c	10	32	c		2017-11-14 02:26:00
W	2017-11-13 15:16:59	-33.3679	148.882	818.2	11-32-c	11	32	c		2017-11-14 02:16:00
W	2017-11-13 15:15:57	-33.368	148.882	818.2	12-32-c	12	32	c		2017-11-14 02:15:00
W	2017-11-13 15:32:49	-33.3672	148.882	806.2	13-32-c	13	32	c		2017-11-14 02:32:00
W	2017-11-13 15:16:16	-33.368	148.882	818.2	15-32-c	15	32	c		2017-11-14 02:16:00
W	2017-11-13 15:25:58	-33.3685	148.882	818.1	16-32-c	16	32	c		2017-11-14 02:25:00
W	2017-11-13 15:26:26	-33.3688	148.883	818.1	18-32-c	18	32	c		2017-11-14 02:26:00
W	2017-11-13 15:17:13	-33.3679	148.882	818.2	20-32-c	20	32	c		2017-11-14 02:17:00
W	2017-11-13 15:40:33	-33.364	148.881	787.3	21-32-c	21	32	c		2017-11-14 02:40:00
W	2017-11-13 15:31:56	-33.3675	148.882	806.2	22-32-c	22	32	c		2017-11-14 02:31:00
W	2017-11-13 15:32:12	-33.3675	148.882	806.2	23-32-c	23	32	c		2017-11-14 02:32:00
W	2017-11-13 15:17:26	-33.3679	148.882	818.2	26-32-c	26	32	c		2017-11-14 02:17:00
W	2017-11-13 15:32:38	-33.3672	148.882	806.2	27-32-c	27	32	c		2017-11-14 02:32:00
W	2017-11-13 15:16:30	-33.368	148.882	818.2	29-32-c	29	32	c		2017-11-14 02:16:00
W	2017-11-13 15:25:42	-33.3685	148.882	818.1	30-32-c	30	32	c		2017-11-14 02:25:00
W	2017-11-13 15:40:02	-33.3659	148.882	787.3	31-32-c	31	32	c		2017-11-14 02:40:00
W	2017-11-13 15:39:22	-33.3664	148.882	787.3	33-32-c	33	32	c		2017-11-14 02:39:00
W	2017-11-13 15:17:39	-33.3679	148.882	818.2	34-32-c	34	32	c		2017-11-14 02:17:00
W	2017-11-13 15:32:24	-33.3672	148.882	806.2	35-32-c	35	32	c		2017-11-14 02:32:00
W	2017-11-13 15:17:50	-33.368	148.882	818.2	36-32-c	36	32	c		2017-11-14 02:17:00
W	2017-11-13 15:26:55	-33.3691	148.881	818.1	38-32-c	38	32	c		2017-11-14 02:26:00
W	2017-11-13 15:39:37	-33.3659	148.882	787.3	39-32-c	39	32	c		2017-11-14 02:39:00
W	2017-11-13 15:18:04	-33.3679	148.882	818.2	40-32-c	40	32	c		2017-11-14 02:18:00
W	2017-11-13 15:39:51	-33.3659	148.882	787.3	44-32-c	44	32	c		2017-11-14 02:39:00
W	2017-11-13 15:26:40	-33.3688	148.883	818.1	45-32-c	45	32	c		2017-11-14 02:26:00
W	2017-11-13 15:40:15	-33.3657	148.882	787.3	46-32-c	46	32	c		2017-11-14 02:40:00
W	2017-11-13 15:18:19	-33.3679	148.882	818.2	47-32-c	47	32	c		2017-11-14 02:18:00
W	2017-11-13 15:18:31	-33.3674	148.881	818.2	49-32-c	49	32	c		2017-11-14 02:18:00
W	2017-11-13 18:48:58	-33.3679	148.882	818.3	1-33-a	1	33	a		2017-11-14 05:48:00
W	2017-11-13 18:51:02	-33.3681	148.882	818.3	4-33-a	4	33	a		2017-11-14 05:51:00
W	2017-11-13 20:58:46	-33.3672	148.883	814.1	6-33-a	6	33	a		2017-11-14 07:58:00
W	2017-11-13 18:49:26	-33.3679	148.882	818.3	7-33-a	7	33	a		2017-11-14 05:49:00
W	2017-11-13 18:49:41	-33.3679	148.882	818.3	11-33-a	11	33	a		2017-11-14 05:49:00
W	2017-11-13 18:52:14	-33.3681	148.882	818.3	12-33-a	12	33	a		2017-11-14 05:52:00
W	2017-11-13 20:58:35	-33.3672	148.883	814.1	13-33-a	13	33	a		2017-11-14 07:58:00
W	2017-11-13 18:52:26	-33.3681	148.882	818.3	15-33-a	15	33	a		2017-11-14 05:52:00
W	2017-11-13 19:56:13	-33.3675	148.882	816.2	22-33-a	22	33	a		2017-11-14 06:56:00
W	2017-11-13 19:56:27	-33.3675	148.882	816.2	23-33-a	23	33	a		2017-11-14 06:56:00
W	2017-11-13 18:49:55	-33.3679	148.882	818.3	26-33-a	26	33	a		2017-11-14 05:49:00
W	2017-11-13 20:58:21	-33.3672	148.883	814.1	27-33-a	27	33	a		2017-11-14 07:58:00
W	2017-11-14 06:12:40	-33.3672	148.883	821	28-33-a	28	33	a		2017-11-14 17:12:00
W	2017-11-13 18:52:37	-33.3681	148.882	818.3	29-33-a	29	33	a		2017-11-14 05:52:00
W	2017-11-13 19:57:02	-33.3659	148.882	816.2	31-33-a	31	33	a		2017-11-14 06:57:00
W	2017-11-13 19:56:48	-33.3664	148.882	816.2	33-33-a	33	33	a		2017-11-14 06:56:00
W	2017-11-13 18:53:00	-33.3677	148.882	818.3	34-33-a	34	33	a		2017-11-14 05:53:00
W	2017-11-13 19:56:38	-33.3675	148.882	816.2	35-33-a	35	33	a		2017-11-14 06:56:00
W	2017-11-13 18:50:24	-33.3679	148.882	818.3	40-33-a	40	33	a		2017-11-14 05:50:00
W	2017-11-13 19:57:29	-33.3659	148.882	816.2	44-33-a	44	33	a		2017-11-14 06:57:00
W	2017-11-13 19:57:38	-33.3657	148.882	816.2	46-33-a	46	33	a		2017-11-14 06:57:00
W	2017-11-13 18:50:46	-33.3679	148.882	818.3	47-33-a	47	33	a		2017-11-14 05:50:00
W	2017-11-13 19:31:41	-33.3638	148.882	802.7	48-33-a	48	33	a		2017-11-14 06:31:00
W	2017-11-13 18:53:20	-33.3686	148.88	818.3	49-33-a	49	33	a		2017-11-14 05:53:00
W	2017-11-14 06:09:15	-33.3679	148.882	821	1-33-b	1	33	b		2017-11-14 17:09:00
W	2017-11-14 06:08:01	-33.368	148.882	821	4-33-b	4	33	b		2017-11-14 17:08:00
W	2017-11-14 06:13:31	-33.3672	148.883	821	6-33-b	6	33	b		2017-11-14 17:13:00
W	2017-11-14 06:09:28	-33.3679	148.882	821	7-33-b	7	33	b		2017-11-14 17:09:00
W	2017-11-14 06:07:51	-33.3685	148.882	821	10-33-b	10	33	b		2017-11-14 17:07:00
W	2017-11-14 06:09:38	-33.3679	148.882	821	11-33-b	11	33	b		2017-11-14 17:09:00
W	2017-11-14 06:08:17	-33.368	148.882	821	12-33-b	12	33	b		2017-11-14 17:08:00
W	2017-11-14 06:13:20	-33.3672	148.883	821	13-33-b	13	33	b		2017-11-14 17:13:00
W	2017-11-14 06:08:53	-33.368	148.882	821	15-33-b	15	33	b		2017-11-14 17:08:00
W	2017-11-14 06:07:37	-33.3685	148.882	821	16-33-b	16	33	b		2017-11-14 17:07:00
W	2017-11-14 06:09:48	-33.3679	148.882	821	20-33-b	20	33	b		2017-11-14 17:09:00
W	2017-11-14 06:34:51	-33.364	148.881	788.9	21-33-b	21	33	b		2017-11-14 17:34:00
W	2017-11-14 06:12:12	-33.3675	148.882	821	23-33-b	23	33	b		2017-11-14 17:12:00
W	2017-11-14 06:13:07	-33.3672	148.883	821	25-33-b	25	33	b		2017-11-14 17:13:00
W	2017-11-14 06:10:02	-33.3679	148.882	821	26-33-b	26	33	b		2017-11-14 17:10:00
W	2017-11-14 06:12:55	-33.3672	148.883	821	27-33-b	27	33	b		2017-11-14 17:12:00
W	2017-11-14 06:08:28	-33.368	148.882	821	29-33-b	29	33	b		2017-11-14 17:08:00
W	2017-11-14 06:07:16	-33.3685	148.882	821	30-33-b	30	33	b		2017-11-14 17:07:00
W	2017-11-14 06:33:41	-33.3659	148.882	788.9	31-33-b	31	33	b		2017-11-14 17:33:00
W	2017-11-14 06:33:26	-33.3664	148.882	788.9	33-33-b	33	33	b		2017-11-14 17:33:00
W	2017-11-14 06:10:14	-33.3679	148.882	821	34-33-b	34	33	b		2017-11-14 17:10:00
W	2017-11-14 06:12:24	-33.3675	148.882	821	35-33-b	35	33	b		2017-11-14 17:12:00
W	2017-11-14 06:10:55	-33.368	148.882	821	36-33-b	36	33	b		2017-11-14 17:10:00
W	2017-11-14 06:07:02	-33.3685	148.882	821	38-33-b	38	33	b		2017-11-14 17:07:00
W	2017-11-14 06:34:20	-33.3657	148.882	788.9	39-33-b	39	33	b		2017-11-14 17:34:00
W	2017-11-14 06:10:30	-33.3679	148.882	821	40-33-b	40	33	b		2017-11-14 17:10:00
W	2017-11-14 06:33:55	-33.3659	148.882	788.9	44-33-b	44	33	b		2017-11-14 17:33:00
W	2017-11-14 06:06:20	-33.3685	148.883	821	45-33-b	45	33	b		2017-11-14 17:06:00
W	2017-11-14 06:34:06	-33.3657	148.882	788.9	46-33-b	46	33	b		2017-11-14 17:34:00
W	2017-11-14 06:09:06	-33.368	148.882	821	47-33-b	47	33	b		2017-11-14 17:09:00
W	2017-11-14 06:35:06	-33.364	148.881	788.9	48-33-b	48	33	b		2017-11-14 17:35:00
W	2017-11-14 06:11:38	-33.3685	148.88	821	49-33-b	49	33	b		2017-11-14 17:11:00
W	2017-11-14 12:03:34	-33.3679	148.882	823.8	1-33-c	1	33	c		2017-11-14 23:03:00
W	2017-11-14 12:05:11	-33.3681	148.882	823.8	4-33-c	4	33	c		2017-11-14 23:05:00
W	2017-11-14 12:18:40	-33.3672	148.883	790.2	6-33-c	6	33	c		2017-11-14 23:18:00
W	2017-11-14 12:03:53	-33.3679	148.882	823.8	7-33-c	7	33	c		2017-11-14 23:03:00
W	2017-11-14 12:06:57	-33.3686	148.882	823.8	10-33-c	10	33	c		2017-11-14 23:06:00
W	2017-11-14 12:04:04	-33.3679	148.882	823.8	11-33-c	11	33	c		2017-11-14 23:04:00
W	2017-11-14 12:05:25	-33.3681	148.882	823.8	12-33-c	12	33	c		2017-11-14 23:05:00
W	2017-11-14 12:18:30	-33.3672	148.883	790.2	13-33-c	13	33	c		2017-11-14 23:18:00
W	2017-11-14 12:05:38	-33.3681	148.882	823.8	15-33-c	15	33	c		2017-11-14 23:05:00
W	2017-11-14 12:06:46	-33.3686	148.882	823.8	16-33-c	16	33	c		2017-11-14 23:06:00
W	2017-11-14 12:07:55	-33.3688	148.883	823.8	18-33-c	18	33	c		2017-11-14 23:07:00
W	2017-11-14 12:01:38	-33.364	148.881	823.8	21-33-c	21	33	c		2017-11-14 23:01:00
W	2017-11-14 12:02:12	-33.3675	148.882	823.8	22-33-c	22	33	c		2017-11-14 23:02:00
W	2017-11-14 12:02:34	-33.3675	148.882	823.8	23-33-c	23	33	c		2017-11-14 23:02:00
W	2017-11-14 12:17:58	-33.3672	148.883	790.2	25-33-c	25	33	c		2017-11-14 23:17:00
W	2017-11-14 12:17:48	-33.3672	148.883	790.2	27-33-c	27	33	c		2017-11-14 23:17:00
W	2017-11-14 12:17:34	-33.3672	148.883	790.2	28-33-c	28	33	c		2017-11-14 23:17:00
W	2017-11-14 12:06:05	-33.3681	148.882	823.8	29-33-c	29	33	c		2017-11-14 23:06:00
W	2017-11-14 12:06:35	-33.3686	148.882	823.8	30-33-c	30	33	c		2017-11-14 23:06:00
W	2017-11-14 12:19:08	-33.3659	148.882	790.2	31-33-c	31	33	c		2017-11-14 23:19:00
W	2017-11-14 12:18:56	-33.3664	148.882	790.2	33-33-c	33	33	c		2017-11-14 23:18:00
W	2017-11-14 12:02:56	-33.3676	148.881	823.8	34-33-c	34	33	c		2017-11-14 23:02:00
W	2017-11-14 12:03:16	-33.3682	148.882	823.8	36-33-c	36	33	c		2017-11-14 23:03:00
W	2017-11-14 12:19:22	-33.3659	148.882	790.2	44-33-c	44	33	c		2017-11-14 23:19:00
W	2017-11-14 12:07:09	-33.3688	148.883	823.8	45-33-c	45	33	c		2017-11-14 23:07:00
W	2017-11-14 12:05:00	-33.3679	148.882	823.8	47-33-c	47	33	c		2017-11-14 23:05:00
W	2017-11-14 12:01:51	-33.364	148.881	823.8	48-33-c	48	33	c		2017-11-14 23:01:00
W	2017-11-14 18:36:52	-33.3679	148.882	818.9	1-34-a	1	34	a		2017-11-15 05:36:00
W	2017-11-14 18:41:24	-33.3672	148.882	818.9	6-34-a	6	34	a		2017-11-15 05:41:00
W	2017-11-14 18:35:35	-33.3685	148.882	818.9	10-34-a	10	34	a		2017-11-15 05:35:00
W	2017-11-14 18:37:06	-33.3679	148.882	818.9	11-34-a	11	34	a		2017-11-15 05:37:00
W	2017-11-14 18:35:47	-33.368	148.882	818.9	12-34-a	12	34	a		2017-11-15 05:35:00
W	2017-11-14 18:41:14	-33.3672	148.882	818.9	13-34-a	13	34	a		2017-11-15 05:41:00
W	2017-11-14 18:36:09	-33.368	148.882	818.9	15-34-a	15	34	a		2017-11-15 05:36:00
W	2017-11-14 18:35:24	-33.3685	148.882	818.9	16-34-a	16	34	a		2017-11-15 05:35:00
W	2017-11-14 18:34:34	-33.3688	148.883	819.3	18-34-a	18	34	a		2017-11-15 05:34:00
W	2017-11-14 18:37:31	-33.3679	148.882	818.9	20-34-a	20	34	a		2017-11-15 05:37:00
W	2017-11-14 18:42:04	-33.364	148.881	818.9	21-34-a	21	34	a		2017-11-15 05:42:00
W	2017-11-14 18:39:41	-33.3675	148.882	818.9	22-34-a	22	34	a		2017-11-15 05:39:00
W	2017-11-14 18:40:54	-33.3672	148.882	818.9	25-34-a	25	34	a		2017-11-15 05:40:00
W	2017-11-14 18:38:15	-33.3679	148.882	818.9	26-34-a	26	34	a		2017-11-15 05:38:00
W	2017-11-14 18:40:43	-33.3672	148.882	818.9	27-34-a	27	34	a		2017-11-15 05:40:00
W	2017-11-14 18:40:25	-33.3672	148.882	818.9	28-34-a	28	34	a		2017-11-15 05:40:00
W	2017-11-14 18:36:20	-33.368	148.882	818.9	29-34-a	29	34	a		2017-11-15 05:36:00
W	2017-11-14 18:35:13	-33.3685	148.882	818.9	30-34-a	30	34	a		2017-11-15 05:35:00
W	2017-11-14 19:08:20	-33.3665	148.882	802	33-34-a	33	34	a		2017-11-15 06:08:00
W	2017-11-14 18:38:27	-33.3679	148.882	818.9	34-34-a	34	34	a		2017-11-15 05:38:00
W	2017-11-14 18:40:12	-33.3675	148.882	818.9	35-34-a	35	34	a		2017-11-15 05:40:00
W	2017-11-14 18:39:01	-33.3679	148.882	818.9	36-34-a	36	34	a		2017-11-15 05:39:00
W	2017-11-14 18:35:01	-33.3685	148.882	818.9	38-34-a	38	34	a		2017-11-15 05:35:00
W	2017-11-14 19:09:05	-33.3657	148.882	802	39-34-a	39	34	a		2017-11-15 06:09:00
W	2017-11-14 18:36:35	-33.3678	148.882	818.9	40-34-a	40	34	a		2017-11-15 05:36:00
W	2017-11-14 19:08:34	-33.3659	148.882	802	44-34-a	44	34	a		2017-11-15 06:08:00
W	2017-11-14 18:34:49	-33.3688	148.883	818.9	45-34-a	45	34	a		2017-11-15 05:34:00
W	2017-11-14 19:09:20	-33.3657	148.882	802	46-34-a	46	34	a		2017-11-15 06:09:00
W	2017-11-14 18:39:20	-33.3679	148.882	818.9	47-34-a	47	34	a		2017-11-15 05:39:00
W	2017-11-14 18:41:44	-33.364	148.881	818.9	48-34-a	48	34	a		2017-11-15 05:41:00			1	1
W	2017-11-15 05:23:29	-33.3679	148.882	823.2	1-34-b	1	34	b		2017-11-15 16:23:00			4
W	2017-11-15 05:24:52	-33.3681	148.882	823.2	4-34-b	4	34	b		2017-11-15 16:24:00			6	6
W	2017-11-15 05:22:49	-33.3672	148.883	823.2	6-34-b	6	34	b		2017-11-15 16:22:00			10	10
W	2017-11-15 05:40:38	-33.3685	148.882	820.4	10-34-b	10	34	b		2017-11-15 16:40:00			11	11
W	2017-11-15 05:25:43	-33.3681	148.882	823.2	11-34-b	11	34	b		2017-11-15 16:25:00			12	12
W	2017-11-15 05:25:11	-33.3681	148.882	823.2	12-34-b	12	34	b		2017-11-15 16:25:00			13	13
W	2017-11-15 05:22:39	-33.3672	148.883	823.2	13-34-b	13	34	b		2017-11-15 16:22:00			15	15
W	2017-11-15 05:25:21	-33.3681	148.882	823.2	15-34-b	15	34	b		2017-11-15 16:25:00			18	16
W	2017-11-15 05:26:18	-33.3688	148.883	823.2	18-34-b	18	34	b		2017-11-15 16:26:00			18	18
W	2017-11-16 05:11:03	-33.3688	148.883	803.1	18-34-b-b	18	34	b	b	2017-11-16 16:11:00	35?			20
W	2017-11-15 05:41:26	-33.364	148.881	820.4	21-34-b	21	34	b		2017-11-15 16:41:00			21	21
W	2017-11-15 05:22:59	-33.3675	148.882	823.2	22-34-b	22	34	b		2017-11-15 16:22:00			22	22
W	2017-11-15 05:23:17	-33.3675	148.882	823.2	23-34-b	23	34	b		2017-11-15 16:23:00			23
W	2017-11-15 05:22:27	-33.3672	148.883	823.2	25-34-b	25	34	b		2017-11-15 16:22:00			25	25
W	2017-11-15 05:23:53	-33.3679	148.882	823.2	26-34-b	26	34	b		2017-11-15 16:23:00			26	26
W	2017-11-15 05:22:17	-33.3672	148.883	823.2	27-34-b	27	34	b		2017-11-15 16:22:00			27	27
W	2017-11-15 05:22:07	-33.3672	148.883	823.2	28-34-b	28	34	b		2017-11-15 16:22:00			28	28
W	2017-11-15 05:25:32	-33.3681	148.882	823.2	29-34-b	29	34	b		2017-11-15 16:25:00			29	29
W	2017-11-15 05:40:28	-33.3685	148.882	820.4	30-34-b	30	34	b		2017-11-15 16:40:00			30	30
W	2017-11-15 06:01:32	-33.3659	148.882	788.6	31-34-b	31	34	b		2017-11-15 17:01:00			31
W	2017-11-15 06:05:04	-33.3665	148.882	793.2	33-34-b	33	34	b		2017-11-15 17:05:00			33	33
W	2017-11-15 05:24:07	-33.3679	148.882	823.2	34-34-b	34	34	b		2017-11-15 16:24:00			34	34
W	2017-11-15 05:21:43	-33.3672	148.883	823.2	35-34-b	35	34	b		2017-11-15 16:21:00			35	35
W	2017-11-15 05:40:11	-33.3685	148.882	820.4	38-34-b	38	34	b		2017-11-15 16:40:00				36
W	2017-11-15 05:24:22	-33.3679	148.882	823.2	40-34-b	40	34	b		2017-11-15 16:24:00			38	38
W	2017-11-15 06:00:54	-33.3657	148.882	788.6	46-34-b	46	34	b		2017-11-15 17:00:00				39
W	2017-11-15 05:24:42	-33.3679	148.882	823.2	47-34-b	47	34	b		2017-11-15 16:24:00			40	40
W	2017-11-15 05:41:42	-33.364	148.881	820.4	48-34-b	48	34	b		2017-11-15 16:41:00				44
W	2017-11-15 05:41:09	-33.3685	148.88	820.4	49-34-b	49	34	b		2017-11-15 16:41:00				45
W	2017-11-15 13:31:26	-33.3679	148.882	830	1-34-c	1	34	c		2017-11-16 00:31:00			46	46
W	2017-11-15 13:29:54	-33.3681	148.882	830	4-34-c	4	34	c		2017-11-16 00:29:00			47	47
W	2017-11-15 13:34:07	-33.3672	148.882	830	6-34-c	6	34	c		2017-11-16 00:34:00			48	48
W	2017-11-15 13:31:39	-33.3679	148.882	830	7-34-c	7	34	c		2017-11-16 00:31:00			49
W	2017-11-15 13:29:41	-33.3685	148.882	830	10-34-c	10	34	c		2017-11-16 00:29:00
W	2017-11-15 13:30:07	-33.3681	148.882	830	11-34-c	11	34	c		2017-11-16 00:30:00
W	2017-11-15 13:30:31	-33.3681	148.882	830	12-34-c	12	34	c		2017-11-16 00:30:00
W	2017-11-15 13:33:55	-33.3672	148.882	830	13-34-c	13	34	c		2017-11-16 00:33:00
W	2017-11-15 13:30:43	-33.3681	148.882	830	15-34-c	15	34	c		2017-11-16 00:30:00
W	2017-11-15 13:29:29	-33.3685	148.882	830	16-34-c	16	34	c		2017-11-16 00:29:00
W	2017-11-15 13:28:02	-33.3688	148.883	830	18-34-c	18	34	c		2017-11-16 00:28:00
W	2017-11-15 13:35:25	-33.364	148.881	830	21-34-c	21	34	c		2017-11-16 00:35:00
W	2017-11-15 13:32:37	-33.3675	148.882	830	22-34-c	22	34	c		2017-11-16 00:32:00
W	2017-11-15 13:33:44	-33.3672	148.882	830	25-34-c	25	34	c		2017-11-16 00:33:00
W	2017-11-15 13:31:50	-33.3679	148.882	830	26-34-c	26	34	c		2017-11-16 00:31:00
W	2017-11-15 13:33:34	-33.3672	148.882	830	27-34-c	27	34	c		2017-11-16 00:33:00
W	2017-11-15 13:33:22	-33.3672	148.882	830	28-34-c	28	34	c		2017-11-16 00:33:00
W	2017-11-15 13:30:54	-33.3681	148.882	830	29-34-c	29	34	c		2017-11-16 00:30:00
W	2017-11-15 13:28:39	-33.3685	148.882	830	30-34-c	30	34	c		2017-11-16 00:28:00
W	2017-11-15 13:34:49	-33.3659	148.882	830	31-34-c	31	34	c		2017-11-16 00:34:00
W	2017-11-15 13:32:04	-33.3679	148.882	830	34-34-c	34	34	c		2017-11-16 00:32:00
W	2017-11-15 13:33:06	-33.3672	148.882	830	35-34-c	35	34	c		2017-11-16 00:33:00
W	2017-11-15 13:31:09	-33.3681	148.882	830	36-34-c	36	34	c		2017-11-16 00:31:00
W	2017-11-15 13:35:14	-33.3657	148.882	830	39-34-c	39	34	c		2017-11-16 00:35:00
W	2017-11-15 13:32:15	-33.3679	148.882	830	40-34-c	40	34	c		2017-11-16 00:32:00
W	2017-11-15 13:27:09	-33.3688	148.882	830	45-34-c	45	34	c		2017-11-16 00:27:00
W	2017-11-15 13:35:00	-33.3657	148.882	830	46-34-c	46	34	c		2017-11-16 00:35:00
W	2017-11-15 13:32:26	-33.3679	148.882	830	47-34-c	47	34	c		2017-11-16 00:32:00
W	2017-11-15 13:35:45	-33.364	148.881	830	48-34-c	48	34	c		2017-11-16 00:35:00
W	2017-11-15 13:36:15	-33.3687	148.88	830	49-34-c	49	34	c		2017-11-16 00:36:00
W	2017-11-14 18:38:42	-33.3681	148.882	818.9	29-34-q	29	34	q		2017-11-15 05:38:00	unsure which logger number this one is. It is likey #4 according to the google earth map as all other missing numbers are in different warrens.
W	2017-11-15 18:40:20	-33.3679	148.882	791.1	1-35-a	1	35	a		2017-11-16 05:40:00
W	2017-11-15 18:41:59	-33.3681	148.882	791.1	4-35-a	4	35	a		2017-11-16 05:41:00
W	2017-11-15 18:40:10	-33.3672	148.882	791.1	6-35-a	6	35	a		2017-11-16 05:40:00
W	2017-11-15 18:40:37	-33.3679	148.882	791.1	7-35-a	7	35	a		2017-11-16 05:40:00
W	2017-11-15 18:44:33	-33.3685	148.882	791.1	10-35-a	10	35	a		2017-11-16 05:44:00
W	2017-11-15 18:42:18	-33.3681	148.882	791.1	11-35-a	11	35	a		2017-11-16 05:42:00
W	2017-11-15 18:42:28	-33.3681	148.882	791.1	12-35-a	12	35	a		2017-11-16 05:42:00
W	2017-11-15 18:39:57	-33.3672	148.882	791.1	13-35-a	13	35	a		2017-11-16 05:39:00
W	2017-11-15 18:42:37	-33.3681	148.882	791.1	15-35-a	15	35	a		2017-11-16 05:42:00
W	2017-11-15 18:44:17	-33.3685	148.882	791.1	16-35-a	16	35	a		2017-11-16 05:44:00
W	2017-11-15 18:44:42	-33.3688	148.883	791.1	18-35-a	18	35	a		2017-11-16 05:44:00
W	2017-11-15 18:36:52	-33.364	148.881	791.1	21-35-a	21	35	a		2017-11-16 05:36:00
W	2017-11-15 18:38:41	-33.3675	148.882	791.1	22-35-a	22	35	a		2017-11-16 05:38:00
W	2017-11-15 18:39:00	-33.3675	148.882	791.1	23-35-a	23	35	a		2017-11-16 05:39:00
W	2017-11-15 18:39:45	-33.3672	148.882	791.1	25-35-a	25	35	a		2017-11-16 05:39:00
W	2017-11-15 18:40:48	-33.3679	148.882	791.1	26-35-a	26	35	a		2017-11-16 05:40:00
W	2017-11-15 18:39:35	-33.3672	148.882	791.1	27-35-a	27	35	a		2017-11-16 05:39:00
W	2017-11-15 18:39:23	-33.3672	148.882	791.1	28-35-a	28	35	a		2017-11-16 05:39:00
W	2017-11-15 18:42:47	-33.3681	148.882	791.1	29-35-a	29	35	a		2017-11-16 05:42:00
W	2017-11-15 18:43:37	-33.3685	148.882	791.1	30-35-a	30	35	a		2017-11-16 05:43:00
W	2017-11-15 18:38:11	-33.3659	148.882	791.1	31-35-a	31	35	a		2017-11-16 05:38:00
W	2017-11-15 18:38:27	-33.3661	148.882	791.1	33-35-a	33	35	a		2017-11-16 05:38:00
W	2017-11-15 18:41:16	-33.3679	148.882	791.1	34-35-a	34	35	a		2017-11-16 05:41:00
W	2017-11-15 18:39:10	-33.3672	148.882	791.1	35-35-a	35	35	a		2017-11-16 05:39:00
W	2017-11-15 18:42:57	-33.3681	148.882	791.1	36-35-a	36	35	a		2017-11-16 05:42:00
W	2017-11-15 18:43:25	-33.3685	148.882	791.1	38-35-a	38	35	a		2017-11-16 05:43:00
W	2017-11-15 18:37:21	-33.3657	148.882	791.1	39-35-a	39	35	a		2017-11-16 05:37:00
W	2017-11-15 18:37:50	-33.3659	148.882	791.1	44-35-a	44	35	a		2017-11-16 05:37:00
W	2017-11-15 18:44:57	-33.3688	148.883	791.1	45-35-a	45	35	a		2017-11-16 05:44:00
W	2017-11-15 18:37:39	-33.3657	148.882	791.1	46-35-a	46	35	a		2017-11-16 05:37:00
W	2017-11-15 18:41:47	-33.3679	148.882	791.1	47-35-a	47	35	a		2017-11-16 05:41:00
W	2017-11-15 18:37:10	-33.364	148.881	791.1	48-35-a	48	35	a		2017-11-16 05:37:00
W	2017-11-16 05:16:27	-33.3679	148.882	803.1	1-35-b	1	35	b		2017-11-16 16:16:00
W	2017-11-16 05:21:14	-33.3657	148.882	803.1	2-35-b	2	35	b		2017-11-16 16:21:00
W	2017-11-16 05:15:04	-33.368	148.882	803.1	3-35-b	3	35	b		2017-11-16 16:15:00
W	2017-11-16 05:15:14	-33.368	148.882	803.1	4-35-b	4	35	b		2017-11-16 16:15:00
W	2017-11-16 05:19:42	-33.3672	148.883	803.1	6-35-b	6	35	b		2017-11-16 16:19:00
W	2017-11-16 05:17:20	-33.3679	148.882	803.1	7-35-b	7	35	b		2017-11-16 16:17:00
W	2017-11-16 05:14:25	-33.3685	148.882	803.1	10-35-b	10	35	b		2017-11-16 16:14:00
W	2017-11-16 05:17:00	-33.3679	148.882	803.1	11-35-b	11	35	b		2017-11-16 16:17:00
W	2017-11-16 05:15:55	-33.368	148.882	803.1	12-35-b	12	35	b		2017-11-16 16:15:00
W	2017-11-16 05:19:33	-33.3672	148.883	803.1	13-35-b	13	35	b		2017-11-16 16:19:00
W	2017-11-16 05:15:41	-33.368	148.882	803.1	14-35-b	14	35	b		2017-11-16 16:15:00
W	2017-11-16 05:15:25	-33.368	148.882	803.1	15-35-b	15	35	b		2017-11-16 16:15:00
W	2017-11-16 05:14:13	-33.3685	148.882	803.1	16-35-b	16	35	b		2017-11-16 16:14:00
W	2017-11-14 06:06:45	-33.3688	148.883	821	18-35-b	18	35	b		2017-11-14 17:06:00	33?
W	2017-11-16 05:21:39	-33.364	148.881	803.1	21-35-b	21	35	b		2017-11-16 16:21:00
W	2017-11-16 05:18:20	-33.3675	148.882	803.1	22-35-b	22	35	b		2017-11-16 16:18:00
W	2017-11-16 05:18:32	-33.3675	148.882	803.1	23-35-b	23	35	b		2017-11-16 16:18:00
W	2017-11-16 05:19:21	-33.3672	148.883	803.1	25-35-b	25	35	b		2017-11-16 16:19:00
W	2017-11-16 05:17:10	-33.3679	148.882	803.1	26-35-b	26	35	b		2017-11-16 16:17:00
W	2017-11-16 05:19:11	-33.3672	148.883	803.1	27-35-b	27	35	b		2017-11-16 16:19:00
W	2017-11-16 05:18:58	-33.3672	148.883	803.1	28-35-b	28	35	b		2017-11-16 16:18:00
W	2017-11-16 05:13:55	-33.3685	148.882	803.1	30-35-b	30	35	b		2017-11-16 16:13:00
W	2017-11-16 05:20:33	-33.3658	148.882	803.1	31-35-b	31	35	b		2017-11-16 16:20:00
W	2017-11-16 05:19:56	-33.3664	148.882	803.1	32-35-b	32	35	b		2017-11-16 16:19:00
W	2017-11-16 05:20:11	-33.3664	148.882	803.1	33-35-b	33	35	b		2017-11-16 16:20:00
W	2017-11-16 05:17:58	-33.3679	148.882	803.1	34-35-b	34	35	b		2017-11-16 16:17:00
W	2017-11-16 05:18:46	-33.3672	148.883	803.1	35-35-b	35	35	b		2017-11-16 16:18:00
W	2017-11-16 05:16:17	-33.368	148.882	803.1	36-35-b	36	35	b		2017-11-16 16:16:00
W	2017-11-16 05:13:44	-33.3685	148.882	803.1	38-35-b	38	35	b		2017-11-16 16:13:00
W	2017-11-16 05:20:49	-33.3657	148.882	803.1	39-35-b	39	35	b		2017-11-16 16:20:00
W	2017-11-16 05:17:45	-33.3679	148.882	803.1	40-35-b	40	35	b		2017-11-16 16:17:00
W	2017-11-16 05:20:20	-33.3658	148.882	803.1	44-35-b	44	35	b		2017-11-16 16:20:00
W	2017-11-16 05:21:04	-33.3657	148.882	803.1	46-35-b	46	35	b		2017-11-16 16:21:00
W	2017-11-16 05:14:40	-33.368	148.882	803.1	47-35-b	47	35	b		2017-11-16 16:14:00
W	2017-11-16 05:21:54	-33.364	148.881	803.1	48-35-b	48	35	b		2017-11-16 16:21:00
W	2017-11-16 05:22:45	-33.3685	148.88	803.1	49-35-b	49	35	b		2017-11-16 16:22:00
W	2017-11-16 11:01:32	-33.3679	148.882	880.6	1-35-c	1	35	c		2017-11-16 22:01:00
W	2017-11-16 10:53:42	-33.3657	148.882	880.6	2-35-c	2	35	c		2017-11-16 21:53:00
W	2017-11-16 10:53:00	-33.3681	148.882	880.6	3-35-c	3	35	c		2017-11-16 21:53:00
W	2017-11-16 11:01:15	-33.3681	148.882	880.6	4-35-c	4	35	c		2017-11-16 22:01:00
W	2017-11-16 10:56:59	-33.3672	148.883	880.6	6-35-c	6	35	c		2017-11-16 21:56:00
W	2017-11-16 11:00:59	-33.3679	148.882	880.6	7-35-c	7	35	c		2017-11-16 22:00:00
W	2017-11-16 10:52:45	-33.3685	148.882	880.6	10-35-c	10	35	c		2017-11-16 21:52:00
W	2017-11-16 11:00:47	-33.3679	148.882	880.6	11-35-c	11	35	c		2017-11-16 22:00:00
W	2017-11-16 11:00:33	-33.3681	148.882	880.6	12-35-c	12	35	c		2017-11-16 22:00:00
W	2017-11-16 10:56:46	-33.3672	148.883	880.6	13-35-c	13	35	c		2017-11-16 21:56:00
W	2017-11-16 10:53:12	-33.3681	148.882	880.6	14-35-c	14	35	c		2017-11-16 21:53:00
W	2017-11-16 11:00:10	-33.368	148.882	880.6	15-35-c	15	35	c		2017-11-16 22:00:00
W	2017-11-16 10:52:31	-33.3685	148.882	880.6	16-35-c	16	35	c		2017-11-16 21:52:00
W	2017-11-16 10:51:20	-33.3688	148.883	880.6	18-35-c	18	35	c		2017-11-16 21:51:00
W	2017-11-16 10:54:00	-33.364	148.881	880.6	21-35-c	21	35	c		2017-11-16 21:54:00
W	2017-11-16 10:57:25	-33.3675	148.882	880.6	22-35-c	22	35	c		2017-11-16 21:57:00
W	2017-11-16 10:57:12	-33.3675	148.882	880.6	23-35-c	23	35	c		2017-11-16 21:57:00
W	2017-11-16 10:56:33	-33.3672	148.883	880.6	25-35-c	25	35	c		2017-11-16 21:56:00
W	2017-11-16 10:59:53	-33.3679	148.882	880.6	26-35-c	26	35	c		2017-11-16 21:59:00
W	2017-11-16 10:56:22	-33.3672	148.883	880.6	27-35-c	27	35	c		2017-11-16 21:56:00
W	2017-11-16 10:56:08	-33.3672	148.883	880.6	28-35-c	28	35	c		2017-11-16 21:56:00
W	2017-11-16 10:59:25	-33.368	148.882	880.6	29-35-c	29	35	c		2017-11-16 21:59:00
W	2017-11-16 10:52:19	-33.3685	148.882	880.6	30-35-c	30	35	c		2017-11-16 21:52:00
W	2017-11-16 10:55:23	-33.3659	148.882	880.6	31-35-c	31	35	c		2017-11-16 21:55:00
W	2017-11-16 10:53:27	-33.3664	148.882	880.6	32-35-c	32	35	c		2017-11-16 21:53:00
W	2017-11-16 10:55:35	-33.3664	148.882	880.6	33-35-c	33	35	c		2017-11-16 21:55:00
W	2017-11-16 10:57:40	-33.3675	148.882	880.6	34-35-c	34	35	c		2017-11-16 21:57:00
W	2017-11-16 10:55:51	-33.3672	148.883	880.6	35-35-c	35	35	c		2017-11-16 21:55:00
W	2017-11-16 10:59:02	-33.3681	148.882	880.6	36-35-c	36	35	c		2017-11-16 21:59:00
W	2017-11-16 10:52:02	-33.3685	148.882	880.6	38-35-c	38	35	c		2017-11-16 21:52:00
W	2017-11-16 10:54:55	-33.3657	148.882	880.6	39-35-c	39	35	c		2017-11-16 21:54:00
W	2017-11-16 10:58:46	-33.3679	148.882	880.6	40-35-c	40	35	c		2017-11-16 21:58:00
W	2017-11-16 10:55:08	-33.3659	148.882	880.6	44-35-c	44	35	c		2017-11-16 21:55:00
W	2017-11-16 10:51:43	-33.3688	148.883	880.6	45-35-c	45	35	c		2017-11-16 21:51:00
W	2017-11-16 10:54:30	-33.3657	148.882	880.6	46-35-c	46	35	c		2017-11-16 21:54:00
W	2017-11-16 10:58:14	-33.3679	148.882	880.6	47-35-c	47	35	c		2017-11-16 21:58:00
W	2017-11-16 10:54:14	-33.364	148.881	880.6	48-35-c	48	35	c		2017-11-16 21:54:00
W	2017-11-16 11:02:17	-33.3676	148.881	880.6	49-35-c	49	35	c		2017-11-16 22:02:00
W	2017-11-16 18:44:24	-33.3679	148.882	821.8	1-36-a	1	36	a		2017-11-17 05:44:00
W	2017-11-16 19:21:52	-33.3657	148.882	796.6	2-36-a	2	36	a		2017-11-17 06:21:00
W	2017-11-16 18:44:06	-33.3681	148.882	821.8	3-36-a	3	36	a		2017-11-17 05:44:00
W	2017-11-16 18:44:36	-33.368	148.882	821.8	4-36-a	4	36	a		2017-11-17 05:44:00
W	2017-11-16 18:42:16	-33.3672	148.883	821.8	6-36-a	6	36	a		2017-11-17 05:42:00
W	2017-11-16 18:44:52	-33.3679	148.882	821.8	7-36-a	7	36	a		2017-11-17 05:44:00
W	2017-11-16 18:52:06	-33.3685	148.882	821.8	10-36-a	10	36	a		2017-11-17 05:52:00
W	2017-11-16 18:43:26	-33.3679	148.882	821.8	11-36-a	11	36	a		2017-11-17 05:43:00
W	2017-11-16 18:46:02	-33.3681	148.882	821.8	12-36-a	12	36	a		2017-11-17 05:46:00
W	2017-11-16 18:42:35	-33.3672	148.883	821.8	13-36-a	13	36	a		2017-11-17 05:42:00
W	2017-11-16 18:45:21	-33.368	148.882	821.8	14-36-a	14	36	a		2017-11-17 05:45:00
W	2017-11-16 18:45:05	-33.368	148.882	821.8	15-36-a	15	36	a		2017-11-17 05:45:00
W	2017-11-16 18:51:52	-33.3685	148.882	821.8	16-36-a	16	36	a		2017-11-17 05:51:00
W	2017-11-16 18:52:16	-33.3688	148.883	821.8	18-36-a	18	36	a		2017-11-17 05:52:00
W	2017-11-16 19:22:29	-33.364	148.881	796.6	21-36-a	21	36	a		2017-11-17 06:22:00
W	2017-11-16 18:41:22	-33.3675	148.882	821.8	22-36-a	22	36	a		2017-11-17 05:41:00
W	2017-11-16 18:41:36	-33.3675	148.882	821.8	23-36-a	23	36	a		2017-11-17 05:41:00
W	2017-11-16 18:42:02	-33.3672	148.883	821.8	25-36-a	25	36	a		2017-11-17 05:42:00
W	2017-11-16 18:42:47	-33.3678	148.882	821.8	26-36-a	26	36	a		2017-11-17 05:42:00
W	2017-11-16 18:41:46	-33.3672	148.883	821.8	27-36-a	27	36	a		2017-11-17 05:41:00
W	2017-11-16 18:51:41	-33.3685	148.882	821.8	30-36-a	30	36	a		2017-11-17 05:51:00
W	2017-11-16 19:21:22	-33.3659	148.882	796.6	31-36-a	31	36	a		2017-11-17 06:21:00
W	2017-11-16 19:20:56	-33.3664	148.882	796.6	32-36-a	32	36	a		2017-11-17 06:20:00
W	2017-11-16 19:21:11	-33.3664	148.882	796.6	33-36-a	33	36	a		2017-11-17 06:21:00
W	2017-11-16 18:43:07	-33.3676	148.882	821.8	34-36-a	34	36	a		2017-11-17 05:43:00
W	2017-11-16 18:51:12	-33.3686	148.883	821.8	36-36-a	36	36	a		2017-11-17 05:51:00
W	2017-11-16 18:51:28	-33.3685	148.882	821.8	38-36-a	38	36	a		2017-11-17 05:51:00
W	2017-11-16 19:22:15	-33.3657	148.882	796.6	39-36-a	39	36	a		2017-11-17 06:22:00
W	2017-11-16 18:45:38	-33.3679	148.882	821.8	40-36-a	40	36	a		2017-11-17 05:45:00
W	2017-11-16 19:21:39	-33.3659	148.882	796.6	44-36-a	44	36	a		2017-11-17 06:21:00
W	2017-11-16 18:52:30	-33.3687	148.883	821.8	45-36-a	45	36	a		2017-11-17 05:52:00
W	2017-11-16 18:43:53	-33.3672	148.882	821.8	47-36-a	47	36	a		2017-11-17 05:43:00
W	2017-11-16 19:22:42	-33.364	148.881	796.6	48-36-a	48	36	a		2017-11-17 06:22:00
W	2017-11-16 18:52:50	-33.3685	148.88	821.8	49-36-a	49	36	a		2017-11-17 05:52:00
W	2017-11-17 04:12:33	-33.3679	148.882	802.6	1-36-b	1	36	b		2017-11-17 15:12:00
W	2017-11-17 04:17:40	-33.3657	148.882	802.6	2-36-b	2	36	b		2017-11-17 15:17:00
W	2017-11-17 04:11:43	-33.3681	148.882	802.6	3-36-b	3	36	b		2017-11-17 15:11:00
W	2017-11-17 04:13:36	-33.368	148.882	802.6	4-36-b	4	36	b		2017-11-17 15:13:00
W	2017-11-17 04:15:43	-33.3672	148.882	802.6	6-36-b	6	36	b		2017-11-17 15:15:00
W	2017-11-17 04:13:15	-33.3679	148.882	802.6	7-36-b	7	36	b		2017-11-17 15:13:00
W	2017-11-17 04:11:07	-33.3685	148.882	802.6	10-36-b	10	36	b		2017-11-17 15:11:00
W	2017-11-17 04:12:46	-33.3679	148.882	802.6	11-36-b	11	36	b		2017-11-17 15:12:00
W	2017-11-17 04:12:14	-33.3681	148.882	802.6	12-36-b	12	36	b		2017-11-17 15:12:00
W	2017-11-17 04:15:31	-33.3672	148.882	802.6	13-36-b	13	36	b		2017-11-17 15:15:00
W	2017-11-17 04:11:55	-33.3681	148.882	802.6	14-36-b	14	36	b		2017-11-17 15:11:00
W	2017-11-17 04:10:50	-33.3685	148.882	802.6	16-36-b	16	36	b		2017-11-17 15:10:00
W	2017-11-17 04:10:06	-33.3688	148.883	802.6	18-36-b	18	36	b		2017-11-17 15:10:00
W	2017-11-17 04:17:08	-33.364	148.881	802.6	21-36-b	21	36	b		2017-11-17 15:17:00
W	2017-11-17 04:14:23	-33.3675	148.882	802.6	22-36-b	22	36	b		2017-11-17 15:14:00
W	2017-11-17 04:14:35	-33.3675	148.882	802.6	23-36-b	23	36	b		2017-11-17 15:14:00
W	2017-11-17 04:15:20	-33.3672	148.882	802.6	25-36-b	25	36	b		2017-11-17 15:15:00
W	2017-11-17 04:11:20	-33.3681	148.882	802.6	26-36-b	26	36	b		2017-11-17 15:11:00
W	2017-11-17 04:15:11	-33.3672	148.882	802.6	27-36-b	27	36	b		2017-11-17 15:15:00
W	2017-11-17 04:15:01	-33.3672	148.882	802.6	28-36-b	28	36	b		2017-11-17 15:15:00
W	2017-11-17 04:10:39	-33.3685	148.882	802.6	30-36-b	30	36	b		2017-11-17 15:10:00
W	2017-11-17 04:16:16	-33.3659	148.882	802.6	31-36-b	31	36	b		2017-11-17 15:16:00
W	2017-11-17 04:15:53	-33.3664	148.882	802.6	32-36-b	32	36	b		2017-11-17 15:15:00
W	2017-11-17 04:16:06	-33.3664	148.882	802.6	33-36-b	33	36	b		2017-11-17 15:16:00
W	2017-11-17 04:14:05	-33.3679	148.882	802.6	34-36-b	34	36	b		2017-11-17 15:14:00
W	2017-11-17 04:14:46	-33.3672	148.882	802.6	35-36-b	35	36	b		2017-11-17 15:14:00
W	2017-11-17 04:10:22	-33.3685	148.882	802.6	38-36-b	38	36	b		2017-11-17 15:10:00
W	2017-11-17 04:16:37	-33.3657	148.882	802.6	39-36-b	39	36	b		2017-11-17 15:16:00
W	2017-11-17 04:13:48	-33.3679	148.882	802.6	40-36-b	40	36	b		2017-11-17 15:13:00
W	2017-11-17 04:16:28	-33.3659	148.882	802.6	44-36-b	44	36	b		2017-11-17 15:16:00
W	2017-11-17 04:16:55	-33.3657	148.882	802.6	46-36-b	46	36	b		2017-11-17 15:16:00
W	2017-11-17 04:12:57	-33.3679	148.882	802.6	47-36-b	47	36	b		2017-11-17 15:12:00
W	2017-11-17 04:17:21	-33.364	148.881	802.6	48-36-b	48	36	b		2017-11-17 15:17:00
W	2017-11-17 04:09:42	-33.3692	148.88	802.6	49-36-b	49	36	b		2017-11-17 15:09:00
W	2017-11-19 19:10:13	-33.3657	148.882	799.2	2-38-a	2	38	a		2017-11-20 06:10:00
W	2017-11-19 18:39:02	-33.3679	148.882	818.9	3-38-a	3	38	a		2017-11-20 05:39:00
W	2017-11-19 18:39:20	-33.3681	148.882	818.9	4-38-a	4	38	a		2017-11-20 05:39:00
W	2017-11-19 19:57:37	-33.3672	148.882	810.3	6-38-a	6	38	a		2017-11-20 06:57:00
W	2017-11-19 18:40:21	-33.3679	148.882	818.9	7-38-a	7	38	a		2017-11-20 05:40:00
W	2017-11-19 18:50:41	-33.3685	148.882	825.5	10-38-a	10	38	a		2017-11-20 05:50:00
W	2017-11-19 18:41:41	-33.368	148.882	818.9	12-38-a	12	38	a		2017-11-20 05:41:00
W	2017-11-19 19:57:24	-33.3672	148.882	810.3	13-38-a	13	38	a		2017-11-20 06:57:00
W	2017-11-19 18:40:47	-33.368	148.882	818.9	14-38-a	14	38	a		2017-11-20 05:40:00
W	2017-11-19 18:50:27	-33.3685	148.882	825.5	16-38-a	16	38	a		2017-11-20 05:50:00
W	2017-11-19 18:50:56	-33.3688	148.883	825.5	18-38-a	18	38	a		2017-11-20 05:50:00
W	2017-11-19 19:12:10	-33.364	148.881	799.2	21-38-a	21	38	a		2017-11-20 06:12:00
W	2017-11-19 19:55:44	-33.3675	148.882	810.3	22-38-a	22	38	a		2017-11-20 06:55:00
W	2017-11-19 19:56:03	-33.3675	148.882	810.3	23-38-a	23	38	a		2017-11-20 06:56:00
W	2017-11-19 19:57:13	-33.3672	148.882	810.3	25-38-a	25	38	a		2017-11-20 06:57:00
W	2017-11-19 18:38:28	-33.368	148.882	818.9	26-38-a	26	38	a		2017-11-20 05:38:00
W	2017-11-19 19:56:41	-33.3672	148.882	810.3	27-38-a	27	38	a		2017-11-20 06:56:00
W	2017-11-19 19:56:28	-33.3672	148.882	810.3	28-38-a	28	38	a		2017-11-20 06:56:00
W	2017-11-19 19:08:43	-33.3681	148.882	799.2	29-38-a	29	38	a		2017-11-20 06:08:00
W	2017-11-19 18:50:16	-33.3685	148.882	825.5	30-38-a	30	38	a		2017-11-20 05:50:00
W	2017-11-19 19:09:38	-33.3659	148.882	799.2	31-38-a	31	38	a		2017-11-20 06:09:00
W	2017-11-19 19:08:58	-33.3664	148.882	799.2	32-38-a	32	38	a		2017-11-20 06:08:00
W	2017-11-19 19:09:12	-33.3664	148.882	799.2	33-38-a	33	38	a		2017-11-20 06:09:00
W	2017-11-19 18:41:19	-33.3679	148.882	818.9	34-38-a	34	38	a		2017-11-20 05:41:00
W	2017-11-19 19:56:14	-33.3675	148.882	810.3	35-38-a	35	38	a		2017-11-20 06:56:00
W	2017-11-19 18:50:02	-33.3685	148.882	825.5	38-38-a	38	38	a		2017-11-20 05:50:00
W	2017-11-19 19:11:22	-33.3657	148.882	799.2	39-38-a	39	38	a		2017-11-20 06:11:00
W	2017-11-19 18:41:03	-33.3679	148.882	818.9	40-38-a	40	38	a		2017-11-20 05:41:00
W	2017-11-19 19:09:24	-33.3659	148.882	799.2	44-38-a	44	38	a		2017-11-20 06:09:00
W	2017-11-19 18:51:10	-33.3688	148.883	825.5	45-38-a	45	38	a		2017-11-20 05:51:00
W	2017-11-19 19:11:38	-33.3648	148.881	799.2	46-38-a	46	38	a		2017-11-20 06:11:00
W	2017-11-19 18:38:48	-33.368	148.882	818.9	47-38-a	47	38	a		2017-11-20 05:38:00
W	2017-11-19 19:11:55	-33.364	148.881	799.2	48-38-a	48	38	a		2017-11-20 06:11:00
W	2017-11-19 18:51:29	-33.3685	148.88	825.5	49-38-a	49	38	a		2017-11-20 05:51:00
W	2017-11-20 05:43:05	-33.3657	148.882	792.5	2-38-b	2	38	b		2017-11-20 16:43:00
W	2017-11-20 04:59:32	-33.368	148.882	829.3	4-38-b	4	38	b		2017-11-20 15:59:00
W	2017-11-20 05:03:42	-33.3672	148.883	829.3	6-38-b	6	38	b		2017-11-20 16:03:00
W	2017-11-20 04:59:48	-33.3679	148.882	829.3	7-38-b	7	38	b		2017-11-20 15:59:00
W	2017-11-20 04:59:59	-33.3679	148.882	829.3	8-38-b	8	38	b		2017-11-20 15:59:00
W	2017-11-20 05:20:04	-33.3685	148.882	823.6	10-38-b	10	38	b		2017-11-20 16:20:00
W	2017-11-20 05:00:11	-33.3681	148.882	829.3	12-38-b	12	38	b		2017-11-20 16:00:00
W	2017-11-20 05:03:31	-33.3672	148.883	829.3	13-38-b	13	38	b		2017-11-20 16:03:00
W	2017-11-20 05:00:21	-33.3681	148.882	829.3	14-38-b	14	38	b		2017-11-20 16:00:00
W	2017-11-20 05:00:31	-33.3681	148.882	829.3	15-38-b	15	38	b		2017-11-20 16:00:00
W	2017-11-20 05:19:54	-33.3685	148.882	823.6	16-38-b	16	38	b		2017-11-20 16:19:00
W	2017-11-20 04:58:28	-33.3688	148.883	829.3	18-38-b	18	38	b		2017-11-20 15:58:00
W	2017-11-20 05:43:46	-33.364	148.881	792.5	21-38-b	21	38	b		2017-11-20 16:43:00
W	2017-11-20 05:01:50	-33.3675	148.882	829.3	22-38-b	22	38	b		2017-11-20 16:01:00
W	2017-11-20 05:02:03	-33.3675	148.882	829.3	23-38-b	23	38	b		2017-11-20 16:02:00
W	2017-11-20 05:03:21	-33.3672	148.883	829.3	25-38-b	25	38	b		2017-11-20 16:03:00
W	2017-11-20 05:02:40	-33.3672	148.883	829.3	27-38-b	27	38	b		2017-11-20 16:02:00
W	2017-11-20 05:02:26	-33.3672	148.883	829.3	28-38-b	28	38	b		2017-11-20 16:02:00
W	2017-11-20 05:00:42	-33.3681	148.882	829.3	29-38-b	29	38	b		2017-11-20 16:00:00
W	2017-11-20 05:19:39	-33.3685	148.882	823.6	30-38-b	30	38	b		2017-11-20 16:19:00
W	2017-11-20 05:42:17	-33.3659	148.882	792.5	31-38-b	31	38	b		2017-11-20 16:42:00
W	2017-11-20 05:41:40	-33.3664	148.882	792.5	32-38-b	32	38	b		2017-11-20 16:41:00
W	2017-11-20 05:41:56	-33.3664	148.882	792.5	33-38-b	33	38	b		2017-11-20 16:41:00
W	2017-11-20 05:01:00	-33.3679	148.882	829.3	34-38-b	34	38	b		2017-11-20 16:01:00
W	2017-11-20 05:02:16	-33.3675	148.882	829.3	35-38-b	35	38	b		2017-11-20 16:02:00
W	2017-11-20 05:01:34	-33.368	148.882	829.3	36-38-b	36	38	b		2017-11-20 16:01:00
W	2017-11-20 05:19:29	-33.3685	148.882	823.6	38-38-b	38	38	b		2017-11-20 16:19:00
W	2017-11-20 05:42:26	-33.3657	148.882	792.5	39-38-b	39	38	b		2017-11-20 16:42:00
W	2017-11-20 05:01:10	-33.3679	148.882	829.3	40-38-b	40	38	b		2017-11-20 16:01:00
W	2017-11-20 05:42:05	-33.3659	148.882	792.5	44-38-b	44	38	b		2017-11-20 16:42:00
W	2017-11-20 05:19:06	-33.3685	148.882	823.6	45-38-b	45	38	b		2017-11-20 16:19:00
W	2017-11-20 05:43:15	-33.3649	148.881	792.5	46-38-b	46	38	b		2017-11-20 16:43:00
W	2017-11-20 05:01:22	-33.3679	148.882	829.3	47-38-b	47	38	b		2017-11-20 16:01:00
W	2017-11-20 05:43:33	-33.364	148.881	792.5	48-38-b	48	38	b		2017-11-20 16:43:00
W	2017-11-20 05:43:55	-33.3686	148.88	792.5	49-38-b	49	38	b		2017-11-20 16:43:00
W	2017-11-20 14:40:17	-33.3657	148.882	794.3	2-38-c	2	38	c		2017-11-21 01:40:00
W	2017-11-20 14:23:54	-33.368	148.882	823.6	3-38-c	3	38	c		2017-11-21 01:23:00
W	2017-11-20 14:22:58	-33.3683	148.882	823.6	4-38-c	4	38	c		2017-11-21 01:22:00
W	2017-11-20 14:31:59	-33.3672	148.882	810	6-38-c	6	38	c		2017-11-21 01:31:00
W	2017-11-20 14:25:41	-33.3679	148.882	823.6	7-38-c	7	38	c		2017-11-21 01:25:00
W	2017-11-20 14:23:44	-33.3685	148.882	823.6	10-38-c	10	38	c		2017-11-21 01:23:00
W	2017-11-20 14:24:23	-33.368	148.882	823.6	12-38-c	12	38	c		2017-11-21 01:24:00
W	2017-11-20 14:32:30	-33.3672	148.883	810	13-38-c	13	38	c		2017-11-21 01:32:00
W	2017-11-20 14:25:13	-33.3679	148.882	823.6	14-38-c	14	38	c		2017-11-21 01:25:00
W	2017-11-20 14:24:39	-33.368	148.882	823.6	15-38-c	15	38	c		2017-11-21 01:24:00
W	2017-11-20 14:23:34	-33.3685	148.882	823.6	16-38-c	16	38	c		2017-11-21 01:23:00
W	2017-11-20 14:20:58	-33.3688	148.883	823.6	18-38-c	18	38	c		2017-11-21 01:20:00
W	2017-11-20 14:40:46	-33.364	148.881	794.3	21-38-c	21	38	c		2017-11-21 01:40:00
W	2017-11-20 14:32:15	-33.3672	148.883	810	22-38-c	22	38	c		2017-11-21 01:32:00
W	2017-11-20 14:31:28	-33.3675	148.882	810	23-38-c	23	38	c		2017-11-21 01:31:00
W	2017-11-20 14:32:43	-33.3672	148.883	810	25-38-c	25	38	c		2017-11-21 01:32:00
W	2017-11-20 14:32:56	-33.3672	148.883	810	27-38-c	27	38	c		2017-11-21 01:32:00
W	2017-11-20 14:33:08	-33.3672	148.883	810	28-38-c	28	38	c		2017-11-21 01:33:00
W	2017-11-20 14:24:54	-33.368	148.882	823.6	29-38-c	29	38	c		2017-11-21 01:24:00
W	2017-11-20 14:23:20	-33.3685	148.882	823.6	30-38-c	30	38	c		2017-11-21 01:23:00
W	2017-11-20 14:39:36	-33.3659	148.882	794.3	31-38-c	31	38	c		2017-11-21 01:39:00
W	2017-11-20 14:39:01	-33.3664	148.882	794.3	32-38-c	32	38	c		2017-11-21 01:39:00
W	2017-11-20 14:39:18	-33.3664	148.882	794.3	33-38-c	33	38	c		2017-11-21 01:39:00
W	2017-11-20 14:22:29	-33.3674	148.882	823.6	34-38-c	34	38	c		2017-11-21 01:22:00
W	2017-11-20 14:31:48	-33.3675	148.882	810	35-38-c	35	38	c		2017-11-21 01:31:00
W	2017-11-20 14:21:46	-33.3691	148.881	823.6	36-38-c	36	38	c		2017-11-21 01:21:00
W	2017-11-20 14:21:28	-33.3691	148.881	823.6	38-38-c	38	38	c		2017-11-21 01:21:00
W	2017-11-20 14:40:04	-33.3657	148.882	794.3	39-38-c	39	38	c		2017-11-21 01:40:00
W	2017-11-20 14:22:47	-33.3674	148.882	823.6	40-38-c	40	38	c		2017-11-21 01:22:00
W	2017-11-20 14:39:50	-33.3659	148.882	794.3	44-38-c	44	38	c		2017-11-21 01:39:00
W	2017-11-20 14:21:11	-33.369	148.882	823.6	45-38-c	45	38	c		2017-11-21 01:21:00
W	2017-11-20 14:40:30	-33.3649	148.881	794.3	46-38-c	46	38	c		2017-11-21 01:40:00
W	2017-11-20 14:21:56	-33.3691	148.881	823.6	47-38-c	47	38	c		2017-11-21 01:21:00
W	2017-11-20 14:40:59	-33.364	148.881	794.3	48-38-c	48	38	c		2017-11-21 01:40:00
W	2017-11-20 14:22:10	-33.3691	148.881	823.6	49-38-c	49	38	c		2017-11-21 01:22:00
W	2017-11-20 20:13:27	-33.3657	148.882	817.3	2-39-a	2	39	a		2017-11-21 07:13:00
W	2017-11-20 20:20:23	-33.3672	148.883	812.5	6-39-a	6	39	a		2017-11-21 07:20:00
W	2017-11-20 20:11:08	-33.3679	148.882	817.3	7-39-a	7	39	a		2017-11-21 07:11:00
W	2017-11-20 20:09:05	-33.3685	148.882	817.3	10-39-a	10	39	a		2017-11-21 07:09:00
W	2017-11-20 20:09:18	-33.3681	148.882	817.3	12-39-a	12	39	a		2017-11-21 07:09:00
W	2017-11-20 20:20:11	-33.3672	148.883	812.5	13-39-a	13	39	a		2017-11-21 07:20:00
W	2017-11-20 20:10:06	-33.3679	148.882	817.3	14-39-a	14	39	a		2017-11-21 07:10:00
W	2017-11-20 20:09:53	-33.3681	148.882	817.3	15-39-a	15	39	a		2017-11-21 07:09:00
W	2017-11-20 20:08:52	-33.3685	148.882	817.3	16-39-a	16	39	a		2017-11-21 07:08:00
W	2017-11-20 20:07:38	-33.3688	148.883	817.3	18-39-a	18	39	a		2017-11-21 07:07:00
W	2017-11-20 20:14:04	-33.364	148.881	817.3	21-39-a	21	39	a		2017-11-21 07:14:00
W	2017-11-20 20:20:58	-33.3675	148.882	812.5	23-39-a	23	39	a		2017-11-21 07:20:00
W	2017-11-20 20:20:01	-33.3672	148.883	812.5	25-39-a	25	39	a		2017-11-21 07:20:00
W	2017-11-20 20:19:30	-33.3671	148.883	812.5	27-39-a	27	39	a		2017-11-21 07:19:00
W	2017-11-20 20:19:48	-33.3672	148.883	812.5	28-39-a	28	39	a		2017-11-21 07:19:00
W	2017-11-20 20:10:17	-33.3681	148.882	817.3	29-39-a	29	39	a		2017-11-21 07:10:00
W	2017-11-20 20:08:30	-33.3685	148.882	817.3	30-39-a	30	39	a		2017-11-21 07:08:00
W	2017-11-20 20:12:07	-33.3659	148.882	817.3	31-39-a	31	39	a		2017-11-21 07:12:00
W	2017-11-20 20:11:35	-33.3664	148.882	817.3	32-39-a	32	39	a		2017-11-21 07:11:00
W	2017-11-20 20:11:57	-33.3664	148.882	817.3	33-39-a	33	39	a		2017-11-21 07:11:00
W	2017-11-20 20:10:30	-33.3679	148.882	817.3	34-39-a	34	39	a		2017-11-21 07:10:00
W	2017-11-20 20:20:35	-33.3675	148.882	812.5	35-39-a	35	39	a		2017-11-21 07:20:00
W	2017-11-20 20:07:52	-33.3685	148.882	817.3	36-39-a	36	39	a		2017-11-21 07:07:00
W	2017-11-20 20:08:18	-33.3685	148.882	817.3	38-39-a	38	39	a		2017-11-21 07:08:00
W	2017-11-20 20:13:14	-33.3657	148.882	817.3	39-39-a	39	39	a		2017-11-21 07:13:00
W	2017-11-20 20:10:46	-33.3679	148.882	817.3	40-39-a	40	39	a		2017-11-21 07:10:00
W	2017-11-20 20:13:00	-33.3659	148.882	817.3	44-39-a	44	39	a		2017-11-21 07:13:00
W	2017-11-20 20:08:05	-33.3688	148.883	817.3	45-39-a	45	39	a		2017-11-21 07:08:00
W	2017-11-20 20:13:37	-33.365	148.881	817.3	46-39-a	46	39	a		2017-11-21 07:13:00
W	2017-11-20 20:10:56	-33.3679	148.882	817.3	47-39-a	47	39	a		2017-11-21 07:10:00
W	2017-11-20 20:13:51	-33.364	148.881	817.3	48-39-a	48	39	a		2017-11-21 07:13:00
W	2017-11-20 20:14:23	-33.3686	148.88	817.3	49-39-a	49	39	a		2017-11-21 07:14:00
W	2017-11-21 05:43:24	-33.3657	148.882	824.2	2-39-b	2	39	b		2017-11-21 16:43:00
W	2017-11-21 05:38:52	-33.3681	148.882	824.2	3-39-b	3	39	b		2017-11-21 16:38:00
W	2017-11-21 05:42:01	-33.3672	148.883	824.2	6-39-b	6	39	b		2017-11-21 16:42:00
W	2017-11-21 05:39:04	-33.3679	148.882	824.2	7-39-b	7	39	b		2017-11-21 16:39:00
W	2017-11-21 05:38:02	-33.3685	148.882	824.2	10-39-b	10	39	b		2017-11-21 16:38:00
W	2017-11-21 05:38:11	-33.3681	148.882	824.2	12-39-b	12	39	b		2017-11-21 16:38:00
W	2017-11-21 05:41:49	-33.3672	148.883	824.2	13-39-b	13	39	b		2017-11-21 16:41:00
W	2017-11-21 05:39:20	-33.3681	148.882	824.2	15-39-b	15	39	b		2017-11-21 16:39:00
W	2017-11-21 05:37:51	-33.3685	148.882	824.2	16-39-b	16	39	b		2017-11-21 16:37:00
W	2017-11-21 05:36:07	-33.3688	148.883	824.6	18-39-b	18	39	b		2017-11-21 16:36:00
W	2017-11-21 05:43:51	-33.364	148.881	824.2	21-39-b	21	39	b		2017-11-21 16:43:00
W	2017-11-21 05:40:19	-33.3675	148.882	824.2	22-39-b	22	39	b		2017-11-21 16:40:00
W	2017-11-21 05:40:34	-33.3675	148.882	824.2	23-39-b	23	39	b		2017-11-21 16:40:00
W	2017-11-21 05:41:39	-33.3672	148.883	824.2	25-39-b	25	39	b		2017-11-21 16:41:00
W	2017-11-21 05:41:24	-33.3672	148.883	824.2	27-39-b	27	39	b		2017-11-21 16:41:00
W	2017-11-21 05:40:56	-33.3672	148.883	824.2	28-39-b	28	39	b		2017-11-21 16:40:00
W	2017-11-21 05:39:33	-33.368	148.882	824.2	29-39-b	29	39	b		2017-11-21 16:39:00
W	2017-11-08 06:09:53	-33.3686	148.882	817.4	30-39-b	30	39	b		2017-11-08 17:09:00	suppose to be 29 instead of 39
W	2017-11-21 05:37:34	-33.3685	148.882	824.2	30-39-b-b	30	39	b	b	2017-11-21 16:37:00	this one is correct. It was the record of 30-39-b which was incorrect.
W	2017-11-21 05:42:42	-33.3659	148.882	824.2	31-39-b	31	39	b		2017-11-21 16:42:00
W	2017-11-21 05:42:11	-33.3664	148.882	824.2	32-39-b	32	39	b		2017-11-21 16:42:00
W	2017-11-21 05:42:30	-33.3664	148.882	824.2	33-39-b	33	39	b		2017-11-21 16:42:00
W	2017-11-21 05:39:48	-33.3679	148.882	824.2	34-39-b	34	39	b		2017-11-21 16:39:00
W	2017-11-21 05:40:45	-33.3675	148.882	824.2	35-39-b	35	39	b		2017-11-21 16:40:00
W	2017-11-21 05:36:54	-33.3685	148.882	824.2	38-39-b	38	39	b		2017-11-21 16:36:00
W	2017-11-21 05:43:05	-33.3657	148.882	824.2	39-39-b	39	39	b		2017-11-21 16:43:00
W	2017-11-21 05:40:00	-33.3679	148.882	824.2	40-39-b	40	39	b		2017-11-21 16:40:00
W	2017-11-21 05:42:55	-33.3659	148.882	824.2	44-39-b	44	39	b		2017-11-21 16:42:00
W	2017-11-21 05:36:25	-33.3685	148.882	824.2	45-39-b	45	39	b		2017-11-21 16:36:00
W	2017-11-21 05:43:34	-33.365	148.881	824.2	46-39-b	46	39	b		2017-11-21 16:43:00
W	2017-11-21 05:40:09	-33.3679	148.882	824.2	47-39-b	47	39	b		2017-11-21 16:40:00
W	2017-11-21 05:44:05	-33.364	148.881	824.2	48-39-b	48	39	b		2017-11-21 16:44:00
W	2017-11-21 05:44:23	-33.3685	148.88	824.2	49-39-b	49	39	b		2017-11-21 16:44:00
W	2017-11-21 11:39:35	-33.3657	148.882	791.6	2-39-c	2	39	c		2017-11-21 22:39:00
W	2017-11-21 11:34:53	-33.3681	148.882	791.6	3-39-c	3	39	c		2017-11-21 22:34:00
W	2017-11-21 11:38:22	-33.3672	148.883	791.6	6-39-c	6	39	c		2017-11-21 22:38:00
W	2017-11-21 11:36:18	-33.3679	148.882	791.6	7-39-c	7	39	c		2017-11-21 22:36:00
W	2017-11-21 11:34:42	-33.3685	148.882	791.6	10-39-c	10	39	c		2017-11-21 22:34:00
W	2017-11-21 11:35:06	-33.3681	148.882	791.6	12-39-c	12	39	c		2017-11-21 22:35:00
W	2017-11-21 11:38:11	-33.3672	148.883	791.6	13-39-c	13	39	c		2017-11-21 22:38:00
W	2017-11-21 11:35:16	-33.3681	148.882	791.6	14-39-c	14	39	c		2017-11-21 22:35:00
W	2017-11-08 15:00:33	-33.368	148.882	815.5	15-39-c	15	39	c		2017-11-09 02:00:00	Duplicate for 15-29-c… this should be 15-29-c?
W	2017-11-21 11:36:01	-33.3681	148.882	791.6	15-39-c-c	15	39	c	c	2017-11-21 22:36:00
W	2017-11-21 11:34:30	-33.3685	148.882	791.6	16-39-c	16	39	c		2017-11-21 22:34:00
W	2017-11-21 11:32:54	-33.3688	148.883	791.6	18-39-c	18	39	c		2017-11-21 22:32:00
W	2017-11-21 11:40:03	-33.364	148.881	791.6	21-39-c	21	39	c		2017-11-21 22:40:00
W	2017-11-21 11:37:09	-33.3675	148.882	791.6	23-39-c	23	39	c		2017-11-21 22:37:00
W	2017-11-21 11:38:00	-33.3672	148.883	791.6	25-39-c	25	39	c		2017-11-21 22:38:00
W	2017-11-21 11:37:48	-33.3672	148.883	791.6	27-39-c	27	39	c		2017-11-21 22:37:00
W	2017-11-21 11:37:34	-33.3672	148.883	791.6	28-39-c	28	39	c		2017-11-21 22:37:00
W	2017-11-21 11:35:25	-33.3681	148.882	791.6	29-39-c	29	39	c		2017-11-21 22:35:00
W	2017-11-21 11:34:20	-33.3685	148.882	791.6	30-39-c	30	39	c		2017-11-21 22:34:00
W	2017-11-21 11:38:59	-33.3659	148.882	791.6	31-39-c	31	39	c		2017-11-21 22:38:00
W	2017-11-21 11:38:48	-33.3665	148.882	791.6	32-39-c	32	39	c		2017-11-21 22:38:00
W	2017-11-21 11:38:33	-33.3665	148.882	791.6	33-39-c	33	39	c		2017-11-21 22:38:00
W	2017-11-21 11:33:48	-33.3673	148.882	791.6	34-39-c	34	39	c		2017-11-21 22:33:00
W	2017-11-21 11:37:23	-33.3675	148.882	791.6	35-39-c	35	39	c		2017-11-21 22:37:00
W	2017-11-21 11:33:34	-33.3689	148.881	791.6	36-39-c	36	39	c		2017-11-21 22:33:00
W	2017-11-21 11:34:06	-33.3685	148.882	791.6	38-39-c	38	39	c		2017-11-21 22:34:00
W	2017-11-21 11:39:22	-33.3657	148.882	791.6	39-39-c	39	39	c		2017-11-21 22:39:00
W	2017-11-21 11:36:30	-33.3679	148.882	791.6	40-39-c	40	39	c		2017-11-21 22:36:00
W	2017-11-21 11:39:11	-33.3659	148.882	791.6	44-39-c	44	39	c		2017-11-21 22:39:00
W	2017-11-21 11:33:18	-33.3691	148.881	791.6	45-39-c	45	39	c		2017-11-21 22:33:00
W	2017-11-21 11:39:44	-33.365	148.881	791.6	46-39-c	46	39	c		2017-11-21 22:39:00
W	2017-11-21 11:36:58	-33.3679	148.882	791.6	47-39-c	47	39	c		2017-11-21 22:36:00
W	2017-11-21 11:40:16	-33.364	148.881	791.6	48-39-c	48	39	c		2017-11-21 22:40:00
W	2017-11-21 11:40:28	-33.3686	148.88	791.6	49-39-c	49	39	c		2017-11-21 22:40:00
W	2017-11-21 21:26:50	-33.3657	148.882	807.9	2-40-a	2	40	a		2017-11-22 08:26:00
W	2017-11-21 21:22:12	-33.3681	148.882	807.9	3-40-a	3	40	a		2017-11-22 08:22:00
W	2017-11-21 21:25:43	-33.3672	148.882	807.9	6-40-a	6	40	a		2017-11-22 08:25:00
W	2017-11-21 21:23:15	-33.3679	148.882	807.9	7-40-a	7	40	a		2017-11-22 08:23:00
W	2017-11-21 21:21:30	-33.3685	148.882	807.9	10-40-a	10	40	a		2017-11-22 08:21:00
W	2017-11-21 21:22:22	-33.3681	148.882	807.9	12-40-a	12	40	a		2017-11-22 08:22:00
W	2017-11-21 21:25:32	-33.3672	148.882	807.9	13-40-a	13	40	a		2017-11-22 08:25:00
W	2017-11-21 21:22:31	-33.3681	148.882	807.9	14-40-a	14	40	a		2017-11-22 08:22:00
W	2017-11-21 21:22:41	-33.3681	148.882	807.9	15-40-a	15	40	a		2017-11-22 08:22:00
W	2017-11-21 21:21:20	-33.3685	148.882	807.9	16-40-a	16	40	a		2017-11-22 08:21:00
W	2017-11-21 21:20:02	-33.3688	148.883	807.9	18-40-a	18	40	a		2017-11-22 08:20:00
W	2017-11-21 21:27:01	-33.364	148.881	807.9	21-40-a	21	40	a		2017-11-22 08:27:00
W	2017-11-21 21:24:13	-33.3675	148.882	807.9	23-40-a	23	40	a		2017-11-22 08:24:00
W	2017-11-21 21:25:21	-33.3672	148.882	807.9	25-40-a	25	40	a		2017-11-22 08:25:00
W	2017-11-21 21:25:11	-33.3672	148.882	807.9	27-40-a	27	40	a		2017-11-22 08:25:00
W	2017-11-21 21:24:56	-33.3672	148.882	807.9	28-40-a	28	40	a		2017-11-22 08:24:00
W	2017-11-21 21:22:52	-33.3681	148.882	807.9	29-40-a	29	40	a		2017-11-22 08:22:00
W	2017-11-21 21:20:56	-33.3685	148.882	807.9	30-40-a	30	40	a		2017-11-22 08:20:00
W	2017-11-21 21:26:17	-33.3659	148.882	807.9	31-40-a	31	40	a		2017-11-22 08:26:00
W	2017-11-21 21:25:54	-33.3665	148.882	807.9	32-40-a	32	40	a		2017-11-22 08:25:00
W	2017-11-21 21:26:07	-33.3665	148.882	807.9	33-40-a	33	40	a		2017-11-22 08:26:00
W	2017-11-21 21:21:58	-33.3681	148.882	807.9	36-40-a	36	40	a		2017-11-22 08:21:00
W	2017-11-21 21:20:42	-33.3685	148.882	807.9	38-40-a	38	40	a		2017-11-22 08:20:00
W	2017-11-21 21:26:39	-33.3657	148.882	807.9	39-40-a	39	40	a		2017-11-22 08:26:00
W	2017-11-21 21:23:28	-33.3679	148.882	807.9	40-40-a	40	40	a		2017-11-22 08:23:00
W	2017-11-21 21:26:29	-33.3659	148.882	807.9	44-40-a	44	40	a		2017-11-22 08:26:00
W	2017-11-21 21:20:21	-33.3688	148.883	807.9	45-40-a	45	40	a		2017-11-22 08:20:00
W	2017-11-21 21:27:24	-33.365	148.881	807.9	46-40-a	46	40	a		2017-11-22 08:27:00
W	2017-11-21 21:23:06	-33.3681	148.882	807.9	47-40-a	47	40	a		2017-11-22 08:23:00
W	2017-11-21 21:27:13	-33.364	148.881	807.9	48-40-a	48	40	a		2017-11-22 08:27:00
W	2017-11-21 21:27:46	-33.3686	148.88	807.9	49-40-a	49	40	a		2017-11-22 08:27:00
W	2017-11-22 06:27:16	-33.3657	148.882	831	2-40-b	2	40	b		2017-11-22 17:27:00
W	2017-11-22 05:48:54	-33.3679	148.882	819	3-40-b	3	40	b		2017-11-22 16:48:00
W	2017-11-22 05:51:48	-33.3672	148.883	819	6-40-b	6	40	b		2017-11-22 16:51:00
W	2017-11-22 05:49:04	-33.3679	148.882	819	7-40-b	7	40	b		2017-11-22 16:49:00
W	2017-11-22 05:48:25	-33.3686	148.882	819	10-40-b	10	40	b		2017-11-22 16:48:00
W	2017-11-22 05:49:13	-33.3681	148.882	819	12-40-b	12	40	b		2017-11-22 16:49:00
W	2017-11-22 05:51:39	-33.3672	148.883	819	13-40-b	13	40	b		2017-11-22 16:51:00
W	2017-11-22 05:49:23	-33.3681	148.882	819	14-40-b	14	40	b		2017-11-22 16:49:00
W	2017-11-22 05:49:34	-33.3681	148.882	819	15-40-b	15	40	b		2017-11-22 16:49:00
W	2017-11-22 05:48:15	-33.3686	148.882	819	16-40-b	16	40	b		2017-11-22 16:48:00
W	2017-11-22 05:47:39	-33.3688	148.883	819	18-40-b	18	40	b		2017-11-22 16:47:00
W	2017-11-22 05:50:29	-33.3675	148.882	819	23-40-b	23	40	b		2017-11-22 16:50:00
W	2017-11-22 05:51:28	-33.3672	148.883	819	25-40-b	25	40	b		2017-11-22 16:51:00
W	2017-11-22 05:51:11	-33.3672	148.883	819	27-40-b	27	40	b		2017-11-22 16:51:00
W	2017-11-22 05:50:58	-33.3672	148.883	819	28-40-b	28	40	b		2017-11-22 16:50:00
W	2017-11-22 05:49:42	-33.3681	148.882	819	29-40-b	29	40	b		2017-11-22 16:49:00
W	2017-11-22 05:48:05	-33.3686	148.882	819	30-40-b	30	40	b		2017-11-22 16:48:00
W	2017-11-22 06:26:33	-33.3659	148.882	831	31-40-b	31	40	b		2017-11-22 17:26:00
W	2017-11-22 06:26:10	-33.3664	148.882	831	32-40-b	32	40	b		2017-11-22 17:26:00
W	2017-11-22 06:26:24	-33.3664	148.882	831	33-40-b	33	40	b		2017-11-22 17:26:00
W	2017-11-22 05:49:56	-33.3677	148.883	819	34-40-b	34	40	b		2017-11-22 16:49:00
W	2017-11-22 05:50:42	-33.3672	148.883	819	35-40-b	35	40	b		2017-11-22 16:50:00
W	2017-11-22 05:48:36	-33.3681	148.882	819	36-40-b	36	40	b		2017-11-22 16:48:00
W	2017-11-22 05:47:54	-33.3686	148.882	819	38-40-b	38	40	b		2017-11-22 16:47:00
W	2017-11-22 06:27:05	-33.3657	148.882	831	39-40-b	39	40	b		2017-11-22 17:27:00
W	2017-11-22 05:50:08	-33.3679	148.882	819	40-40-b	40	40	b		2017-11-22 16:50:00
W	2017-11-22 06:26:46	-33.3659	148.882	831	44-40-b	44	40	b		2017-11-22 17:26:00
W	2017-11-22 06:28:20	-33.3686	148.882	831	45-40-b	45	40	b		2017-11-22 17:28:00
W	2017-11-22 06:27:28	-33.364	148.881	831	46-40-b	46	40	b		2017-11-22 17:27:00
W	2017-11-22 05:50:18	-33.3681	148.882	819	47-40-b	47	40	b		2017-11-22 16:50:00
W	2017-11-22 06:27:47	-33.365	148.881	831	48-40-b	48	40	b		2017-11-22 17:27:00
W	2017-11-22 06:28:02	-33.3685	148.88	831	49-40-b	49	40	b		2017-11-22 17:28:00
W	2017-11-22 18:05:38	-33.3657	148.882	876.3	2-40-c	2	40	c		2017-11-23 05:05:00	These fixes were taken the night before but forgot phone/phone dead and have loaded them the next morning instead. The code is correct.
W	2017-11-22 18:01:35	-33.3681	148.882	876.3	3-40-c	3	40	c		2017-11-23 05:01:00
W	2017-11-22 18:04:22	-33.3672	148.883	876.3	6-40-c	6	40	c		2017-11-23 05:04:00
W	2017-11-22 18:02:26	-33.3679	148.882	876.3	7-40-c	7	40	c		2017-11-23 05:02:00
W	2017-11-22 18:00:20	-33.3685	148.882	876.3	10-40-c	10	40	c		2017-11-23 05:00:00
W	2017-11-22 18:01:46	-33.3681	148.882	876.3	12-40-c	12	40	c		2017-11-23 05:01:00
W	2017-11-22 18:04:13	-33.3672	148.883	876.3	13-40-c	13	40	c		2017-11-23 05:04:00
W	2017-11-22 18:01:54	-33.3681	148.882	876.3	14-40-c	14	40	c		2017-11-23 05:01:00
W	2017-11-22 18:02:03	-33.3681	148.882	876.3	15-40-c	15	40	c		2017-11-23 05:02:00
W	2017-11-22 18:00:10	-33.3685	148.882	876.3	16-40-c	16	40	c		2017-11-23 05:00:00
W	2017-11-22 17:59:28	-33.3688	148.883	876.3	18-40-c	18	40	c		2017-11-23 04:59:00
W	2017-11-22 18:03:02	-33.3675	148.882	876.3	23-40-c	23	40	c		2017-11-23 05:03:00
W	2017-11-22 18:04:03	-33.3672	148.883	876.3	25-40-c	25	40	c		2017-11-23 05:04:00
W	2017-11-22 18:03:52	-33.3672	148.883	876.3	27-40-c	27	40	c		2017-11-23 05:03:00
W	2017-11-22 18:03:37	-33.3672	148.883	876.3	28-40-c	28	40	c		2017-11-23 05:03:00
W	2017-11-22 17:59:42	-33.3685	148.882	876.3	30-40-c	30	40	c		2017-11-23 04:59:00
W	2017-11-22 18:04:33	-33.3664	148.882	876.3	32-40-c	32	40	c		2017-11-23 05:04:00
W	2017-11-22 18:04:48	-33.3664	148.882	876.3	33-40-c	33	40	c		2017-11-23 05:04:00
W	2017-11-22 18:01:17	-33.3682	148.883	876.3	34-40-c	34	40	c		2017-11-23 05:01:00
W	2017-11-22 18:03:21	-33.3675	148.882	876.3	35-40-c	35	40	c		2017-11-23 05:03:00
W	2017-11-22 18:00:54	-33.3685	148.881	876.3	36-40-c	36	40	c		2017-11-23 05:00:00
W	2017-11-22 18:01:05	-33.3691	148.881	876.3	38-40-c	38	40	c		2017-11-23 05:01:00
W	2017-11-22 18:05:24	-33.3657	148.882	876.3	39-40-c	39	40	c		2017-11-23 05:05:00
W	2017-11-22 18:02:38	-33.3679	148.882	876.3	40-40-c	40	40	c		2017-11-23 05:02:00
W	2017-11-22 18:05:14	-33.3658	148.882	876.3	44-40-c	44	40	c		2017-11-23 05:05:00
W	2017-11-22 18:00:31	-33.3685	148.881	876.3	45-40-c	45	40	c		2017-11-23 05:00:00
W	2017-11-22 18:05:48	-33.365	148.881	876.3	46-40-c	46	40	c		2017-11-23 05:05:00
W	2017-11-22 18:02:52	-33.3679	148.882	876.3	47-40-c	47	40	c		2017-11-23 05:02:00
W	2017-11-22 18:06:12	-33.364	148.881	876.3	48-40-c	48	40	c		2017-11-23 05:06:00
W	2017-11-22 18:06:24	-33.3686	148.88	876.3	49-40-c	49	40	c		2017-11-23 05:06:00
W	2017-11-22 19:45:59	-33.3657	148.882	822.6	2-41-a	2	41	a		2017-11-23 06:45:00
W	2017-11-22 19:42:47	-33.3679	148.882	822.6	3-41-a	3	41	a		2017-11-23 06:42:00
W	2017-11-22 19:58:47	-33.3672	148.882	816.9	6-41-a	6	41	a		2017-11-23 06:58:00
W	2017-11-22 19:42:57	-33.3679	148.882	822.6	7-41-a	7	41	a		2017-11-23 06:42:00
W	2017-11-22 19:42:22	-33.3686	148.882	822.6	10-41-a	10	41	a		2017-11-23 06:42:00
W	2017-11-22 19:58:22	-33.3672	148.882	816.9	13-41-a	13	41	a		2017-11-23 06:58:00
W	2017-11-22 19:43:22	-33.3681	148.882	822.6	14-41-a	14	41	a		2017-11-23 06:43:00
W	2017-11-22 19:43:32	-33.3681	148.882	822.6	15-41-a	15	41	a		2017-11-23 06:43:00
W	2017-11-22 19:42:12	-33.3686	148.882	822.6	16-41-a	16	41	a		2017-11-23 06:42:00
W	2017-11-22 19:41:24	-33.3688	148.883	822.6	18-41-a	18	41	a		2017-11-23 06:41:00
W	2017-11-22 19:59:12	-33.3675	148.882	816.9	23-41-a	23	41	a		2017-11-23 06:59:00
W	2017-11-22 19:58:12	-33.3672	148.882	816.9	25-41-a	25	41	a		2017-11-23 06:58:00
W	2017-11-22 19:57:45	-33.3672	148.882	816.9	28-41-a	28	41	a		2017-11-23 06:57:00
W	2017-11-22 19:43:41	-33.3681	148.882	822.6	29-41-a	29	41	a		2017-11-23 06:43:00
W	2017-11-22 19:42:01	-33.3686	148.882	822.6	30-41-a	30	41	a		2017-11-23 06:42:00
W	2017-11-22 19:45:20	-33.3664	148.882	822.6	32-41-a	32	41	a		2017-11-23 06:45:00
W	2017-11-22 19:51:19	-33.3672	148.883	818.6	34-41-a	34	41	a		2017-11-23 06:51:00
W	2017-11-22 19:44:03	-33.3679	148.882	822.6	37-41-a	37	41	a		2017-11-23 06:44:00
W	2017-11-22 19:41:51	-33.3686	148.882	822.6	38-41-a	38	41	a		2017-11-23 06:41:00
W	2017-11-22 19:45:48	-33.3657	148.882	822.6	39-41-a	39	41	a		2017-11-23 06:45:00
W	2017-11-22 19:44:24	-33.3679	148.882	822.6	40-41-a	40	41	a		2017-11-23 06:44:00
W	2017-11-22 19:41:40	-33.3685	148.882	822.6	45-41-a	45	41	a		2017-11-23 06:41:00
W	2017-11-22 19:46:39	-33.365	148.881	822.6	46-41-a	46	41	a		2017-11-23 06:46:00
W	2017-11-22 19:44:40	-33.368	148.882	822.6	47-41-a	47	41	a		2017-11-23 06:44:00
W	2017-11-22 19:47:01	-33.364	148.881	822.6	48-41-a	48	41	a		2017-11-23 06:47:00
W	2017-11-22 19:44:52	-33.3686	148.88	822.6	49-41-a	49	41	a		2017-11-23 06:44:00
W	2017-11-22 19:43:11	-33.3681	148.882	822.6	12-41-b	12	41	b		2017-11-23 06:43:00	Suppose to be a
W	2017-11-23 11:21:19	-33.364	148.881	793.7	48-41-b	48	41	b		2017-11-23 22:21:00	Suppose to be c
W	2017-11-23 11:20:00	-33.3656	148.882	793.7	2-41-c	2	41	c		2017-11-23 22:20:00
W	2017-11-23 11:18:49	-33.3672	148.883	793.7	6-41-c	6	41	c		2017-11-23 22:18:00
W	2017-11-23 11:16:55	-33.3679	148.882	793.7	7-41-c	7	41	c		2017-11-23 22:16:00
W	2017-11-23 11:15:25	-33.3686	148.882	793.7	10-41-c	10	41	c		2017-11-23 22:15:00
W	2017-11-23 11:15:55	-33.3681	148.882	793.7	12-41-c	12	41	c		2017-11-23 22:15:00
W	2017-11-23 11:18:30	-33.3672	148.883	793.7	13-41-c	13	41	c		2017-11-23 22:18:00
W	2017-11-23 11:15:36	-33.3681	148.882	793.7	14-41-c	14	41	c		2017-11-23 22:15:00
W	2017-11-23 11:15:14	-33.3686	148.882	793.7	16-41-c	16	41	c		2017-11-23 22:15:00
W	2017-11-23 11:13:04	-33.3688	148.883	793.7	18-41-c	18	41	c		2017-11-23 22:13:00
W	2017-11-23 11:17:11	-33.3675	148.882	793.7	22-41-c	22	41	c		2017-11-23 22:17:00
W	2017-11-23 11:17:22	-33.3675	148.882	793.7	23-41-c	23	41	c		2017-11-23 22:17:00
W	2017-11-23 11:17:49	-33.3672	148.883	793.7	25-41-c	25	41	c		2017-11-23 22:17:00
W	2017-11-23 11:18:20	-33.3672	148.883	793.7	27-41-c	27	41	c		2017-11-23 22:18:00
W	2017-11-23 11:18:02	-33.3672	148.883	793.7	28-41-c	28	41	c		2017-11-23 22:18:00
W	2017-11-23 11:14:50	-33.3686	148.882	793.7	30-41-c	30	41	c		2017-11-23 22:14:00
W	2017-11-23 11:19:23	-33.3659	148.882	793.7	31-41-c	31	41	c		2017-11-23 22:19:00
W	2017-11-23 11:19:11	-33.3665	148.882	793.7	32-41-c	32	41	c		2017-11-23 22:19:00
W	2017-11-23 11:14:35	-33.3678	148.882	793.7	34-41-c	34	41	c		2017-11-23 22:14:00
W	2017-11-23 11:17:33	-33.3672	148.883	793.7	35-41-c	35	41	c		2017-11-23 22:17:00
W	2017-11-23 11:14:17	-33.3688	148.882	793.7	36-41-c	36	41	c		2017-11-23 22:14:00
W	2017-11-23 11:13:57	-33.3689	148.881	793.7	38-41-c	38	41	c		2017-11-23 22:13:00
W	2017-11-23 11:19:46	-33.3656	148.882	793.7	39-41-c	39	41	c		2017-11-23 22:19:00
W	2017-11-23 11:16:38	-33.3679	148.882	793.7	40-41-c	40	41	c		2017-11-23 22:16:00
W	2017-11-23 11:19:36	-33.3659	148.882	793.7	44-41-c	44	41	c		2017-11-23 22:19:00
W	2017-11-23 11:13:35	-33.369	148.882	793.7	45-41-c	45	41	c		2017-11-23 22:13:00
W	2017-11-23 11:21:31	-33.365	148.881	793.7	46-41-c	46	41	c		2017-11-23 22:21:00
W	2017-11-23 11:16:15	-33.3681	148.882	793.7	47-41-c	47	41	c		2017-11-23 22:16:00
W	2017-11-23 11:21:45	-33.3689	148.881	793.7	49-41-c	49	41	c		2017-11-23 22:21:00
W	2017-11-23 19:24:25	-33.3657	148.882	801	2-42-a	2	42	a		2017-11-24 06:24:00	This is correct as A only.
W	2017-11-23 18:57:46	-33.3679	148.882	818.6	3-42-a	3	42	a		2017-11-24 05:57:00
W	2017-11-23 18:54:30	-33.3672	148.882	811.4	6-42-a	6	42	a		2017-11-24 05:54:00
W	2017-11-23 18:58:08	-33.3679	148.882	818.6	7-42-a	7	42	a		2017-11-24 05:58:00
W	2017-11-23 19:01:57	-33.3685	148.882	818.6	10-42-a	10	42	a		2017-11-24 06:01:00
W	2017-11-23 18:58:18	-33.368	148.882	818.6	12-42-a	12	42	a		2017-11-24 05:58:00
W	2017-11-23 18:54:13	-33.3672	148.882	811.4	13-42-a	13	42	a		2017-11-24 05:54:00
W	2017-11-23 18:58:29	-33.368	148.882	818.6	14-42-a	14	42	a		2017-11-24 05:58:00
W	2017-11-23 19:01:47	-33.3685	148.882	818.6	16-42-a	16	42	a		2017-11-24 06:01:00
W	2017-11-23 19:02:22	-33.3688	148.883	818.6	18-42-a	18	42	a		2017-11-24 06:02:00
W	2017-11-23 18:54:40	-33.3675	148.882	811.4	22-42-a	22	42	a		2017-11-24 05:54:00
W	2017-11-23 18:54:53	-33.3675	148.882	811.4	23-42-a	23	42	a		2017-11-24 05:54:00
W	2017-11-23 18:54:01	-33.3669	148.883	811.4	25-42-a	25	42	a		2017-11-24 05:54:00
W	2017-11-23 18:53:50	-33.3669	148.883	811.4	27-42-a	27	42	a		2017-11-24 05:53:00
W	2017-11-23 18:53:20	-33.3669	148.883	811.4	28-42-a	28	42	a		2017-11-24 05:53:00
W	2017-11-23 19:01:36	-33.3685	148.882	818.6	30-42-a	30	42	a		2017-11-24 06:01:00
W	2017-11-23 19:23:48	-33.3659	148.882	801	31-42-a	31	42	a		2017-11-24 06:23:00
W	2017-11-23 19:23:37	-33.3665	148.882	801	32-42-a	32	42	a		2017-11-24 06:23:00
W	2017-11-23 19:23:26	-33.3665	148.882	801	33-42-a	33	42	a		2017-11-24 06:23:00
W	2017-11-23 19:01:06	-33.368	148.882	818.6	34-42-a	34	42	a		2017-11-24 06:01:00
W	2017-11-23 18:55:05	-33.3675	148.882	811.4	35-42-a	35	42	a		2017-11-24 05:55:00
W	2017-11-23 19:00:05	-33.3679	148.882	818.6	36-42-a	36	42	a		2017-11-24 06:00:00
W	2017-11-23 18:59:46	-33.3679	148.882	818.6	37-42-a	37	42	a		2017-11-24 05:59:00
W	2017-11-23 19:01:24	-33.3685	148.882	818.6	38-42-a	38	42	a		2017-11-24 06:01:00
W	2017-11-23 19:24:09	-33.3657	148.882	801	39-42-a	39	42	a		2017-11-24 06:24:00
W	2017-11-23 18:59:33	-33.3679	148.882	818.6	40-42-a	40	42	a		2017-11-24 05:59:00
W	2017-11-23 19:23:58	-33.3659	148.882	801	44-42-a	44	42	a		2017-11-24 06:23:00
W	2017-11-23 19:02:09	-33.3688	148.883	818.6	45-42-a	45	42	a		2017-11-24 06:02:00
W	2017-11-23 19:24:51	-33.3649	148.881	801	46-42-a	46	42	a		2017-11-24 06:24:00
W	2017-11-23 18:58:49	-33.368	148.882	818.6	47-42-a	47	42	a		2017-11-24 05:58:00
W	2017-11-23 19:24:34	-33.364	148.881	801	48-42-a	48	42	a		2017-11-24 06:24:00
W	2017-11-23 19:25:04	-33.3686	148.879	801	49-42-a	49	42	a		2017-11-24 06:25:00
W	2017-11-27 10:05:31	-33.3657	148.882	813.8	2-43-b	2	43	b		2017-11-27 21:05:00	shooting at site with Cole.
W	2017-11-27 10:03:12	-33.3672	148.883	813.8	6-43-b	6	43	b		2017-11-27 21:03:00
W	2017-11-27 10:01:14	-33.3679	148.882	813.8	7-43-b	7	43	b		2017-11-27 21:01:00
W	2017-11-27 09:56:23	-33.3685	148.882	813.8	10-43-b	10	43	b		2017-11-27 20:56:00
W	2017-11-27 09:57:47	-33.368	148.882	813.8	12-43-b	12	43	b		2017-11-27 20:57:00
W	2017-11-27 10:02:57	-33.3672	148.883	813.8	13-43-b	13	43	b		2017-11-27 21:02:00
W	2017-11-27 09:58:06	-33.368	148.882	813.8	14-43-b	14	43	b		2017-11-27 20:58:00
W	2017-11-27 09:56:09	-33.3685	148.882	813.8	16-43-b	16	43	b		2017-11-27 20:56:00
W	2017-11-27 09:55:31	-33.3688	148.883	813.8	18-43-b	18	43	b		2017-11-27 20:55:00
W	2017-11-27 10:02:21	-33.3672	148.883	813.8	25-43-b	25	43	b		2017-11-27 21:02:00
W	2017-11-27 10:02:47	-33.3672	148.883	813.8	27-43-b	27	43	b		2017-11-27 21:02:00
W	2017-11-27 10:02:35	-33.3672	148.883	813.8	28-43-b	28	43	b		2017-11-27 21:02:00
W	2017-11-27 09:55:59	-33.3685	148.882	813.8	30-43-b	30	43	b		2017-11-27 20:55:00
W	2017-11-27 10:04:45	-33.3659	148.882	813.8	31-43-b	31	43	b		2017-11-27 21:04:00
W	2017-11-27 10:03:34	-33.3664	148.882	813.8	32-43-b	32	43	b		2017-11-27 21:03:00
W	2017-11-27 10:04:02	-33.3664	148.882	813.8	33-43-b	33	43	b		2017-11-27 21:04:00
W	2017-11-27 10:02:04	-33.3671	148.882	813.8	34-43-b	34	43	b		2017-11-27 21:02:00
W	2017-11-27 10:04:20	-33.3675	148.882	813.8	35-43-b	35	43	b		2017-11-27 21:04:00
W	2017-11-27 09:57:14	-33.368	148.882	813.8	36-43-b	36	43	b		2017-11-27 20:57:00
W	2017-11-27 10:00:04	-33.3679	148.882	813.8	37-43-b	37	43	b		2017-11-27 21:00:00
W	2017-11-27 09:55:44	-33.3685	148.882	813.8	38-43-b	38	43	b		2017-11-27 20:55:00
W	2017-11-27 10:05:13	-33.3657	148.882	813.8	39-43-b	39	43	b		2017-11-27 21:05:00
W	2017-11-27 09:59:43	-33.3679	148.882	813.8	40-43-b	40	43	b		2017-11-27 20:59:00
W	2017-11-27 10:05:01	-33.3659	148.882	813.8	44-43-b	44	43	b		2017-11-27 21:05:00
W	2017-11-27 09:54:54	-33.3688	148.883	813.8	45-43-b	45	43	b		2017-11-27 20:54:00
W	2017-11-27 10:06:46	-33.3649	148.881	813.8	46-43-b	46	43	b		2017-11-27 21:06:00
W	2017-11-27 09:57:31	-33.368	148.882	813.8	47-43-b	47	43	b		2017-11-27 20:57:00
W	2017-11-27 10:06:59	-33.364	148.881	813.8	48-43-b	48	43	b		2017-11-27 21:06:00
W	2017-11-27 10:01:43	-33.369	148.879	813.8	49-43-b	49	43	b		2017-11-27 21:01:00
W	2017-11-27 22:27:57	-33.3657	148.882	812.1	2-44-a	2	44	a		2017-11-28 09:27:00
W	2017-11-27 22:29:40	-33.3679	148.882	812.1	7-44-a	7	44	a		2017-11-28 09:29:00
W	2017-11-27 22:34:16	-33.3685	148.882	812.1	10-44-a	10	44	a		2017-11-28 09:34:00
W	2017-11-27 22:32:57	-33.368	148.882	812.1	14-44-a	14	44	a		2017-11-28 09:32:00
W	2017-11-27 22:34:34	-33.3685	148.882	812.1	16-44-a	16	44	a		2017-11-28 09:34:00
W	2017-11-27 22:35:11	-33.3688	148.883	812.1	18-44-a	18	44	a		2017-11-28 09:35:00
W	2017-11-27 22:34:25	-33.3685	148.882	812.1	30-44-a	30	44	a		2017-11-28 09:34:00
W	2017-11-27 22:28:19	-33.3657	148.882	812.1	31-44-a	31	44	a		2017-11-28 09:28:00
W	2017-11-27 22:29:00	-33.3664	148.882	812.1	32-44-a	32	44	a		2017-11-28 09:29:00
W	2017-11-27 22:29:16	-33.3664	148.882	812.1	33-44-a	33	44	a		2017-11-28 09:29:00
W	2017-11-27 22:33:26	-33.3679	148.882	812.1	34-44-a	34	44	a		2017-11-28 09:33:00
W	2017-11-27 22:29:27	-33.3672	148.883	812.1	35-44-a	35	44	a		2017-11-28 09:29:00
W	2017-11-27 22:33:38	-33.3679	148.882	812.1	37-44-a	37	44	a		2017-11-28 09:33:00
W	2017-11-27 22:34:03	-33.3685	148.882	812.1	38-44-a	38	44	a		2017-11-28 09:34:00
W	2017-11-27 22:28:10	-33.3657	148.882	812.1	39-44-a	39	44	a		2017-11-28 09:28:00
W	2017-11-27 22:28:47	-33.3659	148.882	812.1	44-44-a	44	44	a		2017-11-28 09:28:00
W	2017-11-27 22:34:50	-33.3686	148.883	812.1	45-44-a	45	44	a		2017-11-28 09:34:00
W	2017-11-27 22:33:08	-33.368	148.882	812.1	47-44-a	47	44	a		2017-11-28 09:33:00
W	2017-11-27 22:27:30	-33.364	148.881	812.1	48-44-a	48	44	a		2017-11-28 09:27:00
W	2017-11-27 22:35:30	-33.369	148.879	812.1	49-44-a	49	44	a		2017-11-28 09:35:00
W	2017-11-28 07:37:44	-33.3657	148.882	820.1	2-44-b	2	44	b		2017-11-28 18:37:00
W	2017-11-28 07:34:27	-33.3679	148.882	820.1	3-44-b	3	44	b		2017-11-28 18:34:00
W	2017-11-28 07:34:51	-33.3679	148.882	820.1	7-44-b	7	44	b		2017-11-28 18:34:00
W	2017-11-28 07:34:04	-33.3685	148.882	820.1	10-44-b	10	44	b		2017-11-28 18:34:00
W	2017-11-28 07:36:10	-33.368	148.882	820.1	14-44-b	14	44	b		2017-11-28 18:36:00
W	2017-11-28 07:33:32	-33.3685	148.882	820.1	16-44-b	16	44	b		2017-11-28 18:33:00
W	2017-11-28 07:31:38	-33.3688	148.883	820.1	18-44-b	18	44	b		2017-11-28 18:31:00
W	2017-11-28 07:33:13	-33.3685	148.882	820.1	30-44-b	30	44	b		2017-11-28 18:33:00
W	2017-11-28 07:37:06	-33.3664	148.882	820.1	32-44-b	32	44	b		2017-11-28 18:37:00
W	2017-11-28 07:36:50	-33.3664	148.882	820.1	33-44-b	33	44	b		2017-11-28 18:36:00
W	2017-11-28 07:35:05	-33.3679	148.882	820.1	34-44-b	34	44	b		2017-11-28 18:35:00
W	2017-11-28 07:36:32	-33.3672	148.883	820.1	35-44-b	35	44	b		2017-11-28 18:36:00
W	2017-11-28 07:35:40	-33.3679	148.882	820.1	37-44-b	37	44	b		2017-11-28 18:35:00
W	2017-11-28 07:32:16	-33.3685	148.882	820.1	38-44-b	38	44	b		2017-11-28 18:32:00
W	2017-11-28 07:37:32	-33.3657	148.882	820.1	39-44-b	39	44	b		2017-11-28 18:37:00
W	2017-11-28 07:37:16	-33.3659	148.882	820.1	44-44-b	44	44	b		2017-11-28 18:37:00
W	2017-11-28 07:31:57	-33.3682	148.883	820.1	45-44-b	45	44	b		2017-11-28 18:31:00
W	2017-11-28 07:35:54	-33.368	148.882	820.1	47-44-b	47	44	b		2017-11-28 18:35:00
W	2017-11-28 07:31:17	-33.3686	148.88	820.1	49-44-b	49	44	b		2017-11-28 18:31:00
W	2017-11-28 12:17:38	-33.3657	148.882	875.2	2-44-c	2	44	c		2017-11-28 23:17:00
W	2017-11-28 12:16:24	-33.3672	148.883	875.6	6-44-c	6	44	c		2017-11-28 23:16:00
W	2017-11-28 12:15:03	-33.3679	148.882	875.6	7-44-c	7	44	c		2017-11-28 23:15:00
W	2017-11-28 12:14:27	-33.3685	148.882	875.6	10-44-c	10	44	c		2017-11-28 23:14:00
W	2017-11-28 12:14:39	-33.368	148.882	875.6	14-44-c	14	44	c		2017-11-28 23:14:00
W	2017-11-28 12:14:16	-33.3685	148.882	875.6	16-44-c	16	44	c		2017-11-28 23:14:00
W	2017-11-28 12:13:07	-33.3688	148.883	880.8	18-44-c	18	44	c		2017-11-28 23:13:00
W	2017-11-28 12:14:04	-33.3685	148.882	875.6	30-44-c	30	44	c		2017-11-28 23:14:00
W	2017-11-28 12:16:37	-33.3664	148.882	875.6	32-44-c	32	44	c		2017-11-28 23:16:00
W	2017-11-28 12:16:52	-33.3664	148.882	875.6	33-44-c	33	44	c		2017-11-28 23:16:00
W	2017-11-28 12:16:07	-33.3672	148.883	875.6	35-44-c	35	44	c		2017-11-28 23:16:00
W	2017-11-28 12:15:19	-33.3679	148.882	875.6	37-44-c	37	44	c		2017-11-28 23:15:00
W	2017-11-28 12:13:44	-33.3685	148.882	875.6	38-44-c	38	44	c		2017-11-28 23:13:00
W	2017-11-28 12:17:22	-33.3657	148.882	875.2	39-44-c	39	44	c		2017-11-28 23:17:00
W	2017-11-28 12:17:06	-33.3659	148.882	875.2	44-44-c	44	44	c		2017-11-28 23:17:00
W	2017-11-28 12:13:23	-33.3684	148.883	875.6	45-44-c	45	44	c		2017-11-28 23:13:00
W	2017-11-28 12:15:54	-33.3679	148.882	875.6	47-44-c	47	44	c		2017-11-28 23:15:00
W	2017-11-28 12:17:50	-33.3686	148.88	875.2	49-44-c	49	44	c		2017-11-28 23:17:00
W	2017-11-30 18:45:26	-33.3657	148.882	815.4	2-47-a	2	47	a		2017-12-01 05:45:00	Vanfest
W	2017-11-30 18:45:02	-33.3672	148.883	815.4	6-47-a	6	47	a		2017-12-01 05:45:00
W	2017-11-30 18:44:39	-33.368	148.882	815.4	7-47-a	7	47	a		2017-12-01 05:44:00
W	2017-11-30 18:43:57	-33.3688	148.883	815.4	18-47-a	18	47	a		2017-12-01 05:43:00
W	2017-11-30 18:45:14	-33.3664	148.882	815.4	32-47-a	32	47	a		2017-12-01 05:45:00
W	2017-11-30 18:44:49	-33.3675	148.882	815.4	35-47-a	35	47	a		2017-12-01 05:44:00
W	2017-11-30 18:44:26	-33.368	148.882	815.4	37-47-a	37	47	a		2017-12-01 05:44:00
W	2017-11-30 18:44:12	-33.3685	148.882	815.4	38-47-a	38	47	a		2017-12-01 05:44:00
W	2017-11-15 18:41:31	-33.3679	148.882	791.1	40-47-a	40	47	a		2017-11-16 05:41:00
W	2017-11-30 18:45:37	-33.3686	148.88	815.4	49-47-a	49	47	a		2017-12-01 05:45:00
W	2017-12-10 10:02:56	-33.3688	148.883	859	18-48-c	18	48	c		2017-12-10 21:02:00	Didn’t end up taking fixes
W	2017-12-10 10:01:56	-33.3656	148.884	859	45-48-c	45	48	c		2017-12-10 21:01:00	Didn’t end up taking fixes
W	2017-12-10 19:25:43	-33.3657	148.882	803.7	2-49-a	2	49	a		2017-12-11 06:25:00
W	2017-12-10 19:24:39	-33.3688	148.883	803.7	18-49-a	18	49	a		2017-12-11 06:24:00
W	2017-12-10 19:25:30	-33.3664	148.882	803.7	32-49-a	32	49	a		2017-12-11 06:25:00
W	2017-12-10 19:25:17	-33.3672	148.883	803.7	35-49-a	35	49	a		2017-12-11 06:25:00
W	2017-12-10 19:25:05	-33.3679	148.882	803.7	37-49-a	37	49	a		2017-12-11 06:25:00
W	2017-12-10 19:24:20	-33.3663	148.885	803.7	45-49-a	45	49	a		2017-12-11 06:24:00
W	2017-12-10 19:25:56	-33.369	148.879	803.7	49-49-a	49	49	a		2017-12-11 06:25:00
W	2017-12-11 07:24:18	-33.3657	148.882	801	2-49-b	2	49	b		2017-12-11 18:24:00
W	2017-12-11 07:23:28	-33.3672	148.883	801	6-49-b	6	49	b		2017-12-11 18:23:00
W	2017-12-11 07:23:14	-33.368	148.882	801	7-49-b	7	49	b		2017-12-11 18:23:00
W	2017-12-11 07:22:13	-33.3688	148.883	801	18-49-b	18	49	b		2017-12-11 18:22:00
W	2017-12-11 07:24:04	-33.3664	148.882	801	32-49-b	32	49	b		2017-12-11 18:24:00
W	2017-12-11 07:23:50	-33.3672	148.883	801	35-49-b	35	49	b		2017-12-11 18:23:00
W	2017-12-11 07:22:51	-33.368	148.882	801	37-49-b	37	49	b		2017-12-11 18:22:00
W	2017-12-11 07:22:33	-33.3664	148.885	801	45-49-b	45	49	b		2017-12-11 18:22:00
W	2017-12-11 07:22:00	-33.369	148.879	801	49-49-b	49	49	b		2017-12-11 18:22:00
W	2017-12-11 14:06:49	-33.3657	148.882	825.8	2-49-c	2	49	c		2017-12-12 01:06:00
W	2017-12-11 14:06:23	-33.3672	148.883	825.8	6-49-c	6	49	c		2017-12-12 01:06:00
W	2017-12-11 14:05:53	-33.368	148.882	825.8	7-49-c	7	49	c		2017-12-12 01:05:00
W	2017-12-11 14:05:16	-33.3688	148.883	825.8	18-49-c	18	49	c		2017-12-12 01:05:00
W	2017-12-11 14:06:35	-33.3664	148.882	825.8	32-49-c	32	49	c		2017-12-12 01:06:00
W	2017-12-11 14:06:08	-33.3672	148.883	825.8	35-49-c	35	49	c		2017-12-12 01:06:00
W	2017-12-11 14:05:36	-33.3691	148.881	825.8	37-49-c	37	49	c		2017-12-12 01:05:00
W	2017-12-11 14:04:53	-33.3658	148.885	825.8	45-49-c	45	49	c		2017-12-12 01:04:00
W	2017-12-11 14:07:05	-33.369	148.879	825.8	49-49-c	49	49	c		2017-12-12 01:07:00
W	2017-12-11 20:08:27	-33.3664	148.882	816.4	32-50-a	32	50	a		2017-12-12 07:08:00
W	2017-12-11 20:08:10	-33.3672	148.883	816.4	35-50-a	35	50	a		2017-12-12 07:08:00
W	2017-12-11 20:07:53	-33.368	148.882	816.4	37-50-a	37	50	a		2017-12-12 07:07:00
W	2017-12-11 20:07:36	-33.3664	148.885	816.4	45-50-a	45	50	a		2017-12-12 07:07:00
W	2017-12-11 20:08:40	-33.369	148.879	816.4	49-50-a	49	50	a		2017-12-12 07:08:00
W	2017-12-12 11:37:25	-33.3664	148.882	874.1	32-50-b	32	50	b		2017-12-12 22:37:00
W	2017-12-12 11:37:08	-33.3672	148.882	874.1	35-50-b	35	50	b		2017-12-12 22:37:00
W	2017-12-12 11:36:50	-33.3679	148.882	874.1	37-50-b	37	50	b		2017-12-12 22:36:00
W	2017-12-12 11:36:25	-33.3659	148.885	874.1	45-50-b	45	50	b		2017-12-12 22:36:00
W	2017-12-12 11:37:43	-33.369	148.879	874.1	49-50-b	49	50	b		2017-12-12 22:37:00
W	2017-12-12 11:38:34	-33.3665	148.882	874.1	32-50-c	32	50	c		2017-12-12 22:38:00
W	2017-12-12 11:38:54	-33.3673	148.883	874.1	35-50-c	35	50	c		2017-12-12 22:38:00
W	2017-12-12 11:39:14	-33.3679	148.882	874.1	37-50-c	37	50	c		2017-12-12 22:39:00
W	2017-12-12 11:39:42	-33.3651	148.885	874.1	45-50-c	45	50	c		2017-12-12 22:39:00
W	2017-12-12 11:38:08	-33.3678	148.88	874.1	49-50-c	49	50	c		2017-12-12 22:38:00
