# Supplementary material for: Social interactions of juvenile rabbits (Oryctolagus cuniculus) and their potential role in lagovirus transmission
Source: PLoS One. 2022 Jul 28;17(7):e0271272. doi: 10.1371/journal.pone.0271272 (PMC9333329; doi:10.1371/journal.pone.0271272)
Supplement: S4 Table — (XLSX) [file pone.0271272.s004.xlsx]

## Sheet: Sheet1
Date	Warren	Base station id	Weight	Logger id
2017-09-29	1	2 or 9	0.26	10
2017-10-26	1	2 or 9	0.68	16
2017-09-28	1	2 or 9	0.26	18
2017-10-03	1	2 or 9	0.38	21.1
2017-10-24	1	2 or 9	0.42	30
2017-10-18	1	2 or 9	1.48	36
2017-09-29	1	2 or 9	1.9	38
2017-09-28	1	2 or 9	1.8	45
2017-11-07	2	15 or 11	0.62	1
2017-11-01	2	15 or 11	0.7	2.1
2017-10-25	2	15 or 11	0.48	4
2017-10-26	2	15 or 11	0.72	7
2017-10-26	2	15 or 11	0.58	8
2017-10-26	2	15 or 11	0.54	9
2017-10-13	2	15 or 11	0.31	11
2017-10-26	2	15 or 11	0.54	12
2017-10-26	2	15 or 11	0.58	15
2017-11-03	2	15 or 11	0.56	26
2017-10-26	2	15 or 11	0.58	28
2017-10-26	2	15 or 11	0.62	29
2017-10-26	2	15 or 11	1.32	34
2017-11-22	2	15 or 11	1.32	37
2017-10-25	2	15 or 11	1.68	40
2017-11-03	2	15 or 11	1.76	47
2017-10-19	2	15 or 11	0.44	14
2017-11-02	2	15 or 11	0.54	20
2017-11-01	3	6	0.55	22
2017-10-31	3	6	0.5	23
2017-11-01	3	6	1.52	35
2017-11-01	3	6	1.36	49
2017-10-31	4	3	0.7	3
2017-10-31	4	3	0.66	6
2017-10-31	4	3	0.6	13
2017-10-31	4	3	0.52	25
2017-11-02	4	3	0.6	27
2017-10-31	4	3	0.25	28
2017-11-16	5	13 or 5	1.12	32
2017-10-18	5	13 or 5	2	33
2017-10-31	5	13 or 5	1.54	48
2017-10-18	6	8	1.98	31
2017-10-19	6	8	2.06	44
2017-11-01	7	10	0.3	2.2
2017-10-25	7	10	0.545	21.2
2017-10-24	7	10	1.92	32
2017-10-31	7	10	1.58	39
2017-10-18	7	10	1.76	46
